# Supplementary material for: In Silico Exploration of Mycobacterium tuberculosis Metabolic Networks Shows Host-Associated Convergent Fluxomic Phenotypes
Source: Biomolecules. 2022 Feb 28;12(3):376. doi: 10.3390/biom12030376 (PMC8945471; doi:10.3390/biom12030376)
Supplement: Supplementary file 1 [file biomolecules-12-00376-s001.zip]

Archive with 8 entries (8 files):
- File S1.xlsx
- File S2.zip
- supplementary-Figures.zip
- Table S1.xlsx
- Table S2.xlsx
- Table S3.xlsx
- Table S4.xlsx
- Table S5.xlsx
