# Supplementary material for: In Silico Exploration of Mycobacterium tuberculosis Metabolic Networks Shows Host-Associated Convergent Fluxomic Phenotypes
Source: Biomolecules. 2022 Feb 28;12(3):376. doi: 10.3390/biom12030376 (PMC8945471; doi:10.3390/biom12030376)
Supplement: Supplementary file 1 [file biomolecules-12-00376-s001.zip › File S1.xlsx]

## Sheet: A1
	Genes with more than the 15% of the reference ORF lost in more than the 90% of the genomes within a lineage, that were removed from iEK1011 2.0.
	locus	gene	product	percentage within lineage with coverage < 85%
	Rv0221	NA	diacyglycerol O-acyltransferase	100
	Rv0222	echA1	enoyl-CoA hydratase EchA1	100
	Rv0223c	NA	aldehyde dehydrogenase	100
	Rv2074	NA	pyridoxamine 5'-phosphate oxidase	100
	Rv2349c	plcC	phospholipase C	100
	Rv2350c	plcB	membrane-associated phospholipase B	92.8571
	Rv2351c	plcA	membrane-associated phospholipase A	92.8571
	Rv3617	ephA	epoxide hydrolase EphA	100
	Rv3737	NA	transmembrane protein	100
	Genes with missense SNPs predicted by PROVEAN to be deleterious present in more than the 90% of the genomes within the target lineage. Were removed from iEK1011 2.0.
	locus	gene	product	variant	proportion within lineage with SNP present	PROVEAN score
	Rv0021c	NA	hypothetical protein	A277P	1	-2.85
	Rv0070c	glyA2	serine hydroxymethyltransferase	E265G	1	-2.649
	Rv0206c	mmpL3	transmembrane transport protein MmpL3	F384I	1	-3.139
	Rv1023	eno	enolase	G293V	1	-8.073
	Rv2222c	glnA2	glutamine synthetase	P148L	1	-6.954
	Rv2747	argA	L-glutamate alpha-N-acetyltranferase	A152S	1	-3
	Rv3314c	deoA	thymidine phosphorylase	R309W	1	-4.311
	Rv3758c	proV	glycine betaine/carnitine/choline/L-proline ABC transporter ATP-binding protein ProV	A203V	1	-3.015
	Genes with missense SNPs predicted by PROVEAN to be deleterious present in more than the 90% of the genomes within the target lineage. Were kept in iEK1011 2.0. because their absence blocked growth.
	locus	gene	product	variant	proportion within lineage with SNP present	PROVEAN score
	Rv0091	mtn	5'-methylthioadenosine/S-adenosylhomocysteine nucleosidase	D101A	0.928571	-7.156
	Rv0127	mak	maltokinase	P126Q	0.928571	-5.034
	Rv0512	hemB	delta-aminolevulinic acid dehydratase	P31L	1	-8.734
	Rv0644c	mmaA2	cyclopropane mycolic acid synthase CmaA	R114L	1	-6.582
	Rv0803	purL	phosphoribosylformylglycinamidine synthase 2	G95D	0.928571	-6.247
	Rv0896	gltA2	citrate synthase 1	K332T	0.928571	-2.849
	Rv1451	NA	protoheme IX farnesyltransferase	A68T	1	-3.103
	Rv1605	hisF	imidazole glycerol phosphate synthase subunit HisF	P121L	1	-9.914
	Rv1933c	fadE18	acyl-CoA dehydrogenase FadE18	L200R	0.928571	-4.033
	Rv2194	qcrC	ubiquinol-cytochrome C reductase cytochrome subunit C	K228Q	1	-3.956
	Rv2471	aglA	alpha-glucosidase AglA	A528D	0.928571	-3.335
	Rv2833c	ugpB	sn-glycerol-3-phosphate ABC transporter substrate-binding lipoprotein UgpB	P232R	0.928571	-4.267
	Rv3382c	NA	4-hydroxy-3-methylbut-2-enyl diphosphate reductase	V52G	0.928571	-6.883
	Rv3801c	fadD32	long-chain-fatty-acid--AMP ligase FadD32	P573L	0.928571	-5.17
	Rv3913	trxB2	thioredoxin reductase	D57G	1	-4.667

## Sheet: A2
	Genes with more than the 15% of the reference ORF lost in more than the 90% of the genomes within a lineage, that were removed from iEK1011 2.0.
	locus	gene	product	percentage within lineage with coverage < 85%
	Rv0221	NA	diacyglycerol O-acyltransferase	100
	Rv0222	echA1	enoyl-CoA hydratase EchA1	100
	Rv0223c	NA	aldehyde dehydrogenase	100
	Rv2074	NA	pyridoxamine 5'-phosphate oxidase	100
	Rv3617	ephA	epoxide hydrolase EphA	100
	Genes with missense SNPs predicted by PROVEAN to be deleterious present in more than the 90% of the genomes within the target lineage. Were removed from iEK1011 2.0.
	locus	gene	product	variant	proportion within lineage with SNP present	PROVEAN score
	Rv0021c	NA	hypothetical protein	A277P	1	-2.85
	Rv0070c	glyA2	serine hydroxymethyltransferase	E265G	1	-2.649
	Rv0206c	mmpL3	transmembrane transport protein MmpL3	F384I	1	-3.139
	Rv1161	narG	nitrate reductase subunit alpha	G198C	0.9	-8.585
	Rv1521	fadD25	fatty-acid--CoA ligase FadD25	T40P	1	-4.576
	Rv1563c	treY	maltooligosyl trehalose synthase	V431A	1	-3.1
	Rv1617	pykA	pyruvate kinase	E220D	0.866667	-2.983
	Rv2351c	plcA	membrane-associated phospholipase A	S218R	1	-2.892
	Rv3314c	deoA	thymidine phosphorylase	R309W	1	-4.311
	Rv3498c	mce4B	Mce family protein Mce4B	T253M	1	-3.667
	Rv3516	echA19	enoyl-CoA hydratase EchA19	E129A	1	-3.642
	Rv3561	fadD3	fatty-acid--CoA ligase FadD3	T404N	0.966667	-4.914
	Rv3740c	NA	diacyglycerol O-acyltransferase	R422C	0.933333	-7.778
	Rv3772	hisC2	histidinol-phosphate aminotransferase	R108H	1	-5
	Genes with missense SNPs predicted by PROVEAN to be deleterious present in more than the 90% of the genomes within the target lineage. Were kept in iEK1011 2.0. because their absence blocked growth.
	locus	gene	product	variant	proportion within lineage with SNP present	PROVEAN score
	Rv0505c	serB1	phosphoserine phosphatase SerB	A258P	1	-4.228
	Rv0644c	mmaA2	cyclopropane mycolic acid synthase CmaA	R114L	1	-6.582
	Rv1309	atpG	ATP synthase subunit gamma	Q286H	1	-3.696
	Rv1451	NA	protoheme IX farnesyltransferase	A68T	1	-3.103
	Rv1605	hisF	imidazole glycerol phosphate synthase subunit HisF	P121L	1	-9.914
	Rv1908c	katG	catalase-peroxidase	G19V	1	-2.505
	Rv3913	trxB2	thioredoxin reductase	D57G	1	-4.667

## Sheet: A3
	Genes with more than the 15% of the reference ORF lost in more than the 90% of the genomes within a lineage, that were removed from iEK1011 2.0.
	locus	gene	product	percentage within lineage with coverage < 85%
	Rv0032	bioF2	8-amino-7-oxononanoate synthase	98.5714
	Rv0221	NA	diacyglycerol O-acyltransferase	100
	Rv0222	echA1	enoyl-CoA hydratase EchA1	100
	Rv0223c	NA	aldehyde dehydrogenase	98.5714
	Rv1755c	NA	NA	100
	Rv1760	NA	diacylglycerol acyltransferase	100
	Rv2074	NA	pyridoxamine 5'-phosphate oxidase	100
	Rv2350c	plcB	membrane-associated phospholipase B	100
	Rv2351c	plcA	membrane-associated phospholipase A	100
	Rv3113	NA	phosphatase	100
	Rv3116	moeB2	molybdenum cofactor biosynthesis protein MoeB	100
	Rv3117	cysA3	thiosulfate sulfurtransferase	100
	Rv3119	moaE1	molybdopterin synthase catalytic subunit 1	100
	Rv3617	ephA	epoxide hydrolase EphA	100
	Genes with stop gain SNPs present in more than the 90% of the genomes within the target lineage. Were removed from iEK1011 2.0.
	locus	gene	product	variant	proportion within lineage with SNP present
	Rv0132c	fgd2	F420-dependent glucose-6-phosphate dehydrogenase	W281*	1
	Rv0132c	fgd2	F420-dependent glucose-6-phosphate dehydrogenase	W179*	1
	Rv2187	fadD15	long-chain-fatty-acid--CoA ligase FadD15	W83*	1
	Rv3468c	rmlB3	dTDP-glucose 4,6-dehydratase	R202*	1
	Genes with missense SNPs predicted by PROVEAN to be deleterious present in more than the 90% of the genomes within the target lineage. Were removed from iEK1011 2.0.
	locus	gene	product	variant	proportion within lineage with SNP present	PROVEAN score
	Rv0021c	NA	hypothetical protein	A277P	1	-2.85
	Rv0070c	glyA2	serine hydroxymethyltransferase	E265G	1	-2.649
	Rv0073	NA	glutamine ABC transporter ATP-binding protein	M137K	1	-2.565
	Rv0119	fadD7	fatty-acid--CoA ligase FadD7	V28G	1	-2.806
	Rv0166	fadD5	fatty-acid--CoA ligase FadD5	A65V	1	-3.581
	Rv0206c	mmpL3	transmembrane transport protein MmpL3	F384I	1	-3.139
	Rv0255c	cobQ1	cobyric acid synthase	H397R	1	-7.452
	Rv0270	fadD2	fatty-acid--CoA ligase FadD2	V114A	1	-3.636
	Rv0321	dcd	deoxycytidine triphosphate deaminase	Y183C	1	-4.115
	Rv0322	udgA	UDP-glucose 6-dehydrogenase UdgA	E207D	1	-3
	Rv0346c	ansP2	L-asparagine permease	I430T	1	-2.629
	Rv0392c	ndhA	NADH dehydrogenase NdhA	H15Y	1	-5.366
	Rv0456c	echA2	enoyl-CoA hydratase EchA2	Y68D	1	-9.014
	Rv0642c	mmaA4	hydroxymycolate synthase MmaA4	F95L	0.985714	-3.882
	Rv0975c	fadE13	acyl-CoA dehydrogenase FadE13	F232S	1	-7.976
	Rv1143	mcr	alpha-methylacyl-CoA racemase	G167S	0.971429	-6
	Rv1373	NA	glycolipid sulfotransferase	K40T	1	-5.986
	Rv1467c	fadE15	acyl-CoA dehydrogenase	E256G	1	-7
	Rv1467c	fadE15	acyl-CoA dehydrogenase	N122K	1	-5.336
	Rv1483	fabG1	3-oxoacyl-ACP reductase FabG	P81A	1	-7.606
	Rv1533	NA	monooxygenase	K263N	1	-2.72
	Rv1552	frdA	fumarate reductase flavoprotein subunit	V517A	1	-3.078
	Rv1589	bioB	biotin synthetase	G178R	1	-7.267
	Rv1617	pykA	pyruvate kinase	E220D	0.985714	-2.983
	Rv1731	gabD2	succinate-semialdehyde dehydrogenase	N158T	1	-5.924
	Rv1737c	narK2	nitrate/nitrite transporter	H164P	1	-5.961
	Rv1745c	idi	isopentenyl-diphosphate delta-isomerase	V128A	1	-4
	Rv1850	ureC	urease subunit alpha	W84S	1	-8.598
	Rv1859	modC	molybdenum ABC transporter ATP-binding protein ModC	P361T	1	-5.506
	Rv1885c	*MtCM	chorismate mutase	L145P	1	-4.933
	Rv1938	ephB	epoxide hydrolase EphB	V124G	1	-5.891
	Rv2029c	pfkB	6-phosphofructokinase PfkB	E202A	1	-3.348
	Rv2048c	pks12	polyketide synthase	A657T	1	-3.764
	Rv2070c	cobK	precorrin-6A reductase	A205T	1	-3.981
	Rv2187	fadD15	long-chain-fatty-acid--CoA ligase FadD15	G418D	1	-7
	Rv2259	mscR	S-nitrosomycothiol reductase MscR	D341H	0.971429	-3.203
	Rv2334	cysK1	O-acetylserine sulfhydrylase	V228A	1	-3.954
	Rv2344c	dgt	deoxyguanosine triphosphate triphosphohydrolase	D218G	1	-7
	Rv2471	aglA	alpha-glucosidase AglA	A324V	1	-3.352
	Rv2476c	gdh	NAD-dependent glutamate dehydrogenase	Y520H	1	-4.96
	Rv2505c	fadD35	fatty-acid--CoA ligase FadD35	Y195C	1	-9
	Rv2713	sthA	pyridine nucleotide transhydrogenase	L343P	1	-3.192
	Rv2930	fadD26	fatty-acid--CoA ligase FadD26	P141A	0.971429	-4.721
	Rv2964	purU	formyltetrahydrofolate deformylase	R138H	1	-2.975
	Rv3061c	fadE22	acyl-CoA dehydrogenase FadE22	R455H	1	-4.017
	Rv3262	fbiB	coenzyme F420:L-glutamate ligase	V17A	1	-3.245
	Rv3290c	lat	L-lysine-epsilon aminotransferase	C389F	1	-7.202
	Rv3314c	deoA	thymidine phosphorylase	R309W	1	-4.311
	Rv3340	metC	O-acetylhomoserine sulfhydrylase	N310S	1	-4.911
	Rv3383c	idsB	polyprenyl synthetase IdsB	D87Y	1	-3.704
	Rv3401	NA	glycosyl hydrolase	G692R	1	-5.372
	Rv3469c	mhpE	4-hydroxy-2-oxovalerate aldolase MhpE	G303R	1	-5.098
	Rv3509c	ilvX	acetohydroxyacid synthase large subunit	M40I	1	-3.658
	Rv3667	acs	acetyl-CoAsynthetase	D306G	1	-6.977
	Rv3740c	NA	diacyglycerol O-acyltransferase	R422C	1	-7.778
	Rv3797	fadE35	acyl-CoA dehydrogenase FadE35	S283Y	1	-5.5
	Rv3804c	fbpA	diacylglycerol acyltransferase/mycolyltransferase Ag85A	G162A	1	-3.678
	Rv3804c	fbpA	diacylglycerol acyltransferase/mycolyltransferase Ag85A	P160A	0.971429	-3.89
	Rv3820c	papA2	trehalose-2-sulfate acyltransferase	R108Q	1	-3.894
	Rv3823c	mmpL8	integral membrane transport protein MmpL8	D130Y	1	-7.147
	Rv3826	fadD23	long-chain-fatty-acid--CoA ligase FadD23	L73R	1	-5.51
	Genes with missense SNPs predicted by PROVEAN to be deleterious present in more than the 90% of the genomes within the target lineage. Were kept in iEK1011 2.0. because their absence blocked growth.
	locus	gene	product	variant	propSNP	PROVEAN score
	Rv0189c	ilvD	dihydroxy-acid dehydratase	A55S	1	-2.674
	Rv0423c	thiC	phosphomethylpyrimidine synthase	P71S	1	-4.443
	Rv0512	hemB	delta-aminolevulinic acid dehydratase	F39L	1	-5.983
	Rv0644c	mmaA2	cyclopropane mycolic acid synthase CmaA	R114L	1	-6.582
	Rv0772	purD	phosphoribosylamine--glycine ligase	V158A	1	-3.994
	Rv1086	NA	(2Z,6E)-farnesyl diphosphate synthase	A227V	1	-3.721
	Rv1159	pimE	polyprenol-phosphate-mannose-dependent alpha-(1-2)-phosphatidylinositol pentamannoside mannosyltransferase	P394L	1	-5.736
	Rv1302	rfe	decaprenyl-phosphate N-acetylglucosaminephosphotransferase	V357G	0.985714	-5.831
	Rv1306	atpF	ATP synthase subunit B	V44A	1	-2.657
	Rv1309	atpG	ATP synthase subunit gamma	P145L	1	-10
	Rv1349	irtB	iron ABC transporter ATP-binding protein/permease IrtB	W565S	1	-10.4
	Rv1389	gmk	guanylate kinase	T36A	1	-3.598
	Rv1391	dfp	bifunctional phosphopantothenoylcysteine decarboxylase/phosphopantothenate--cysteine ligase	D235G	1	-3.164
	Rv1451	NA	protoheme IX farnesyltransferase	A68T	1	-3.103
	Rv1475c	acn	iron-regulated aconitate hydratase	D138G	1	-4.552
	Rv1605	hisF	imidazole glycerol phosphate synthase subunit HisF	P121L	1	-9.914
	Rv1652	argC	N-acetyl-gamma-glutamyl-phoshate reductase	A111T	1	-3.95
	Rv1739c	NA	sulfate ABC transporter permease	D271E	1	-3.6
	Rv1843c	guaB1	inosine-5'-monophosphate dehydrogenase	V96E	1	-5.154
	Rv2196	qcrB	ubiquinol-cytochrome C reductase cytochrome subunit B	V63A	1	-2.936
	Rv2200c	ctaC	cytochrome C oxidase subunit II	D182N	1	-3.243
	Rv2438c	nadE	glutamine-dependent NAD(+) synthetase	A15T	1	-3.938
	Rv2447c	folC	folylpolyglutamate synthase FolC	V403A	1	-3.533
	Rv2895c	viuB	mycobactin utilization protein ViuB	E174A	1	-5.079
	Rv2920c	amt	ammonium transporter integral membrane protein	I132T	1	-4.551
	Rv2996c	serA1	D-3-phosphoglycerate dehydrogenase	D243A	1	-3.051
	Rv3028c	fixB	electron transfer flavoprotein subunit alpha	F135V	1	-2.542
	Rv3411c	guaB2	inosine-5'-monophosphate dehydrogenase	A391G	1	-3.995
	Rv3913	trxB2	thioredoxin reductase	D57G	1	-4.667

## Sheet: A4
	Genes with more than the 15% of the reference ORF lost in more than the 90% of the genomes within a lineage, that were removed from iEK1011 2.0.
	locus	gene	product	percentage within lineage with coverage < 85%
	Rv0221	NA	diacyglycerol O-acyltransferase	100
	Rv0222	echA1	enoyl-CoA hydratase EchA1	100
	Rv0223c	NA	aldehyde dehydrogenase	100
	Rv1257c	NA	oxidoreductase	99.9782
	Rv1511	gmdA	GDP-D-mannose dehydratase GmdA	98.7768
	Rv1512	epiA	nucleotide-sugar epimerase EpiA	98.7768
	Rv2074	NA	pyridoxamine 5'-phosphate oxidase	99.9782
	Rv2349c	plcC	phospholipase C	99.9782
	Rv2350c	plcB	membrane-associated phospholipase B	99.9782
	Rv2351c	plcA	membrane-associated phospholipase A	100
	Rv3117	cysA3	thiosulfate sulfurtransferase	99.4102
	Rv3119	moaE1	molybdopterin synthase catalytic subunit 1	99.9782
	Rv3617	ephA	epoxide hydrolase EphA	99.9782
	Genes with stop gain SNPs present in more than the 90% of the genomes within the target lineage. Were removed from iEK1011 2.0.
	locus	gene	product	variant	proportion within lineage with SNP present
	Rv1745c	idi	isopentenyl-diphosphate delta-isomerase	Y177*	0.980204
	Rv2958c	NA	PGL/p-HBAD biosynthesis glycosyltransferase	R376*	1
	Genes with missense SNPs predicted by PROVEAN to be deleterious present in more than the 90% of the genomes within the target lineage. Were removed from iEK1011 2.0.
	loc+B1:G25us	gene	product	variant	proportion within lineage with SNP present	PROVEAN score
	Rv0021c	NA	hypothetical protein	A277P	1	-2.85
	Rv0070c	glyA2	serine hydroxymethyltransferase	E265G	1	-2.649
	Rv0206c	mmpL3	transmembrane transport protein MmpL3	F384I	1	-3.139
	Rv0223c	NA	aldehyde dehydrogenase	P146S	0.980804	-7.194
	Rv0321	dcd	deoxycytidine triphosphate deaminase	Y183C	1	-4.115
	Rv0392c	ndhA	NADH dehydrogenase NdhA	V241A	0.978404	-3.91
	Rv0648	NA	alpha-mannosidase	P876R	0.967007	-4.114
	Rv0972c	fadE12	acyl-CoA dehydrogenase fadE12	Q236H	1	-4.48
	Rv1161	narG	nitrate reductase subunit alpha	V458L	0.977804	-2.949
	Rv1248c	NA	multifunctional 2-oxoglutarate dehydrogenase E1 component /2-oxoglutarate dehydrogenase dihydrolipoyllysine-residue succinyltransferase	E17A	1	-4.695
	Rv1264	NA	adenylyl cyclase	R204C	0.977205	-3.082
	Rv1328	glgP	glycogen phosphorylase	D532G	0.979604	-4.257
	Rv1328	glgP	glycogen phosphorylase	V576F	0.977804	-4.321
	Rv1604	impA	inositol-monophosphatase ImpA	P251L	1	-6.815
	Rv1604	impA	inositol-monophosphatase ImpA	Y93H	0.978404	-4.78
	Rv1617	pykA	pyruvate kinase	E220D	0.946611	-2.983
	Rv1662	pks8	polyketide synthase	D78Y	0.970006	-4.054
	Rv1662	pks8	polyketide synthase	Y1469C	0.972406	-7.421
	Rv1736c	narX	nitrate reductase-like protein NarX	D53H	1	-6.202
	Rv2043c	pncA	pyrazinamidase/nicotinamidase PncA	H57D	0.978404	-8.688
	Rv2062c	cobN	cobalamin biosynthesis protein CobN	V75A	0.975405	-3.735
	Rv2127	ansP1	L-asparagine permease	G44S	1	-5.87
	Rv2436	rbsK	ribokinase RbsK	A274V	0.955609	-3.687
	Rv2471	aglA	alpha-glucosidase AglA	W206S	0.979004	-13.59
	Rv2605c	tesB2	acyl-CoA thioesterase II	F85L	1	-5.823
	Rv2833c	ugpB	sn-glycerol-3-phosphate ABC transporter substrate-binding lipoprotein UgpB	P174L	1	-9.279
	Rv2833c	ugpB	sn-glycerol-3-phosphate ABC transporter substrate-binding lipoprotein UgpB	S111I	0.980204	-3.617
	Rv2850c	NA	magnesium chelatase	G446S	0.977205	-5.506
	Rv2931	ppsA	phthiocerol synthesis polyketide synthase type I PpsA	N368T	1	-3.932
	Rv3113	NA	phosphatase	W11C	0.972406	-12.55
	Rv3314c	deoA	thymidine phosphorylase	R309W	1	-4.311
	Genes with missense SNPs predicted by PROVEAN to be deleterious present in more than the 90% of the genomes within the target lineage. Were kept in iEK1011 2.0. because their absence blocked growth.
	locus	gene	product	variant	proportion within lineage with SNP present	PROVEAN score
	Rv0512	hemB	delta-aminolevulinic acid dehydratase	E246G	1	-6.975
	Rv0644c	mmaA2	cyclopropane mycolic acid synthase CmaA	R114L	1	-6.582
	Rv1383	carA	carbamoyl-phosphate synthase small subunit	A118G	0.997001	-3.456
	Rv1451	NA	protoheme IX farnesyltransferase	A68T	1	-3.103
	Rv1605	hisF	imidazole glycerol phosphate synthase subunit HisF	P121L	1	-9.914
	Rv2421c	nadD	nicotinate-nucleotide adenylyltransferase	G180S	0.977804	-5.958
	Rv2495c	bkdC	branched-chain keto acid dehydrogenase E2 component	R208W	1	-3.801
	Rv2773c	dapB	4-hydroxy-tetrahydrodipicolinate reductase	T204I	0.978404	-4.226
	Rv3280	accD5	propionyl-CoA carboxylase subunit beta	V448A	1	-3.255
	Rv3913	trxB2	thioredoxin reductase	D57G	1	-4.667

## Sheet: L1
	Genes with more than the 15% of the reference ORF lost in more than the 90% of the genomes within a lineage, but were kept in iEK1011 2.0 because their absence blocked growth.
	locus	gene	product	percentage within lineage with coverage < 85%
	Rv1525	wbbL2	rhamnosyl transferase WbbL	99.9357
	Genes with missense SNPs predicted by PROVEAN to be deleterious present in more than the 90% of the genomes within the target lineage. Were removed from iEK1011 2.0.
	locus	gene	product	variant	proportion within lineage with SNP present	PROVEAN score
	Rv0270	fadD2	fatty-acid--CoA ligase FadD2	D479G	1	-3.491
	Rv0392c	ndhA	NADH dehydrogenase NdhA	M325T	1	-3.895
	Rv0994	moeA1	molybdopterin molybdenumtransferase 1	V417A	1	-3.669
	Rv1099c	glpX	fructose 1,6-bisphosphatase	I190T	1	-3.455
	Rv1530	adh	alcohol dehydrogenase	H64L	1	-10.68
	Rv1550	fadD11	fatty-acid--CoA ligase FadD11	A423V	1	-3.047
	Rv1663	pks17	polyketide synthase	R258Q	1	-2.63
	Rv1672c	NA	integral membrane transport protein	P188A	1	-7.825
	Rv1750c	fadD1	fatty-acid--CoA ligase FadD1	A254D	1	-4.497
	Rv2074	NA	pyridoxamine 5'-phosphate oxidase	A88V	1	-2.764
	Rv2484c	NA	diacyglycerol O-acyltransferase	I413N	1	-3.719
	Genes with missense SNPs predicted by PROVEAN to be deleterious present in more than the 90% of the genomes within the target lineage. Were kept in iEK1011 2.0. because their absence blocked growth.
	locus	gene	product	variant	proportion within lineage with SNP present	PROVEAN score
	Rv2051c	ppm1	polyprenol-monophosphomannose synthase	T467I	1	-3.792

## Sheet: L2
	Genes with more than the 15% of the reference ORF lost in more than the 90% of the genomes within a lineage, that were removed from iEK1011 2.0.
	locus	gene	product	percentage within lineage with coverage < 85%
	Rv0072	NA	glutamine ABC transporter permease	99.8815
	Rv0073	NA	glutamine ABC transporter ATP-binding protein	99.8707
	Rv1755c	NA	NA	99.9353
	Rv1760	NA	diacylglycerol acyltransferase	99.903
	Genes with missense SNPs predicted by PROVEAN to be deleterious present in more than the 90% of the genomes within the target lineage. Were removed from iEK1011 2.0.
	locus	gene	product	variant	proportion within lineage with SNP present	PROVEAN score
	Rv0107c	ctpI	cation-transporter ATPase I	P1247S	0.996205	-3.463
	Rv0115	hddA	D-alpha-D-heptose-7-phosphate kinase HddA	G262V	0.972563	-4.46
	Rv0768	aldA	aldehyde dehydrogenase AldA	L102R	0.973147	-3.947
	Rv0773c	ggtA	bifunctional cephalosporin acylase/gamma-glutamyltranspeptidase	R447C	0.970228	-6.925
	Rv1400c	lipI	lipase	F90L	0.934034	-3.789
	Rv1472	echA12	enoyl-CoA hydratase EchA12	S78P	1	-2.832
	Rv1736c	narX	nitrate reductase-like protein NarX	G77D	1	-6.318
	Rv1925	fadD31	fatty-acid--CoA ligase FadD31	R94C	0.973438	-7.882
	Rv2349c	plcC	phospholipase C	G361C	0.923818	-4.953
	Rv2691	ceoB	TRK system potassium uptake protein CeoB	D164G	0.97373	-2.765
	Rv2831	echA16	enoyl-CoA hydratase EchA16	D156Y	0.969936	-3.499
	Rv3487c	lipF	carboxylesterase LipF	R233C	0.968768	-4.122
	Genes with missense SNPs predicted by PROVEAN to be deleterious present in more than the 90% of the genomes within the target lineage. Were kept in iEK1011 2.0. because their absence blocked growth.
	locus	gene	product	variant	proportion within lineage with SNP present	PROVEAN score
	Rv0808	purF	amidophosphoribosyltransferase	R476L	1	-4.043
	Rv1739c	NA	sulfate ABC transporter permease	G32V	0.997957	-8.615
	Rv2495c	bkdC	branched-chain keto acid dehydrogenase E2 component	Y103D	0.930823	-8.832
	Rv2947c	pks15	polyketide synthase	R374G	0.992995	-5.57
	Rv3465	rmlC	dTDP-4-dehydrorhamnose 3,5-epimerase	E115D	0.93491	-2.804
	Rv3782	glfT1	galactofuranosyl transferase GlfT	V274A	0.910683	-2.943
	Rv3800c	pks13	polyketide synthase	A1646D	0.918272	-2.691

## Sheet: L3
	Genes with more than the 15% of the reference ORF lost in more than the 90% of the genomes within a lineage, that were removed from iEK1011 2.0.
	locus	gene	product	percentage within lineage with coverage < 85%
	Rv0815c	cysA2	thiosulfate sulfurtransferase CysA	89.1219
	Rv3117	cysA3	thiosulfate sulfurtransferase	87.3744
	Rv3516	echA19	enoyl-CoA hydratase EchA19	99.5631
	Genes with missense SNPs predicted by PROVEAN to be deleterious present in more than the 90% of the genomes within the target lineage. Were removed from iEK1011 2.0.
	locus	gene	product	variant	proportion within lineage with SNP present	PROVEAN score
	Rv0066c	icd2	isocitrate dehydrogenase	G655R	1	-6.634
	Rv0066c	icd2	isocitrate dehydrogenase	G655S	0.99527	-4.912
	Rv0129c	fbpC	diacylglycerol acyltransferase/mycolyltransferase Ag85C	G158S	1	-3.217
	Rv0223c	NA	aldehyde dehydrogenase	G454S	1	-5.778
	Rv0231	fadE4	acyl-CoA dehydrogenase FadE4	G161A	1	-5.918
	Rv0294	tam	trans-aconitate methyltransferase	W101C	1	-13
	Rv0848	cysK2	cysteine synthase CysK	A101S	1	-2.867
	Rv1029	kdpA	potassium-transporting ATPase subunit A	L265Q	1	-4.402
	Rv1472	echA12	enoyl-CoA hydratase EchA12	S78P	1	-2.832
	Rv1521	fadD25	fatty-acid--CoA ligase FadD25	H541R	1	-7.422
	Rv1736c	narX	nitrate reductase-like protein NarX	G77D	1	-6.318
	Rv1826	gcvH	glycine cleavage system protein H	A80E	1	-4.219
	Rv2187	fadD15	long-chain-fatty-acid--CoA ligase FadD15	S556W	1	-4.47
	Rv2267c	NA	hypothetical protein	R90C	0.922422	-8
	Rv2378c	mbtG	L-lysine N6-monooxygenase	P357S	1	-2.529
	Rv2483c	plsC	bifunctional L-3-phosphoserine phosphatase/1-acyl-sn-glycerol-3-phosphate acyltransferase	G189C	1	-7.238
	Genes with missense SNPs predicted by PROVEAN to be deleterious present in more than the 90% of the genomes within the target lineage. Were kept in iEK1011 2.0. because their absence blocked growth.
	locus	gene	product	variant	proportion within lineage with SNP present	PROVEAN score
	Rv0777	purB	adenylosuccinate lyase PurB	P422T	1	-2.596
	Rv0803	purL	phosphoribosylformylglycinamidine synthase 2	V387A	0.956481	-3.761
	Rv1286	NA	adenylyl-sulfate kinase	T395I	1	-5.208
	Rv1934c	fadE17	acyl-CoA dehydrogenase FadE17	A21V	0.913907	-2.614
	Rv2947c	pks15	polyketide synthase	R374G	1	-5.57

## Sheet: L5
	Genes with more than the 15% of the reference ORF lost in more than the 90% of the genomes within a lineage, that were removed from iEK1011 2.0.
	locus	gene	product	percentage within lineage with coverage < 85%
	Rv2074	NA	pyridoxamine 5'-phosphate oxidase	100
	Rv3513c	fadD18	fatty-acid--CoA ligase FadD18	100
	Genes with stop gain SNPs present in more than the 90% of the genomes within the target lineage. Were removed from iEK1011 2.0.
	locus	gene	product	variant	proportion within lineage with SNP present
	Rv2850c	NA	magnesium chelatase	R515*	1
	Genes with missense SNPs predicted by PROVEAN to be deleterious present in more than the 90% of the genomes within the target lineage. Were removed from iEK1011 2.0.
	locus	gene	product	variant	proportion within lineage with SNP present	PROVEAN score
	Rv0069c	sdaA	L-serine dehydratase	I99S	1	-3.834
	Rv0087	hycE	formate hydrogenase HycE	A152S	1	-2.975
	Rv0112	gca	GDP-mannose 4,6-dehydratase	D266G	1	-6.275
	Rv0254c	cobU	bifunctional cobinamide kinase/cobinamide phosphate guanylyltransferase	H50R	1	-7.913
	Rv0382c	pyrE	orotate phosphoribosyltransferase	D89N	1	-4.874
	Rv0400c	fadE7	acyl-CoA dehydrogenase FadE7	D135G	1	-3.863
	Rv0499	NA	hypothetical protein	D209A	1	-4.702
	Rv0522	gabP	GABA permease GabP	R307L	1	-3.799
	Rv0573c	pncB2	nicotinic acid phosphoribosyltransferase PncB2	L177R	1	-5.142
	Rv0672	fadE8	acyl-CoA dehydrogenase FadE8	R513Q	1	-3.958
	Rv0768	aldA	aldehyde dehydrogenase AldA	E123A	1	-2.905
	Rv1030	kdpB	potassium-transporting ATPase subunit B	V699A	1	-3.733
	Rv1127c	ppdK	pyruvate, phosphate dikinase PpdK	V425A	1	-3.864
	Rv1127c	ppdK	pyruvate, phosphate dikinase PpdK	S112A	1	-2.872
	Rv1131	prpC	methylcitrate synthase PrpC	E255A	1	-4.837
	Rv1188	NA	proline dehydrogenase	R257C	1	-7.891
	Rv1320c	NA	adenylate cyclase	A414T	1	-3.511
	Rv1427c	fadD12	acyl-CoA synthetase	N98D	1	-2.948
	Rv1552	frdA	fumarate reductase flavoprotein subunit	G16D	1	-6.753
	Rv1617	pykA	pyruvate kinase	E220D	0.956332	-2.983
	Rv1850	ureC	urease subunit alpha	V481G	1	-5.73
	Rv1912c	fadB5	oxidoreductase FadB	I301S	1	-4.598
	Rv2071c	cobM	precorrin-4 C(11)-methyltransferase	D53G	1	-5.325
	Rv2222c	glnA2	glutamine synthetase	Q77R	1	-3.624
	Rv2287	yjcE	Na(+)/H(+) transporter	V520A	1	-3.269
	Rv2380c	mbtE	peptide synthetase	R1218L	1	-3.417
	Rv2435c	NA	cyclase	A680V	1	-2.567
	Rv2503c	scoB	succinyl-CoA:3-ketoacid-CoA transferase subunit B	A12G	1	-3.9
	Rv2505c	fadD35	fatty-acid--CoA ligase FadD35	V285A	1	-3.956
	Rv2531c	adi	amino acid decarboxylase	F851L	1	-3.902
	Rv2531c	adi	amino acid decarboxylase	P608L	1	-9.467
	Rv2590	fadD9	fatty-acid--CoA ligase FadD9	F693L	1	-4.59
	Rv2682c	dxs1	1-deoxy-D-xylulose 5-phosphate synthase	G561A	1	-3.955
	Rv2691	ceoB	TRK system potassium uptake protein CeoB	W139S	1	-11.281
	Rv2724c	fadE20	acyl-CoA dehydrogenase FadE20	E82K	1	-3.889
	Rv2849c	cobO	cob(I)alamin adenosyltransferase	Q202R	1	-3.623
	Rv2967c	pca	pyruvate carboxylase	A926T	1	-2.66
	Rv3130c	tgs1	diacyglycerol O-acyltransferase	E122A	1	-5.56
	Rv3139	fadE24	acyl-CoA dehydrogenase	A370T	1	-3.986
	Rv3214	gpm2	phosphoglycerate mutase	H6Y	1	-3.335
	Rv3500c	yrbE4B	integral membrane protein	A268T	1	-3.543
	Rv3759c	proX	glycine betaine/carnitine/choline/L-proline ABC transporter substrate-binding lipoprotein ProX	G46E	1	-7.917
	Rv3784	epiB	dTDP-glucose 4,6-dehydratase	G237V	1	-7.349
	Rv3824c	papA1	acyltransferase	W14C	1	-10.024
	Genes with missense SNPs predicted by PROVEAN to be deleterious present in more than the 90% of the genomes within the target lineage. Were kept in iEK1011 2.0. because their absence blocked growth.
	locus	gene	product	variant	proportion within lineage with SNP present	PROVEAN score
	Rv0788	purQ	phosphoribosylformylglycinamidine synthase	R105C	1	-7.276
	Rv1240	mdh	malate dehydrogenase	D253A	1	-5.383
	Rv1307	atpH	ATP synthase subunit b/delta	S434L	1	-2.522
	Rv1309	atpG	ATP synthase subunit gamma	Y220S	1	-6.312
	Rv1451	NA	protoheme IX farnesyltransferase	A68T	1	-3.103
	Rv1605	hisF	imidazole glycerol phosphate synthase subunit HisF	P121L	1	-9.914
	Rv1656	argF	ornithine carbamoyltransferase	L91F	1	-3.783
	Rv2124c	metH	methionine synthase	E220D	1	-2.56
	Rv2155c	murD	UDP-N-acetylmuramoylalanine--D-glutamate ligase	G469A	1	-2.747
	Rv2225	panB	3-methyl-2-oxobutanoate hydroxymethyltransferase	M153I	1	-2.997
	Rv2949c	NA	chorismate pyruvate-lyase	V31G	1	-5.356
	Rv3794	embA	arabinosyltransferase A	P639S	1	-6.327
	Rv3808c	glfT2	galactofuranosyl transferase GlfT	A311V	1	-2.556
	Rv3913	trxB2	thioredoxin reductase	D57G	1	-4.667

## Sheet: L6
	Genes with more than the 15% of the reference ORF lost in more than the 90% of the genomes within a lineage, that were removed from iEK1011 2.0.
	locus	gene	product	percentage within lineage with coverage < 85%
	Rv0221	NA	diacyglycerol O-acyltransferase	100
	Rv0222	echA1	enoyl-CoA hydratase EchA1	100
	Rv0223c	NA	aldehyde dehydrogenase	99.2366
	Rv0267	narU	nitrite extrusion protein NarU	100
	Rv2074	NA	pyridoxamine 5'-phosphate oxidase	100
	Rv3617	ephA	epoxide hydrolase EphA	100
	Genes with missense SNPs predicted by PROVEAN to be deleterious present in more than the 90% of the genomes within the target lineage. Were removed from iEK1011 2.0.
	locus	gene	product	variant	proportion within lineage with SNP present	PROVEAN score
	Rv0021c	NA	hypothetical protein	A277P	1	-2.85
	Rv0070c	glyA2	serine hydroxymethyltransferase	E265G	1	-2.649
	Rv0103c	ctpB	cation-transporter P-type ATPase B	P309L	1	-5.624
	Rv0166	fadD5	fatty-acid--CoA ligase FadD5	F108S	1	-6.245
	Rv0206c	mmpL3	transmembrane transport protein MmpL3	F384I	1	-3.139
	Rv0375c	NA	carbon monoxyde dehydrogenase medium subunit	D142G	1	-3.086
	Rv0438c	moeA2	molybdopterin molybdenumtransferase	P369L	1	-4.921
	Rv0904c	accD3	acetyl-CoAcarboxylase carboxyl transferase subunit beta	G158E	1	-7.95
	Rv1030	kdpB	potassium-transporting ATPase subunit B	T66I	1	-5.129
	Rv1030	kdpB	potassium-transporting ATPase subunit B	V304A	1	-3.862
	Rv1155	NA	pyridoxine/pyridoxamine 5'-phosphate oxidase	A86G	1	-3.705
	Rv1248c	NA	multifunctional 2-oxoglutarate dehydrogenase E1 component /2-oxoglutarate dehydrogenase dihydrolipoyllysine-residue succinyltransferase	R442H	1	-4.605
	Rv1409	ribG	bifunctional riboflavin biosynthesis diaminohydroxyphosphoribosylaminopyrimidine deaminase/5-amino-6-(5-phosphoribosylamino) uracil reductase	P236L	1	-6.56
	Rv1617	pykA	pyruvate kinase	E220D	0.975728	-2.983
	Rv2127	ansP1	L-asparagine permease	N361K	1	-5.779
	Rv2504c	scoA	succinyl-CoA:3-ketoacid-CoA transferase subunit A	R230W	1	-7.617
	Rv2724c	fadE20	acyl-CoA dehydrogenase FadE20	R20C	1	-7.53
	Rv2860c	glnA4	glutamine synthetase	T146N	1	-4.958
	Rv3199c	nudC	NADH pyrophosphatase	A268P	1	-4.915
	Rv3314c	deoA	thymidine phosphorylase	R309W	1	-4.311
	Rv3375	amiD	amidase	P153S	1	-7.304
	Genes with missense SNPs predicted by PROVEAN to be deleterious present in more than the 90% of the genomes within the target lineage. Were kept in iEK1011 2.0. because their absence blocked growth.
	locus	gene	product	variant	proportion within lineage with SNP present	PROVEAN score
	Rv0436c	pssA	CDP-diacylglycerol--serine O-phosphatidyltransferase	P197S	1	-3.413
	Rv0644c	mmaA2	cyclopropane mycolic acid synthase CmaA	R114L	1	-6.582
	Rv1092c	coaA	pantothenate kinase	R3W	1	-3.703
	Rv1296	thrB	homoserine kinase	P241S	1	-3.573
	Rv1348	irtA	iron ABC transporter ATP-binding protein/permease IrtA	A653T	1	-3.718
	Rv1449c	tkt	transketolase	S381L	1	-5.931
	Rv1451	NA	protoheme IX farnesyltransferase	A68T	1	-3.103
	Rv1484	inhA	NADH-dependent enoyl-[ACP] reductase	V78A	1	-3.443
	Rv1500	NA	glycosyltransferase	D41Y	1	-8.842
	Rv1605	hisF	imidazole glycerol phosphate synthase subunit HisF	P121L	1	-9.914
	Rv2194	qcrC	ubiquinol-cytochrome C reductase cytochrome subunit C	K228Q	1	-3.956
	Rv2400c	subI	sulfate ABC transporter substrate-binding lipoprotein SubI	R166L	1	-4.706
	Rv2524c	fas	fatty acid synthase	G672A	1	-3.539
	Rv2940c	mas	multifunctional mycocerosic acid synthase	A1706G	1	-2.523
	Rv3255c	manA	mannose-6-phosphate isomerase	V384A	1	-3.21
	Rv3410c	guaB3	oxidoreductase	H83Y	1	-2.506
	Rv3808c	glfT2	galactofuranosyl transferase GlfT	L261P	1	-4.864
	Rv3913	trxB2	thioredoxin reductase	D57G	1	-4.667

## Sheet: L7
	Genes with more than the 15% of the reference ORF lost in more than the 90% of the genomes within a lineage, that were removed from iEK1011 2.0.
	locus	gene	product	percentage within lineage with coverage < 85%
	Rv2291	sseB	thiosulfate sulfurtransferase SseB	96.6667
	Rv3468c	rmlB3	dTDP-glucose 4,6-dehydratase	100
	Rv3469c	mhpE	4-hydroxy-2-oxovalerate aldolase MhpE	96.6667
	Genes with stop gain SNPs present in more than the 90% of the genomes within the target lineage. Were removed from iEK1011 2.0.
	locus	gene	product	variant	proportion within lineage with SNP present
	Rv0889c	citA	citrate synthase 2	W154*	1
	Rv3084	lipR	acetyl-hydrolase LipR	S198*	1
	Genes with missense SNPs predicted by PROVEAN to be deleterious present in more than the 90% of the genomes within the target lineage. Were removed from iEK1011 2.0.
	locus	gene	product	variant	proportion within lineage with SNP present	PROVEAN score
	Rv0066c	icd2	isocitrate dehydrogenase	E656A	1	-4.979
	Rv0072	NA	glutamine ABC transporter permease	G28R	1	-3.482
	Rv0107c	ctpI	cation-transporter ATPase I	R416L	1	-3.212
	Rv0112	gca	GDP-mannose 4,6-dehydratase	Q292L	1	-3.433
	Rv0114	gmhB	D-glycero-alpha-D-manno-heptose-1,7-bisphosphate 7-phosphatase	L48P	1	-6.075
	Rv0147	NA	aldehyde dehydrogenase	R75C	1	-2.837
	Rv0147	NA	aldehyde dehydrogenase	D226G	1	-6.983
	Rv0155	pntAa	NAD(P) transhydrogenase subunit alpha PntAa	T234A	1	-3.157
	Rv0234c	gabD1	succinate-semialdehyde dehydrogenase	G208S	1	-5.707
	Rv0672	fadE8	acyl-CoA dehydrogenase FadE8	E278G	1	-5.339
	Rv0753c	mmsA	methylmalonate-semialdehyde dehydrogenase	I156T	1	-4.36
	Rv0824c	desA1	acyl-ACP desaturase DesA	A65T	1	-3.845
	Rv0859	NA	acyltransferase	N327D	1	-5
	Rv0911	NA	hypothetical protein	T79I	1	-3.667
	Rv0932c	pstS2	phosphate ABC transporter substrate-binding lipoprotein PstS	C43Y	1	-9.802
	Rv0971c	echA7	enoyl-CoA hydratase EchA7	S235P	1	-4.855
	Rv1127c	ppdK	pyruvate, phosphate dikinase PpdK	P350T	1	-4.777
	Rv1185c	fadD21	fatty-acid--CoA ligase FadD21	K508T	1	-4.491
	Rv1283c	oppB	oligopeptide ABC transporter permease OppB	G113A	1	-5
	Rv1288	NA	hypothetical protein	S294P	1	-5
	Rv1607	chaA	ionic transporter integral membrane protein ChaA	R211S	1	-3.1
	Rv1607	chaA	ionic transporter integral membrane protein ChaA	R211P	1	-4.431
	Rv1663	pks17	polyketide synthase	T161M	1	-5.375
	Rv1872c	lldD2	L-lactate dehydrogenase	A176V	1	-3.92
	Rv1885c	*MtCM	chorismate mutase	P91S	1	-5.789
	Rv2062c	cobN	cobalamin biosynthesis protein CobN	Y1041D	1	-9.17
	Rv2174	mptA	alpha(1->6)-mannopyranosyltransferase A	D148E	1	-2.567
	Rv2267c	NA	hypothetical protein	D373Y	1	-2.75
	Rv2277c	NA	glycerolphosphodiesterase	Q102P	1	-2.755
	Rv2329c	narK1	nitrate/nitrite transporter	R28C	1	-3.553
	Rv2435c	NA	cyclase	S340F	1	-5.667
	Rv2601	speE	spermidine synthase	L395R	1	-2.6
	Rv2781c	NA	oxidoreductase	H249Q	1	-6.894
	Rv2931	ppsA	phthiocerol synthesis polyketide synthase type I PpsA	V728M	1	-2.86
	Rv2952	NA	phthiotriol/phenolphthiotriol dimycocerosates methyltransferase	R184H	1	-3.533
	Rv3089	fadD13	long chain-fatty-acid--CoA ligase FadD13	A43S	1	-2.85
	Rv3089	fadD13	long chain-fatty-acid--CoA ligase FadD13	K172T	1	-5.98
	Rv3157	nuoM	NADH-quinone oxidoreductase subunit M	L467P	1	-4.467
	Rv3199c	nudC	NADH pyrophosphatase	P237Q	1	-5.814
	Rv3203	lipV	lipase LipV	G137V	1	-3.4
	Rv3332	nagA	N-acetylglucosamine-6-phosphate deacetylase NagA	L354Q	1	-5.283
	Rv3400	NA	hydrolase	P20T	1	-7.502
	Rv3552	NA	CoA-transferase subunit beta	P188H	1	-6.017
	Rv3817	NA	phosphotransferase	W89R	1	-8.772
	Rv3820c	papA2	trehalose-2-sulfate acyltransferase	A438S	1	-2.95
	Rv3823c	mmpL8	integral membrane transport protein MmpL8	R235G	1	-6.733
	Rv3859c	gltB	glutamate synthase large subunit	A1024V	1	-3.282
	Genes with missense SNPs predicted by PROVEAN to be deleterious present in more than the 90% of the genomes within the target lineage. Were kept in iEK1011 2.0. because their absence blocked growth.
	locus	gene	product	variant	proportion within lineage with SNP present	PROVEAN score
	Rv0534c	menA	1,4-dihydroxy-2-naphthoate octaprenyltransferase	A21S	1	-2.624
	Rv0809	purM	phosphoribosylformylglycinamidine cyclo-ligase PurM	G227S	1	-5.152
	Rv1307	atpH	ATP synthase subunit b/delta	E291K	0.944444	-2.502
	Rv1311	atpC	ATP synthase subunit epsilon	A64V	1	-3.722
	Rv1348	irtA	iron ABC transporter ATP-binding protein/permease IrtA	E781A	1	-5.6
	Rv1412	ribC	riboflavin synthase	V99M	1	-2.65
	Rv1662	pks8	polyketide synthase	R277Q	1	-3.492
	Rv2188c	pimB	alpha-(1-6)-phosphatidylinositol monomannoside mannosyltransferase	H86N	1	-2.9
	Rv2605c	tesB2	acyl-CoA thioesterase II	E267G	0.944444	-6.687
	Rv2847c	cysG	multifunctional uroporphyrin-III C-methyltransferase/precorrin-2 oxidase/ferrochelatase	A184T	1	-2.622
	Rv2920c	amt	ammonium transporter integral membrane protein	H167P	1	-10
	Rv2940c	mas	multifunctional mycocerosic acid synthase	V73F	1	-3.6
	Rv3042c	serB2	phosphoserine phosphatase SerB	R218H	1	-4.489
	Rv3275c	purE	5-(carboxyamino)imidazole ribonucleotide mutase	R125G	1	-5.833
	Rv3801c	fadD32	long-chain-fatty-acid--AMP ligase FadD32	V523A	1	-3.176
	Rv3808c	glfT2	galactofuranosyl transferase GlfT	D22N	1	-3.625

[truncated: 2 more sheets: L8, L9]
