# Supplementary material for: In Silico Exploration of Mycobacterium tuberculosis Metabolic Networks Shows Host-Associated Convergent Fluxomic Phenotypes
Source: Biomolecules. 2022 Feb 28;12(3):376. doi: 10.3390/biom12030376 (PMC8945471; doi:10.3390/biom12030376)
Supplement: Supplementary file 1 [file biomolecules-12-00376-s001.zip › Table S1.xlsx]

## Sheet: S1
G.NUMBER	SAMPLE.NAME	AC.NUMBER	COUNTRY.ISOLATION	COUNTRY.PATIENT.BIRTH	LINEAGE	SUBLINEAGE.COLL	Number_of_reads	Coverage	Std	Percentage_not_covered	Number_SNPs	Homo_SNPs	Het_SNPs	Mapping_percentage	Read_length
G00001	SAMN02739528	SRR1269450	United States of America	Thailand	L2	L2.2.1	5414866	87.72	25.35	0.0071	1308	893	87	0.9498	51
G00002	SAMN02739539	SRR1269495	United States of America	Thailand	L2	L2.2.1	4614467	86.27	26.56	0.0072	1330	895	103	0.9917	51
G00003	SAMN02739537	SRR1269493	United States of America	Thailand	L2	L2.2.1	5658733	196.33	59.55	0.0094	1259	901	52	0.9907	100
G00004	SAMN02739529	SRR1269465	United States of America	Thailand	L2	L2.2.1	5343782	82.31	35	0.0113	1189	894	62	0.9774	51
G00005	SAMN02739547	SRR1269564	United States of America	Thailand	L2	L2.2.1	6977452	141.96	33.21	0.0077	1276	900	44	0.9906	51
G00006	SAMN02739549	SRR1269566	United States of America	Thailand	L2	L2.2.1	5663619	88.21	37.17	0.0078	1202	891	61	0.9765	51
G00007	SAMN02739530	SRR1269471	United States of America	Thailand	L2	L2.2.1	6702970	102.52	40.23	0.0073	1243	903	59	0.9784	51
G00008	SAMN02739531	SRR1269487	United States of America	Thailand	L2	L2.2.1	4013261	80.02	18.83	0.0083	1215	896	40	0.9908	51
G00010	SAMN02739548	SRR1269565	United States of America	Thailand	L2	L2.2.1	7843136	303.63	64.34	0.0073	1336	905	54	0.9921	100
G00011	SAMN02739550	SRR1269683	United States of America	Thailand	L2	L2.2.1	2542229	49.6	13.29	0.0071	1242	890	54	0.9922	51
G00012	SAMN02739551	SRR1269684	United States of America	Thailand	L2	L2.2.1	4721878	91.79	38.62	0.0075	1257	898	46	0.9899	51
G00013	SAMN02739540	SRR1269496	United States of America	Thailand	L2	L2.2.1	2926304	54.2	15.46	0.0072	1268	889	72	0.9921	51
G00014	SAMN02739545	SRR1269562	United States of America	Thailand	L2	L2.2.1	4177490	71.44	27.47	0.0075	1184	891	35	0.9841	51
G00015	SAMN02739552	SRR1270146	United States of America	Thailand	L2	L2.2.1	6159909	119.33	28.16	0.0061	1253	896	45	0.9909	51
G00016	SAMN02739557	SRR1270410	United States of America	Thailand	L2	L2.2.1	4996966	83.01	30.37	0.0094	1196	901	50	0.9831	51
G00017	SAMN02739536	SRR1269492	United States of America	Thailand	L2	L2.2.1	1642140	32.69	11.26	0.0073	1185	888	40	0.9921	51
G00018	SAMN02739553	SRR1270147	United States of America	Thailand	L2	L2.2.1	6052307	85.33	38.23	0.0073	1273	889	125	0.9845	51
G00019	SAMN02739534	SRR1269490	United States of America	Thailand	L2	L2.2.1	4843674	78.19	28.7	0.0075	1217	889	60	0.983	51
G00020	SAMN02739554	SRR1270149	United States of America	Thailand	L2	L2.2.1	5783583	93.34	32.91	0.0071	1369	895	162	0.9845	51
G00021	SAMN02739538	SRR1269494	United States of America	Thailand	L2	L2.2.1	4113599	67.53	29.44	0.0091	1160	889	31	0.9837	51
G00022	SAMN02739555	SRR1270186	United States of America	Thailand	L2	L2.2.1	4725994	77.24	29.12	0.0076	1210	899	51	0.9847	51
G00025	SAMN02739541	SRR1269497	United States of America	Thailand	L2	L2.2.1	2599433	41.2	23.02	0.0134	1105	888	33	0.9724	51
G00026	SAMN02739542	SRR1269500	United States of America	Thailand	L2	L2.2.1	5589618	81.56	40.1	0.0114	1263	894	147	0.9764	51
G00028	SAMEA1877086	ERR234098	China	NA	L2	L2.2.1	6664716	176.8	56.79	0.0092	1475	881	262	0.9764	95
G00029	SAMN02739543	SRR1269559	United States of America	Thailand	L2	L2.2.1	2537601	39.93	20.41	0.0157	1116	891	31	0.9723	51
G00030	SAMN02739544	SRR1269561	United States of America	Thailand	L2	L2.2.1	2697674	43.19	23.02	0.0132	1122	887	32	0.9727	51
G00032	SAMEA1877105	ERR234099	Nepal	Nepal	L3	L3	4410323	124.31	31.29	0.0045	1195	855	31	0.9814	108
G00033	SAMEA1877146	ERR234100	China	NA	L2	L2.2.1	6776942	190.24	64.8	0.0081	1657	931	390	0.9828	92
G00034	SAMEA1877161	ERR234102	China	NA	L2	L2.2.1	11266730	328.93	81.76	0.0067	1814	909	500	0.9863	93
G00035	SAMEA1877151	ERR234103	China	NA	L2	L2.2.1	963181	30.2	10.04	0.011	1110	864	23	0.9881	115
G00037	SAMEA1877212	ERR234105	China	NA	L2	L2.2.1	855511	26.14	9.45	0.0125	1020	824	10	0.9891	114
G00039	SAMEA806956	ERR027294	UK	NA	A2	NA	3092906	84.74	31.65	0.0234	1219	910	57	0.8953	108
G00040	SAMEA806953	ERR027295	Unknown	NA	A2	NA	1807245	53.49	25.26	0.025	1169	909	50	0.9208	108
G00042	SAMEA806951	ERR027297	Germany	NA	A2	NA	1752828	47.67	16.19	0.0207	1161	918	34	0.8573	108
G00043	SAMEA806950	ERR027298	Netherlands	NA	A2	NA	1548752	39.05	13.87	0.0192	1122	887	29	0.8012	108
G00057	SAMEA1877180	ERR234107	China	NA	L2	L2.2.1	842187	25.85	8.74	0.0118	1146	888	23	0.9832	115
G00058	SAMEA1877201	ERR234108	China	NA	L2	L2.2.1	10414823	326.28	87.17	0.0073	1696	901	409	0.989	95
G00059	SAMEA1877264	ERR234110	China	NA	L2	L2.2.1	10816602	297.75	91.26	0.0088	1639	883	384	0.9774	94
G00060	SAMEA1877244	ERR234111	Nepal	Nepal	L3	L3	4134382	124.6	29.01	0.0043	1279	916	32	0.9851	108
G00061	SAMEA1877119	ERR234112	China	NA	L2	L2.2.1	7767951	210.5	66.82	0.0088	1491	894	274	0.9763	95
G00062	SAMN02739556	SRR1270409	United States of America	Laos	L2	L2.2.1	2766193	55.09	15.81	0.0072	1267	892	74	0.9919	51
G00063	SAMN02739527	SRR1269311	United States of America	Laos	L2	L2.2.1	4465046	77.96	34.7	0.0076	1207	895	47	0.9839	51
G00067	SAMEA1317631	ERR108161	Unknown	NA	L2	L2.2.1	1769569	61.47	10.99	0.0083	1352	877	45	0.9943	100
G00070	SAMEA784389	ERR016861	Unknown	NA	A4	NA	26331024	635.06	199.05	0.0187	1705	1203	120	0.9833	76
G00072	SAMEA784396	ERR016868	Unknown	NA	A4	NA	1505454	22.29	23.54	0.1413	775	645	18	0.8774	54
G00073	SAMEA1523354	ERR171141	Unknown	NA	L4	NA	3950530	143.06	18.37	0	1310	886	61	0.9977	100
G00074	SAMEA1573039	ERR181314	Djibouti	NA	L9	L9	7600303	172.34	66.97	0.0171	1660	889	462	0.978	76
G00076	SAMEA1573042	ERR181316	Djibouti	NA	L2	L2.1	9598587	296.74	61.62	0.0097	1319	869	55	0.9181	101
G00077	SAMEA1573043	ERR181435	Djibouti	NA	L7	L7	9652371	330.61	68.1	0.0088	1557	1041	76	0.9735	101
G00079	SAMEA961610	ERR025833	United Kingdom	NA	L3	L3.1.1	2210188	73.51	18.45	0.0071	1249	873	86	0.9824	108
G00080	SAMEA784392	ERR032134	Unknown	NA	A4	NA	26150823	482.54	214.73	0.0208	1540	1138	103	0.9605	76
G00084	SAMEA1877113	ERR234129	China	NA	L2	L2.2.1	3840482	115.98	35.41	0.011	1643	881	451	0.9851	92
G00085	SAMEA1877072	ERR234115	China	NA	L2	L2.2.1	2782160	86.87	26.05	0.0112	1546	885	368	0.9852	95
G00086	SAMEA1877090	ERR234114	China	NA	L2	L2.2.1	3956819	160.3	54.11	0.0157	1117	852	23	0.9926	114
G00087	SAMEA1877080	ERR234116	China	NA	L2	L2.2.1	4071565	167.31	57.6	0.021	1109	845	24	0.9932	113
G00088	SAMEA1877170	ERR234117	China	NA	L2	L2.2.1	9912626	322.66	89.39	0.007	1699	893	425	0.988	94
G00089	SAMEA1877156	ERR234118	China	NA	L2	L2.2.1	9388718	290.56	82.84	0.0079	1713	897	465	0.9861	94
G00090	SAMEA1877224	ERR234119	China	NA	L2	L2.2.1	12353660	363.08	115.69	0.0087	1690	900	384	0.986	93
G00091	SAMEA1877213	ERR234120	China	NA	L2	L2.2.1	11504693	340.67	98.38	0.0072	1669	907	385	0.9863	93
G00092	SAMEA1877226	ERR234121	China	NA	L2	L2.2.1.1	4194910	132.25	41.08	0.0095	1786	881	567	0.988	92
G00093	SAMEA1877179	ERR234122	China	NA	L2	L2.2.1	4650398	148.68	38.84	0.008	1671	887	395	0.9866	95
G00094	SAMEA1877199	ERR234123	China	NA	L2	L2.2.1	3805914	155	56.62	0.0199	1157	885	20	0.9932	113
G00095	SAMEA1877284	ERR234124	China	NA	L2	L2.2.1	3440919	135.11	47.17	0.0179	1149	884	21	0.993	112
G00098	SAMEA1877246	ERR234127	China	NA	L2	L2.2.1	2516046	41.19	18.75	0.0125	1360	857	269	0.9454	93
G00100	SAMEA1877099	ERR234130	China	NA	L2	L2.2.1.1	3511102	140.51	45.32	0.0147	1135	879	25	0.9933	112
G00101	SAMEA1877107	ERR234131	China	NA	L2	L2.2.1	4113551	145.94	51.79	0.0175	1145	875	17	0.9811	119
G00102	SAMEA1877144	ERR234132	China	NA	L2	L2.2.1	3621865	151.37	47.92	0.0125	1138	864	25	0.993	115
G00103	SAMEA1877130	ERR234133	China	NA	L2	L2.2.1	19568663	544.6	154.56	0.0079	1585	850	316	0.9803	94
G00104	SAMEA1877174	ERR234134	China	NA	L2	L2.2.1	10001868	314.67	89.6	0.0105	1719	900	434	0.9886	95
G00105	SAMEA1877149	ERR234135	China	NA	L2	L2.2.1	3694792	156.27	51.95	0.0141	1145	860	25	0.9935	115
G00106	SAMEA1877185	ERR234136	China	NA	L2	L2.2.1	2983093	106.22	35.82	0.0122	1124	842	16	0.9862	115
G00107	SAMEA1877202	ERR234137	China	NA	L2	L2.2.1	1649337	53.68	21.44	0.0111	1316	872	212	0.9893	95
G00109	SAMEA1877230	ERR234139	China	NA	L2	L2.2.1	3349539	48.67	23.83	0.0101	1372	832	316	0.9306	92
G00110	SAMEA1877215	ERR234140	China	NA	L2	L2.2.1.1	3998130	165.96	54.62	0.0152	1137	877	21	0.9933	114
G00111	SAMEA1877193	ERR234141	China	NA	L2	L2.2.1	1943375	73.5	22.96	0.0133	1142	878	29	0.9921	115
G00121	SAMEA1877112	ERR234237	United_States_of_America	India	L1	L1.1.2	3461572	73.47	23.9	0.0036	1378	880	219	0.9673	100
G00122	SAMEA1877181	ERR234273	United Kingdom	United Kingdom	L3	L3	3260494	106.88	27.09	0.0022	1253	848	32	0.9899	108
G00130	SAMEA701934	ERR015582	Unknown	NA	A3	NA	6976846	121.96	65.65	0.0214	1764	1358	75	0.9751	54
G00135	MT0001	SRS074557	Canada	Canada	L4	L4.1.1.2	9743544	105.83	76.87	0.0068	1041	832	20	0.8992	50
G00136	MT0005	SRS084142	Canada	Canada	L4	L4.1.1.2	10030880	117.78	56.62	0.008	1076	835	27	0.931	50
G00137	SAMEA838000	ERR015614	Russia	NA	L2	L2.2.1	24606135	513.28	125.3	0.0085	1308	924	101	0.9913	54
G00138	SAMEA838048	ERR015615	Russia	NA	L3	L3.1.1	17157673	376.85	115.63	0.0018	1386	904	106	0.9892	54
G00139	SAMEA838034	ERR015616	Russia	NA	L2	L2.2.1	19038094	418.97	101.77	0.0084	1296	933	73	0.9916	54
G00140	1695	SRR022870	United States of America	Japan	L2	L2.2.1	7394236	31.72	9.67	0.011	912	808	7	0.8459	51
G00141	1182103	SRX00772	Sierra Leone	Sierra Leone	L5	L5	7491737	34.89	11.09	0.0114	1039	916	11	0.8401	51
G00142	414104	SRX007726	Sierra Leone	Sierra Leone	L6	L6	7027143	31.01	10.13	0.0163	1117	984	13	0.803	51
G00143	478304	SRX007723	Sierra Leone	Sierra Leone	L4	L4.6.2.2	7466814	35.69	10.58	0.0135	911	795	11	0.8549	51
G00144	544404	SRX007725	Hamburg	Ghana	L5	L5	7578690	35.81	11.39	0.0123	1026	898	16	0.845	51
G00145	910079	SRX007720	United States of America	Ethiopia	L3	L3	7228038	32.98	9.88	0.0102	975	838	15	0.8347	51
G00146	950545	SRX007721	United States of America	Laos	L1	L1.1.1	7621946	32.9	9.53	0.0039	959	702	156	0.8452	51
G00148	GM0981	SRX007722	Gambia	The Gambia	L6	L6	7350873	35.2	10.54	0.0125	1179	1022	23	0.8643	51
G00149	GM1503	SRX012272	Gambia	The Gambia	L4	L4.3.4.2	7891933	34.01	10.04	0.0111	877	790	14	0.8422	51
G00151	K21	SRX002001	United States of America	Zimbabwe	L1	L1.1.3	7112888	42.43	10.22	0.0075	1118	913	22	0.8849	51
G00152	SAMN00102901	SRR006918	Uganda	Uganda	L4	L4.6.1.1	5480451	33.51	13.91	0.0135	883	743	11	0.8615	51
G00153	SAMN00102898	SRR006917	United States of America	Tanzania	L3	L3.1.1	6845266	42.35	12.56	0.0083	1023	840	24	0.8937	51
G00154	K67	SRX002004	United States of America	Union of the Comoros	L1	L1.1.2	7097284	44.48	14.45	0.0109	1071	879	35	0.9023	51
G00155	K93	SRX002005	United States of America	Tanzania	L1	L1.1.2	6017391	36.69	11.61	0.0087	1026	848	31	0.8629	51
G00158	T17	SRX005394	United States of America	Philippines	L1	L1.2.1	7130412	30.89	8.66	0.0076	939	817	11	0.8048	51
G00159	T67	SRX007715	United States of America	China	L2	L2.2.1.1	7616603	33.41	10.37	0.014	944	829	14	0.8286	51
G00162	SAMN00102922	SRR014813	United States of America	Philippines	L1	L1.2.1	5068053	21.99	8.1	0.0137	792	714	10	0.8146	51
G00163	SAMN00013092	SRR023480	United States of America	Mexico	L4	L4.1.1.3	16091615	173.56	83.95	0.0059	965	761	21	0.8083	76
G00165	SAMN00013302	SRR026444	United States of America	Mexico	L4	L4.3	18886495	219.45	115.27	0.0181	1013	781	23	0.9087	76
G00166	SAMEA3671316	ERR1193660	Switzerland	Brazil	L4	L4.3.4.2	604215	26.39	8.87	0.0168	1042	843	8	0.9898	251
G00167	SAMEA3671317	ERR1193661	Switzerland	Angola	L4	L4.3.2	779675	29.26	9.22	0.0096	1094	846	8	0.9886	251
G00174	SAMEA2419120	ERR464719	Switzerland	Somalia	L4	L4.4.1.1	21897500	80.94	13.98	0.0066	1054	802	85	0.9724	51
G00175	SAMEA2419121	ERR464720	Switzerland	France	L4	L4.4.1.1	17362098	80.27	13.75	0.0063	1028	791	78	0.9681	51
G00178	SAMEA1877292	ERR234232	United States of America	India	L3	L3	1929516	41.32	19.68	0.0108	1099	875	15	0.9806	71
G00179	SAMEA1877075	ERR234233	United States of America	India	L3	L3	2279207	54.1	23.44	0.0055	1143	879	23	0.9865	71
G00180	SAMEA1877108	ERR234235	United States of America	Indonesia	L1	L1.1.2	1710718	44.07	20.46	0.0097	1136	892	33	0.9857	71
G00181	SAMEA1877118	ERR234236	United States of America	India	L1	L1.1.2	1848189	40.35	24.59	0.0127	1068	863	13	0.9662	71
G00182	SAMEA1877096	ERR234153	Hamburg	Eritrea	L3	L3	3511331	101.2	56.42	0.0234	1471	789	428	0.9875	100
G00183	SAMEA1877206	ERR234142	Hamburg	Ghana	L5	L5	3303146	80.93	39.07	0.0227	1443	881	337	0.9806	100
G00185	138001	ERP001731	Hamburg	Iran	L3	L3.1.1	2526414	69.6	36.53	0.0274	1386	804	332	0.9878	100
G00186	SAMEA1877191	ERR234159	Hamburg	Ghana	L4	L4.6.2.2	3007796	83.94	53.24	0.0352	1184	660	337	0.9872	100
G00187	SAMEA1877258	ERR234169	Hamburg	India	L1	L1.1.2	2546805	63.2	24.81	0.014	1361	893	217	0.9815	100
G00188	SAMEA1877165	ERR234144	Hamburg	Ghana	L5	L5	3494586	76.54	29.9	0.0165	1395	909	255	0.9834	100
G00189	SAMEA1877220	ERR234178	Hamburg	Turkey	L3	L3	1759966	50.35	26.25	0.0282	1210	779	203	0.9887	100
G00190	SAMEA1877084	ERR234179	Hamburg	Afghanistan	L3	L3	2929935	76.84	44.55	0.0246	1347	732	381	0.985	100
G00191	SAMEA1877152	ERR234145	Hamburg	Ghana	L5	NA	2547955	65.22	38.17	0.0218	1252	793	255	0.9785	100
G00192	SAMEA1877139	ERR234146	Hamburg	Sierra Leone	L5	L5	3501632	80.64	27.84	0.0055	1571	935	329	0.9803	100
G00193	SAMEA1877132	ERR234147	Hamburg	Ghana	L5	L5	3439286	83.46	27.11	0.0047	1501	912	291	0.9819	100
G00194	SAMEA1877117	ERR234148	Hamburg	Ghana	L6	L6	3680026	81.62	25.52	0.0109	1595	1023	275	0.9806	100
G00195	SAMEA1877225	ERR234187	Hamburg	Ghana	L4	L4.6.2.2	2932027	71.82	28.05	0.0092	1293	822	225	0.9866	100
G00196	SAMEA1877136	ERR234149	Hamburg	Ghana	L5	L5	3911098	87.75	28.61	0.0063	1505	936	278	0.9815	100
G00197	SAMEA1877208	ERR234188	Hamburg	Sri Lanka	L3	L3	2963424	82.35	40.74	0.0213	1435	784	403	0.9877	100
G00198	SAMEA1877247	ERR234189	Hamburg	Afghanistan	L3	L3	3258668	89.48	45.54	0.0251	1504	796	459	0.9848	100
G00200	SAMEA1877079	ERR234195	Hamburg	Turkmenistan;Uzbekistan	L3	L3	3199886	68.94	22.83	0.0028	1332	871	172	0.984	100
G00201	SAMEA1877101	ERR234150	Hamburg	Ghana	L6	L6	2640218	60.11	25.7	0.0114	1508	1035	219	0.9824	100
G00202	SAMEA1877109	ERR234151	Unknown	NA	A4	NA	3601125	63.86	24.27	0.0259	1553	1118	177	0.9796	100
G00203	SAMEA1877256	ERR234212	Unknown	Unknown	L4	NA	14725492	124.14	31.43	0.0001	2009	901	812	0.9735	51
G00205	SAMEA3721529	ERR1200603	Ethiopia	Ethiopia	L7	L7	8086673	46.35	13.21	0.0071	1611	1027	357	0.9302	51
G00208	SAMEA5819237	ERR3458083	Ethiopia	NA	A4	NA	4336901	32.23	11.87	0.017	1517	1121	208	0.9371	51
G00212	SAMEA3721535	ERR1200609	Ethiopia	Unknown	L3	L3	9503355	55.23	13.65	0.0017	1599	878	498	0.9256	51
G00217	SAMEA3721540	ERR1200614	Ethiopia	Ethiopia	L4	L4.6	6693655	43.72	12.09	0.003	1278	773	311	0.9293	51
G00220	SAMEA3721543	ERR1200617	Ethiopia	Ethiopia	L7	L7	7095433	46.25	12.86	0.0074	1611	992	388	0.9301	51
G00225	SAMEA3721548	ERR1200622	Ethiopia	Unknown	L4	L4.1.1.3	31460580	85.48	16.94	0.0065	1066	797	114	0.9296	51
G00229	SAMEA5819238	ERR3458084	Ethiopia	NA	A4	NA	10029989	52.64	15.34	0.0178	1818	1103	487	0.924	51
G00230	SAMEA1877155	ERR233351	Ethiopia	NA	L1	L1.1.2	9211080	51.59	13.84	0.0041	1584	911	467	0.9237	51
G00232	SAMEA3721554	ERR1200628	Ethiopia	Ethiopia	L4	L4.1.2.1	10248716	52.19	14.7	0.0054	1381	761	427	0.9273	51
G00233	SAMEA3721555	ERR1200629	Ethiopia	Unknown	L1	L1.2.2	10185861	56.43	15.2	0.0048	1638	884	538	0.9253	51
G00234	SAMEA5819239	ERR3458085	Ethiopia	NA	A4	NA	6704989	42.94	13.38	0.0207	1645	1084	365	0.9289	51
G00240	SAMEA3721561	ERR1200635	Ethiopia	Ethiopia	L7	L7	9834593	55.51	14.24	0.0067	1832	998	582	0.9342	51
G00244	SAMEA5819240	ERR3458086	Ethiopia	NA	A4	NA	8240879	49.01	14.1	0.0185	1745	1120	400	0.9344	51
G00246	SAMEA3721566	ERR1200640	Ethiopia	Ethiopia	L7	L7	6643433	44.99	12.67	0.0075	1636	1038	368	0.9373	51
G00247	SAMEA4732081	ERR2642516	Spain	NA	A4	NA	8283770	51.84	14.61	0.0169	1832	1155	444	0.9368	51
G00249	SAMEA1877239	ERR233357	United States of America	Vietnam	L2	L2.2.1	8874710	51.54	14.76	0.0074	1577	874	503	0.9372	51
G00250	SAMEA1877249	ERR233358	United States of America	Mexico	L4	L4.1.2.1	5479318	36.69	10.31	0.0056	1120	750	219	0.919	51
G00251	SAMEA1877271	ERR233359	United States of America	South Korea	L2	L2.2.2	9957899	56.15	14.97	0.0082	1533	813	505	0.9234	51
G00252	SAMEA1877273	ERR233360	United States of America	Pakistan	L3	L3	9346817	54.6	14.69	0.0042	1570	876	483	0.9215	51
G00253	SAMEA1877287	ERR233361	United States of America	Vietnam	L2	L2.2.1.1	8672780	52.98	13.91	0.0089	1512	871	447	0.922	51
G00254	SAMEA1877281	ERR233362	United States of America	Senegal	L6	L6	9593294	55.69	15.44	0.0115	1731	1003	497	0.9214	51
G00255	SAMEA1877270	ERR233363	United States of America	Cambodia	L1	L1.1.1	11857182	59.33	15.35	0.0072	1651	846	549	0.9188	51
G00257	SAMEA1877228	ERR233356	United States of America	China	L1	L1.2.2	14648172	72.63	12.85	0.0048	1209	908	79	0.9255	51
G00258	SAMEA1877232	ERR233365	United States of America	Vietnam	L1	L1.1.1.1	6054733	41.88	13.15	0.0129	1450	915	341	0.9258	51
G00259	SAMEA1877214	ERR233366	Gambia	The Gambia	L6	L6	10825248	58.5	16	0.0097	1900	984	690	0.9218	51
G00261	SAMEA1877204	ERR233368	Netherlands	Ghana	L6	L6	7877673	47.04	14.2	0.0105	1670	1041	414	0.9234	51
G00262	SAMEA1877188	ERR233369	United States of America	Ethiopia	L4	L4.8	8540641	52.25	14.13	0.0032	1411	793	413	0.9254	51
G00263	SAMEA1877168	ERR233370	United States of America	Vietnam	L2	L2.2.1	9480587	53.72	15.94	0.0075	1583	865	515	0.9228	51
G00264	SAMEA1877203	ERR234226	United States of America	Mexico	L4	L4.3.4.2	814791	24.66	10.2	0.0179	954	793	26	0.9916	76
G00265	SAMEA1877104	ERR233372	United Kingdom	Malaysia	L1	L1.1.2	11155001	65.27	11.61	0.002	1170	842	85	0.9593	51
G00266	SAMEA1877102	ERR233373	United Kingdom	United Kingdom	L4	L4.8	9198065	60.09	10.74	0.0018	1074	793	63	0.9647	51
G00267	SAMEA1877111	ERR233374	United Kingdom	Sri Lanka	L1	L1.1.2	10261697	63.29	11.74	0.0039	1160	870	82	0.9629	51
G00268	SAMEA1877068	ERR233375	Nepal	Nepal	L2	L2.2.1	10448919	57.4	12.46	0.0078	1145	877	50	0.9652	51
G00269	SAMEA1877095	ERR233376	Nepal	Kirtipur	L1	L1.1.3	6927536	49.86	10.93	0.0104	1172	875	54	0.9642	51
G00270	SAMEA1877262	ERR233377	Nepal	Nepal	L1	L1.2.2	10226305	63.28	11.76	0.0041	1226	881	72	0.9621	51
G00271	SAMEA1877243	ERR233378	Nepal	Makwanpur	L3	L3	10330635	63.78	10.96	0.0024	1170	860	62	0.9655	51
G00272	SAMEA1877255	ERR233379	Nepal	Nepal	L4	L4.1.2.1	7272917	49.12	10.44	0.0037	1013	777	38	0.9652	51
G00273	SAMEA1877296	ERR233380	Nepal	Ramechhap	L1	L1.2.2	7766568	54.24	11.08	0.004	1211	898	68	0.9627	51
G00274	N1011	ERP001731	Nepal	Nepal	L1	L1.2.2	8069026	54.64	11.39	0.0041	1211	877	70	0.962	51
G00275	SAMEA1877279	ERR233381	Nepal	Lalitpur	L3	L3	10258689	61.88	12.24	0.0017	1191	875	55	0.9469	51
G00276	SAMEA1877217	ERR233382	Nepal	Nepal	L4	L4.4.1	9928250	58.97	12.66	0.0037	1057	806	53	0.9497	51
G00277	SAMEA1877231	ERR233383	Nepal	Sindhupalchowk	L3	L3	10996180	63.15	13.16	0.0049	1170	866	74	0.9462	51
G00278	SAMEA1877236	ERR233384	Switzerland	Portugal	L3	L3	10435602	62.85	12.27	0.0034	1208	902	77	0.9471	51
G00279	SAMEA1877122	ERR233385	Nepal	Ramechhap	L3	L3	9585245	59.7	12.27	0.0024	1145	860	65	0.9483	51
G00280	SAMEA1877137	ERR233386	India	India	L2	L2.2.1	8044807	51.52	13	0.0079	1137	888	55	0.9502	51
G00281	SAMEA1877160	ERR233387	India	India	L3	L3	7139569	49.75	11.3	0.0037	1146	860	57	0.9468	51
G00282	SAMEA1877172	ERR233388	Nepal	Kathmandu	L2	L2.2.1	11752982	65.97	14.03	0.0086	1158	874	74	0.9476	51
G00283	SAMEA1877082	ERR233389	Nepal	Nepal	L4	L4.8	9922868	59.75	12.38	0.0026	1075	829	47	0.9487	51
G00284	SAMEA1877069	ERR233390	Nepal	Nepal	L4	L4.1.1.1	10262181	61.67	13.61	0.0028	1034	786	66	0.9507	51
G00285	SAMEA1877085	ERR233391	Nepal	Kathmandu	L3	L3	9158094	58.07	11.96	0.0016	1156	857	58	0.9477	51
G00288	SAMEA3671584	ERR1198989	Uganda	Uganda	L4	L4.6.1.1	14324033	73.28	15.48	0.008	998	765	60	0.9715	51
G00291	SAMN06052270	SRR5115576	Uganda	NA	L4	L4.6.1.1	16226054	72.81	15.61	0.0089	1019	773	83	0.9742	51
G00292	SAMN06052271	SRR5115605	Uganda	NA	L4	L4.6.1.1	20453874	83.61	11.21	0.003	1042	780	55	0.9654	51
G00293	SAMEA3671592	ERR1198991	Uganda	Uganda	L4	L4.6.1.1	15221500	76.59	10.29	0.0025	1051	770	60	0.9686	51
G00294	SAMEA3671570	ERR1198992	Uganda	Uganda	L4	L4.6.1.1	12138132	68.67	10.18	0.0024	1055	776	58	0.9717	51
G00295	SAMN06052274	SRR5115603	Uganda	NA	L4	L4.6.1.1	14340273	72.4	10.57	0.0047	1043	780	52	0.9722	51
G00296	SAMEA3671595	ERR1198993	Uganda	Uganda	L4	L4.6.1.1	16502691	70.59	13.31	0.0036	972	760	37	0.9143	51
G00297	SAMN06052275	SRR5115555	Uganda	NA	L4	L4.6.1.1	15477014	74.11	13.1	0.0037	1049	776	92	0.9608	51
G00298	SAMN06052276	SRR5115539	Uganda	NA	L4	L4.6.1.1	23555586	83.63	13.83	0.0051	1034	766	71	0.9564	51
G00299	SAMN06052277	SRR5115589	Uganda	NA	L4	L4.6.1.1	31972668	90.94	12.55	0.003	1009	760	49	0.9679	51
G00300	SAMN06052278	SRR5115560	Uganda	NA	L4	L4.6.1.1	11940622	64.48	12.59	0.0044	972	770	30	0.9256	51
G00301	SAMN06052279	SRR5115598	Uganda	NA	L4	L4.6.1.1	17628500	79.68	11.04	0.0022	1075	775	87	0.978	51
G00302	SAMN06052280	SRR5115528	Uganda	NA	L4	L4.6.1.1	19939209	82.59	10.34	0.0033	1078	769	63	0.9756	51
G00303	SAMEA3671496	ERR1198994	Uganda	Uganda	L4	L4.6.1.1	28451147;9701573	131.03	22.75	0.0033	1029	765	72	0.9694	51;51
G00304	SAMN06052285	SRR5115590	Uganda	NA	L4	L4.6.1.1	32364531	91.59	10.58	0.0028	1067	780	46	0.9658	51
G00305	SAMEA3671631	ERR1198995	Uganda	Uganda	L4	L4.6.1.1	32701305	84.81	10.14	0.0022	997	754	34	0.9732	51
G00306	SAMEA3671567	ERR1198996	Uganda	Uganda	L4	L4.6.1.1	11924625	68.22	10.48	0.0005	1072	756	111	0.954	51
G00307	SAMEA3671585	ERR1198997	Uganda	Uganda	L4	L4.6.1.1	15172806	75.67	10	0.0024	1035	754	48	0.9396	51
G00308	SAMN06052286	SRR5115609	Uganda	NA	L4	L4.6.1.1	21674923	79.78	11.22	0.0028	1043	763	57	0.9655	51
G00309	SAMN06052287	SRR5115587	Uganda	NA	L4	L4.6.1.1	16178972	72.28	9.41	0.003	1072	763	61	0.9614	51
G00310	SAMN06052288	SRR5115565	Uganda	NA	L4	L4.6.1.1	19372338	81.25	10.15	0.0035	1078	769	61	0.966	51
G00311	SAMN06052289	SRR5115613	Uganda	NA	L4	L4.6.1.1	12656448	69.6	10.62	0.003	1052	762	54	0.9678	51
G00312	SAMN06052290	SRR5115581	Uganda	NA	L4	L4.6.1.1	15934489	68.83	10.63	0.0021	1085	777	70	0.9691	51
G00313	SAMN06052291	SRR5115554	Uganda	NA	L4	L4.6.1.1	14484560	70.2	9.92	0.003	1056	798	47	0.9514	51
G00314	SAMN06052292	SRR5115567	Uganda	NA	L4	L4.6.1	15092747	72.75	11.25	0.0031	1067	786	48	0.9641	51
G00315	SAMEA3671598	ERR1198998	Uganda	Uganda	L4	L4.6.1.1	16128841	77.72	11.43	0.0045	1083	766	79	0.9774	51
G00316	SAMN06052295	SRR5115569	Uganda	NA	L4	L4.6.1.1	28581792	84.21	10.53	0.0025	1033	764	37	0.9536	51
G00317	SAMN06052296	SRR5115566	Uganda	NA	L4	L4.6.1.1	21529445	67.21	10.67	0.0041	1050	762	52	0.9661	51
G00318	SAMEA3671622	ERR1198999	Uganda	Uganda	L4	L4.6.1.1	20571796	72.83	11.97	0.003	1058	763	72	0.9653	51
G00319	SAMEA3671620	ERR1199000	Uganda	Uganda	L4	L4.6.1.1	20546149	82.79	9.32	0.0021	1075	778	46	0.9559	51
G00321	SAMN06052300	SRR5115540	Uganda	NA	L4	L4.6.1.1	21748485	85.45	12.89	0.0028	1045	763	82	0.9622	51
G00322	SAMEA3671319	ERR1193642	Uganda	Uganda	L4	L4.3.3	23957072	82.64	13.23	0.0017	1103	833	74	0.9662	51
G00323	SAMEA3671623	ERR1199002	Uganda	Uganda	L4	L4.6.1.1	20895031	78.88	11.93	0.0039	1007	756	41	0.9696	51
G00324	SAMEA3671610	ERR1199003	Uganda	Uganda	L4	L4.6.1.1	18168798	77.58	12.5	0.004	1036	745	79	0.9629	51
G00325	SAMEA3671611	ERR1199004	Uganda	Uganda	L4	L4.6.1.1	18453309	81.34	12.12	0.0021	1179	781	165	0.9605	51
G00326	SAMEA3671579	ERR1199005	Uganda	Uganda	L4	L4.6.1.1	13432734	64.98	13.33	0.0049	1022	777	66	0.9651	51
G00327	SAMEA3671628	ERR1199006	Uganda	Uganda	L4	L4.6.1.1	27069028	89.85	12.68	0.0033	1018	758	60	0.9556	51
G00329	SAMEA3671629	ERR1199008	Uganda	Uganda	L4	L4.6.1.1	29706631	89.43	11.53	0.002	1090	779	88	0.9179	51
G00331	SAMN06052304	SRR5115586	Uganda	NA	L4	L4.6.1.1	16306482	76.53	11.38	0.004	1055	769	62	0.9779	51
G00333	SAMN06052306	SRR5115547	Uganda	NA	L4	L4.6.1.1	29200610	86.65	10.49	0.0022	1062	776	54	0.975	51
G00334	SAMEA3671578	ERR1199010	Uganda	Uganda	L4	L4.6.1.1	18367407	71.15	11.33	0.0028	1059	772	70	0.9789	51
G00335	SAMN06052307	SRR5115573	Uganda	NA	L4	L4.6.1	22202073;6964	79.27	15.87	0.006	991	784	42	0.9285	51;51
G00336	SAMN06052313	SRR5115583	Uganda	NA	L4	L4.6.1.1	23644622	75.68	10.53	0.0031	1078	775	64	0.9745	51
G00339	SAMN06052317	SRR5115550	Uganda	NA	L4	L4.6.1.1	15088678	77.49	10.66	0.004	1104	779	87	0.9717	51
G00340	SAMEA3671523	ERR1199011	Uganda	Uganda	L4	L4.6.1.1	8381773	52.26	10.01	0.0028	1008	754	59	0.9621	51
G00341	SAMN06052319	SRR5115575	Uganda	NA	L4	L4.6.1.1	11277244	68.11	9.77	0.0023	1062	762	76	0.9805	51
G00342	SAMN06052324	SRR5115531	Uganda	NA	L4	L4.6.1.1	8130451	51.41	11.66	0.0047	998	774	55	0.9447	51
G00343	SAMEA3671619	ERR1199012	Uganda	Uganda	L4	L4.6.1.1	19739782	77.68	16.38	0.0086	973	762	52	0.9288	51
G00344	SAMN06052328	SRR5115549	Uganda	NA	L4	L4.6.1.1	13146139	72.95	10.79	0.0031	1059	764	78	0.9829	51
G00345	SAMN06052330	SRR5115601	Uganda	NA	L4	L4.6.1.1	11273492	67.31	10.12	0.0023	1050	760	70	0.9758	51
G00346	SAMN06052337	SRR5115529	Uganda	NA	L4	L4.6.1.1	14930200	72.5	9.74	0.0021	1077	752	78	0.9804	51
G00347	SAMEA3671569	ERR1199013	Uganda	Uganda	L4	L4.6.1.1	11792689	66.84	9.32	0.0031	1083	766	81	0.9793	51
G00348	SAMEA3671624	ERR1199014	Uganda	Uganda	L4	L4.6.1.1	21352233	81.79	11.37	0.0037	1052	766	57	0.9621	51
G00349	SAMEA3671575	ERR1199015	Uganda	Uganda	L4	L4.6.1.1	12620957	69.08	10.35	0.0027	1081	765	86	0.981	51
G00351	SAMEA3671561	ERR1199016	Uganda	Uganda	L4	L4.6.1.1	10953165	64.05	9.99	0.0042	1119	799	89	0.9814	51
G00352	SAMN06052339	SRR5115556	Uganda	NA	L4	L4.6.1.1	17461103	76.92	11.01	0.0029	1087	762	88	0.9819	51
G00353	SAMN06052340	SRR5115548	Uganda	NA	L4	L4.6.1.1	19012687	81.4	10.37	0.0022	1049	758	56	0.9819	51
G00354	SAMEA3671555	ERR1199017	Uganda	Uganda	L4	L4.6.1.1	13612740	64.09	10.57	0.0023	1070	780	72	0.9765	51
G00355	SAMN06052342	ERR1199019	Uganda	Uganda	L4	L4.6.1.1	0	90.72	10.26	0.0021	1066	771	54	0.9782	0
G00356	SAMEA3671630	ERR1199019	Uganda	Uganda	L4	L4.6.1.1	29700469;16347207	163.22	24.4	0.0026	1074	770	66	0.9467	51;51
G00357	SAMEA3671602	ERR1199020	Uganda	Uganda	L4	L4.6.1.1	19748373	79.38	9.9	0.0023	1069	762	63	0.9789	51
G00358	SAMEA3671593	ERR1199021	Uganda	Uganda	L4	L4.6.1.1	22160589	76.85	12.46	0.0043	1087	764	119	0.8372	51
G00359	SAMN06052345	SRR5115602	Uganda	NA	L4	L4.6.1.1	20091367	83.03	11.69	0.0044	1051	768	61	0.9787	51
G00361	SAMN06052346	SRR5115558	Uganda	NA	L4	L4.6.1.1	31257130	92.71	11.21	0.0045	1080	770	72	0.9647	51
G00363	SAMEA2419055	ERR464728	Switzerland	Switzerland	L4	L4.4.1.1	11441788	56.46	11.04	0.0037	1083	790	86	0.984	51
G00364	SAMN06052269	SRR5115599	Uganda	NA	L4	L4.6.1.1	21635639	44.02	10.64	0.0036	981	767	46	0.952	51
G00365	SAMN06052323	SRR5115608	Uganda	NA	L4	L4.6.1.1	13267901	68.6	11.3	0.0036	1054	766	74	0.9823	51
G00366	SAMN06052325	SRR5115607	Uganda	NA	L4	L4.6.1.1	37815701	92.53	12.12	0.0039	1044	766	56	0.9797	51
G00370	SAMEA5819241	ERR3458080	Ethiopia	NA	A4	NA	12471411	60.74	19.69	0.0268	1337	1072	92	0.9588	51
G00371	SAMEA5819242	ERR3458081	Ethiopia	NA	A4	NA	8451250	46.73	18.98	0.0345	1292	1063	78	0.9597	51
G00373	SAMEA5819243	ERR3458082	Ethiopia	NA	A4	NA	10193928	50	20.35	0.0318	1285	1063	85	0.9495	51
G00396	SAMEA5819244	ERR3458087	Burundi	NA	A4	NA	6788012	41.54	18.8	0.0382	1246	1051	53	0.9503	51
G00397	SAMEA2419058	ERR464731	Switzerland	Switzerland	L4	L4.4.1.1	19056085	82.86	12.51	0.0044	1042	791	72	0.9745	51
G00398	SAMEA3318361	ERR841386	Unknown	Mexico	L4	L4.1.1.3	27020379;4440201;31460580	202.99	42.63	0.0063	1151	799	154	0.9296	51;51;51
G00399	SAMEA3318362	ERR841419	USA	China	L1	L1.1.1	12414289;4462856;16877145	162.34	40.97	0.0108	1301	875	224	0.9425	51;51;51
G00400	SAMEA3318363	ERR841420	Unknown	Nicaragua	L4	L4.4.1.1	44494094	93.43	13.6	0.0026	1091	794	85	0.9417	51
G00401	N0140	ERR392512	Unknown	Macao	L2	L2.2.1.1	10680345	60.7	17.92	0.017	1071	847	76	0.9616	51
G00402	SAMEA3318364	ERR841423	Unknown	Kathmandu	L2	L2.2.1	9995922	53.26	13.4	0.0101	1115	873	69	0.9462	51
G00405	SAMEA3318365	ERR841424	Unknown	Palpa	L2	L2.2.1	3913866;1088147;23217154	101.67	22.79	0.0084	1272	888	157	0.9641	51;51;51
G00406	SAMEA3318366	ERR841426	Unknown	Gorkha	L4	L4.1.2.1	17620818	77.16	16.04	0.0067	1074	783	106	0.9393	51
G00407	SAMEA3318367	ERR841427	Unknown	Kathmandu	L2	L2.2.1	15278599	69.15	14.66	0.0084	1156	873	97	0.9481	51
G00408	SAMEA3318368	ERR841428	Switzerland	Tibet	L3	L3.1.2	13567803	70.97	11.8	0.0032	1230	883	92	0.9588	51
G00409	SAMEA3318369	ERR841429	Nepal	Kathmandu	L3	L3	10088675	57.34	13.17	0.0064	1162	881	90	0.9483	51
G00410	SAMEA3318370	ERR841430	Switzerland	Liberia	L5	L5	22757126	82.95	17.69	0.0081	1207	917	112	0.9375	51
G00418	SAMN06052265	SRR5115570	Uganda	NA	L4	L4.6.1.1	9118803	53.73	10.96	0.0023	1007	764	48	0.9363	51
G00424	SAMN06052267	SRR5115553	Uganda	NA	L4	L4.6.1.1	6686439	42.28	11.04	0.0043	944	753	31	0.9542	50-51
G00427	SAMN06052268	SRR5115564	Uganda	NA	L4	L4.6.1.1	15889760	76.53	12.35	0.002	1008	773	32	0.9714	51
G00428	SAMEA3671475	ERR1199022	Uganda	Uganda	L4	L4.6.1.1	4983527	35.57	10.6	0.0063	960	744	71	0.9264	51
G00432	SAMEA3318465	ERR841384	Unknown	NA	A4	NA	6005285	39.68	12.96	0.0106	1507	1160	175	0.9199	51
G00433	SAMEA3318466	ERR841382	Unknown	NA	A4	NA	6505614	45.74	12.5	0.0185	1414	1176	52	0.9505	51
G00434	SAMEA3318467	ERR841385	Unknown	NA	A4	NA	5610677	41.15	11.29	0.0151	1372	1141	50	0.9522	51
G00436	SAMEA3671583	ERR1199023	Uganda	Uganda	L4	L4.6.1.1	14049782	68.17	13.73	0.0052	1007	770	56	0.9592	51
G00438	SAMEA3671502	ERR1199024	Uganda	Uganda	L4	L4.6.1.1	6654381	47.02	11.24	0.0065	957	767	32	0.954	51
G00439	SAMEA3671509	ERR1199025	Uganda	Uganda	L4	L4.6.1.1	7109149	44.49	13.12	0.0052	1036	734	144	0.9293	51
G00443	SAMEA3671568	ERR1199026	Uganda	Uganda	L4	L4.6.1.1	14200349	67.59	11.61	0.0021	1011	775	33	0.9654	51
G00448	SAMEA3671621	ERR1199027	Uganda	Uganda	L4	L4.6.1.1	20436170	78.91	14.54	0.0037	980	751	55	0.9773	51
G00449	SAMN06052281	SRR5115557	Uganda	NA	L4	L4.6.1.1	10000458;4369120	83.27	23.3	0.0037	993	761	54	0.9613	51;51
G00450	SAMN06052282	SRR5115545	Uganda	NA	L4	L4.6.1.1	14011946	69.92	13.72	0.0033	1050	747	132	0.9555	51
G00451	SAMEA3671625	ERR1199028	Uganda	Uganda	L4	L4.6.1.1	24625436	87	13.17	0.0015	991	778	25	0.9664	51
G00454	SAMEA3671508	ERR1199029	Uganda	Uganda	L4	L4.6.1.1	6878340	47.66	11.64	0.0053	958	768	31	0.9536	51
G00455	SAMEA3671613	ERR1199030	Uganda	Uganda	L4	L4.6.1.1	18625286	82.26	10.82	0.0011	1049	785	46	0.968	51
G00456	SAMEA3671556	ERR1199031	Uganda	Uganda	L4	L4.6.1.1	10631735	60.73	12.01	0.0045	998	782	42	0.9684	51
G00457	SAMEA3671616	ERR1199032	Uganda	Uganda	L4	L4.6.1.1	20042487	80.54	12.36	0.0035	1006	765	48	0.9761	51
G00461	SAMEA3671492	ERR1199033	Uganda	Uganda	L4	L4.6.1.1	6323152	45.48	10.03	0.0049	930	758	27	0.9674	51
G00465	SAMEA3671482	ERR1199034	Uganda	Uganda	L4	L4.6.1.1	5612903	38.55	11.07	0.004	999	745	103	0.9254	51
G00466	SAMN06052298	SRR5115585	Uganda	NA	L4	L4.6.1.1	6044923	45.61	9.68	0.0044	962	771	20	0.9689	51
G00467	SAMEA3671518	ERR1199035	Uganda	Uganda	L4	L4.6.1.1	8738882	53.64	10.61	0.0039	958	760	24	0.9695	51
G00468	SAMEA3671549	ERR1199036	Uganda	Uganda	L4	L4.6.1.1	10402195	61.88	11.97	0.0041	987	759	41	0.971	51
G00470	SAMEA3671511	ERR1199037	Uganda	Uganda	L4	L4.6.1.1	7946472	50.91	9.93	0.0015	974	737	47	0.9565	51
G00471	SAMEA3671541	ERR1199038	Uganda	Uganda	L4	L4.6.1.1	9886213	55.7	13.15	0.0024	1102	754	164	0.9249	51
G00475	SAMEA3671470	ERR1199040	Uganda	Uganda	L4	L4.6.1.1	5216583	36.86	8.02	0.003	952	768	15	0.9381	51
G00478	SAMEA3671473	ERR1199041	Uganda	Uganda	L4	L4.6.1.1	5343563	34.36	10.58	0.0064	961	748	67	0.8142	51
G00479	SAMN06052310	SRR5115577	Uganda	NA	L4	L4.6.1.1	9542416	53.56	13.25	0.0045	1171	759	230	0.9156	51
G00480	SAMN06052311	ERR1199042	Uganda	Uganda	L4	L4.6.1.1	23912084	83.74	15.18	0.0034	997	757	45	0.9723	51
G00481	SAMEA3671483	ERR1199043	Uganda	Uganda	L4	L4.6.1.1	5525640	42.57	9.53	0.0029	947	752	30	0.9714	51
G00483	SAMEA3671479	ERR1199044	Uganda	Uganda	L4	L4.6.1.1	7299380	36.49	9.42	0.0056	958	785	25	0.9585	50-51
G00484	SAMEA3671485	ERR1199045	Uganda	Uganda	L4	L4.6.1.1	5759314	42.41	9.09	0.0033	981	772	29	0.9541	51
G00486	SAMN06052318	SRR5115533	Uganda	NA	L4	L4.6.1.1	13833602	69.45	10.55	0.0016	1016	768	36	0.9482	51
G00488	SAMEA3671471	ERR1199046	Uganda	Uganda	L4	L4.6.1.1	9586535;4796119	93.57	18	0.0014	1028	768	47	0.9507	51;51
G00489	SAMEA3671510	ERR1199047	Uganda	Uganda	L4	L4.6.1.1	7045728	48.59	10.64	0.003	1008	784	55	0.9442	51
G00490	SAMN06052321	SRR5115568	Uganda	NA	L4	L4.6.1.1	22260768	81.51	14	0.0019	1009	763	58	0.9443	51
G00491	SAMN06052322	SRR5115611	Uganda	NA	L4	L4.6.1.1	5746969	42.49	10.79	0.0048	953	754	45	0.9728	51
G00492	SAMN06052326	SRR5115535	Uganda	NA	L4	L4.6.1.1	7522949	49.15	12.06	0.0055	975	763	44	0.9304	51
G00493	SAMN06052327	SRR5115536	Uganda	NA	L4	L4.6.1.1	28180647	90.86	10.28	0.0021	1056	785	35	0.9763	51
G00499	SAMN06052332	SRR5115574	Uganda	NA	L4	L4.6.1.1	5339413	40.51	11.21	0.01	931	762	21	0.9677	51
G00500	SAMEA3671500	ERR1199048	Uganda	Uganda	L4	L4.6.1.1	6503515	47.74	11.64	0.006	928	759	23	0.9705	51
G00501	SAMN06052338	SRR5115571	Uganda	NA	L4	L4.6.1.1	21413350;4101763	221.78	51.61	0.0042	1047	765	86	0.9704	51;51
G00504	SAMN06052341	SRR5115593	Uganda	NA	L4	L4.6.1.1	10177514;3580659	83.4	27.76	0.0089	954	737	55	0.9668	51;51
G00505	SAMN06052343	SRR5115591	Uganda	NA	L4	L4.6.1.1	17011811	74.33	19.05	0.0079	950	756	46	0.9749	51
G00506	SAMEA3671597	ERR1199049	Uganda	Uganda	L4	L4.6.1.1	13063350;4979349	102.56	27.6	0.0042	1004	770	51	0.9645	51;51
G00507	SAMEA3671576	ERR1199050	Uganda	Uganda	L4	L4.6.1.1	12909601	64.49	21.34	0.0113	911	731	43	0.9775	51
G00508	SAMN06052344	SRR5115544	Uganda	NA	L4	L4.6.1.1	7498184	52.14	10.98	0.0055	954	763	27	0.9708	51
G00510	SAMEA3318371	ERR841387	Switzerland	Switzerland	L4	NA	10884619	59.86	15.35	0.0042	1261	790	313	0.9211	51
G00511	SAMEA3318372	ERR841388	Switzerland	Somalia	L1	L1.2.2	12860366	64.14	15.57	0.0046	1489	899	388	0.9231	51
G00514	SAMEA3318373	ERR841389	Switzerland	Serbia	L4	L4.1.2	15657238	70.27	18.94	0.0073	1327	824	349	0.9273	51
G00516	SAMEA3318374	ERR841390	Switzerland	Switzerland	L4	L4.1.2	22187537	81.5	12.86	0.003	1117	791	119	0.9676	51
G00517	SAMEA3318375	ERR841391	Switzerland	Germany	L4	L4.1.2	8312954	54.74	11.94	0.0038	1043	774	85	0.9434	51
G00518	SAMEA3318376	ERR841392	Switzerland	Georgia	L2	L2.2.1	39083757	95.65	12.96	0.0045	1166	890	56	0.976	51
G00519	SAMEA3318377	ERR841393	Switzerland	Switzerland	L4	L4.1	8395442	51.32	13.5	0.0033	1248	802	253	0.9245	51
G00520	SAMEA3318378	ERR841394	Switzerland	Republic_of_the_Congo	L4	L4.1	11218470	63.61	12.5	0.0028	1082	823	46	0.9692	51
G00521	SAMEA3318379	ERR841395	Switzerland	Sudan	L4	L4.1	5859552	43.81	10.69	0.0056	1004	800	47	0.953	51
G00522	SAMEA3318380	ERR841396	Switzerland	Romania	L4	L4.2.1	7911183	50.21	12.62	0.0019	1208	807	213	0.923	51
G00523	SAMEA3318381	ERR1367609	Switzerland	Serbia	L4	L4.8	11841238	61.54	15.31	0.0039	1339	816	329	0.9217	51
G00524	SAMEA3318382	ERR841398	Switzerland	Ivory_Coast	L4	L4.6.2.2	5104090	37.96	9.68	0.0117	953	797	19	0.9395	50
G00526	SAMEA3318383	ERR841399	Switzerland	Kenya	L1	L1.1.2	14618967	68.55	16.12	0.0056	1499	898	387	0.9229	51
G00527	SAMEA3318384	ERR841400	Switzerland	Eritrea	L4	L4.8	9714970	47.36	12.95	0.0044	1179	827	192	0.9213	51
G00528	SAMEA3318385	ERR841401	Switzerland	Cameroon	L4	L4.1.2	23522430	86.25	12.72	0.0024	1058	786	59	0.9739	50
G00530	SAMEA3715358	ERR1367604	Switzerland	Guinea	L4	L4.1	5745871	43.1	9.02	0.002	1091	841	47	0.9434	51
G00533	SAMEA3318388	ERR841404	Switzerland	Switzerland	L4	L4.1.2	5860596	40.98	11.53	0.0062	1052	765	136	0.9217	51
G00535	SAMEA3715360	ERR1367603	Switzerland	Cameroon	L4	L4.1.2	5322826	38.31	11.04	0.0082	1025	762	112	0.9216	51
G00536	SAMEA3715371	ERR1367606	Switzerland	Sudan	L4	L4.6.2.2	11107709	64.84	13.18	0.009	1001	797	34	0.9716	51
G00537	SAMEA3318392	ERR841408	Switzerland	Ethiopia	L4	L4.8	15089609	72.97	13.11	0.0032	1009	810	26	0.9695	51
G00538	SAMEA3318393	ERR841409	Switzerland	Switzerland	L4	L4.8	8366665	45.61	11.59	0.0045	1024	834	34	0.9414	51
G00540	SAMEA3318395	ERR841411	Switzerland	Somalia	L4	L4.6.2	7839407	50.27	12.9	0.0052	1156	774	216	0.9263	51
G00541	SAMEA3318396	ERR841412	Switzerland	Somalia	L1	L1.2.1	10640829	62.23	12.62	0.0055	1152	857	90	0.9497	51
G00542	SAMEA3318397	ERR841413	Switzerland	Ethiopia	L4	L4.6	15926453	71.03	16.19	0.0034	1320	761	376	0.9207	51
G00543	SAMEA3318398	ERR841414	Switzerland	Morocco	L4	L4.1.2	10103481	59.62	12.06	0.0019	1063	795	72	0.9426	51
G00544	SAMEA3318399	ERR841415	Switzerland	Cameroon	L4	L4.6	8195329	50.95	13.94	0.0056	1186	794	233	0.9227	51
G00545	SAMEA3318400	ERR841416	Switzerland	Unknown	L4	NA	5488372	38.27	10.96	0.0048	1066	790	131	0.9247	51
G00546	SAMEA3318401	ERR841417	Switzerland	Ivory_Coast	L4	L4.6.2	15327898	75.01	14.01	0.0039	1114	776	127	0.947	51
G00548	SAMEA3318402	ERR841418	Switzerland	Chad	L4	L4.2.2	27333555	90.82	12.73	0.0022	1073	788	47	0.966	51
G00549	N0059	ERR392513	United States of America	Vietnam	L2	L2.2.1.1	11042207	58.14	15.3	0.0088	1351	859	324	0.8653	51
G00553	N0112	ERR392514	United States of America	Peru	L4	L4.1.2.1	14102576	70.8	13.76	0.0029	1116	784	128	0.945	51
G00554	SAMEA3318403	ERR841421	United Kingdom	Nigeria	L4	L4.6.2.2	11427795	66.2	14.07	0.0083	1021	783	54	0.9538	51
G00555	SAMEA3318404	ERR841422	United Kingdom	Nigeria	L4	L4.6.2.2	16792959	79.69	13.6	0.009	1066	797	52	0.9588	51
G00556	SAMEA3318405	ERR841425	Nepal	Jumla	L3	L3	6767673	45.17	10.88	0.0056	1083	862	45	0.9505	51
G00561	SAMEA3318408	ERR841433	Ghana	NA	L5	L5	30054253	88.64	13.01	0.0035	1169	887	46	0.9681	51
G00562	SAMEA3318409	ERR841434	Unknown	NA	L5	L5	25019716	88.42	12.08	0.0042	1260	927	56	0.9693	51
G00564	SAMEA3318410	ERR841435	Unknown	NA	L5	L5	5405860	41.36	11.27	0.0051	1094	917	28	0.9678	51
G00565	N1189	ERR4192044	Ghana	Ghana	L5	L5	23061700	83.39	13.44	0.0055	1229	933	80	0.9571	51
G00566	SAMEA3318411	ERR841436	Ghana	Ghana	L4	L4.6.2.2	12601202	70.02	13.49	0.0044	1049	821	52	0.9522	51
G00567	SAMEA3318412	ERR841437	Ghana	Ghana	L4	NA	35668608	80.61	15.13	0.0076	1072	825	67	0.8768	51
G00568	SAMEA3318413	ERR841438	Ghana	Ghana	L5	L5	7511555	47.98	11.6	0.0065	1089	870	60	0.9274	51
G00569	SAMEA3318414	ERR841439	Ghana	Ghana	L4	L4.6.2.2	14277730	68.83	17.03	0.0077	1323	786	347	0.9284	51
G00572	SAMEA3318415	ERR841440	Ghana	Ghana	L6	L6	9886034	60.11	12.39	0.0061	1356	1041	69	0.9498	51
G00576	SAMEA3318417	ERR841442	Ghana	Ghana	L1	L1.1.2	10581261	58.19	15.26	0.0063	1381	884	320	0.9191	51
G00580	SAMEA3318418	ERR841443	Ghana	Ghana	L4	L4.1.2.1	16993285	78.45	14.88	0.0041	1030	801	52	0.9585	51
G00582	SAMEA3318419	ERR841444	Ghana	Ghana	L4	L4.6.2.2	30832670	82.32	14.46	0.0058	1025	799	37	0.9684	51
G00583	SAMEA3318420	ERR841445	Ghana	Ghana	L4	L4.6.2.2	9877675	40.05	11.99	0.0107	1030	775	118	0.9175	51
G00584	SAMEA3318421	ERR841446	South Africa	NA	L2	L2.2.1.1	9601188	58.31	12.37	0.0066	1102	872	51	0.9521	51
G00585	SAMEA3318422	ERR841447	South Africa	NA	L2	L2.2.1.1	9760765	61.98	11.01	0.0053	1160	876	53	0.9702	51
G00586	SAMEA3318423	ERR841448	South Africa	NA	L2	L2.2.1.1	15607770	76.49	12.7	0.0027	1165	879	55	0.9702	51
G00587	SAMEA3318424	ERR841449	South Africa	South Africa	L4	L4.3.2.1	5888737	45.58	10.53	0.0054	999	810	38	0.9725	51
G00588	SAMEA3318425	ERR841450	South Africa	NA	L2	L2.2.1.1	6994345	48.37	11.33	0.0095	1074	875	39	0.9524	51
G00589	SAMEA3318426	ERR841451	South Africa	NA	L2	L2.2.1.1	5920303	43.68	11.01	0.0092	1056	864	43	0.9527	51
G00590	SAMEA3318427	ERR841452	South Africa	NA	L2	L2.2.1.1	7911714	53.56	12.23	0.0084	1077	874	41	0.9515	51
G00591	SAMEA3318428	ERR841453	South Africa	NA	L2	L2.2.1.1	6810322	48.01	11.25	0.0068	1100	877	46	0.9532	51
G00592	SAMEA3318429	ERR841454	South Africa	NA	L2	L2.2.1.1	10770373	62.04	13.04	0.0071	1112	874	50	0.952	51
G00593	SAMEA3318430	ERR841455	South Africa	NA	L2	L2.2.1.1	11788622	65.68	13.76	0.0067	1112	878	58	0.9527	51
G00594	SAMEA3318431	ERR841456	South Africa	NA	L2	L2.2.1.1	9534739	57.37	12.64	0.0075	1142	875	89	0.9421	51
G00595	SAMEA3318432	ERR841457	South Africa	NA	L2	L2.2.1.1	16012849	75.24	13.34	0.006	1162	874	70	0.9514	51
G00597	SAMEA3318434	ERR841459	South Africa	NA	L4	L4.1.1.3	22174791	85.21	14.09	0.003	1046	780	64	0.9714	51
G00598	SAMEA3318435	ERR841460	South Africa	South Africa	L4	L4.3.2.1	8080733	55.71	9.44	0.0018	1068	804	38	0.9701	51
G00599	SAMEA3318436	ERR841461	South Africa	South Africa	L4	L4.3.2	52375476	97.93	11.49	0.0033	1062	822	26	0.9731	51
G00600	SAMEA3318437	ERR841462	South Africa	South Africa	L4	L4.3.2.1	12239725	64.13	13.97	0.0061	1034	812	62	0.9519	51
G00601	SAMEA3318438	ERR841463	South Africa	South Africa	L4	L4.3.2.1	10555286	62.26	13.64	0.0062	1015	801	57	0.9531	51
G00602	SAMEA3318439	ERR841464	South Africa	NA	L2	L2.2.1	13262407	68.08	13.93	0.0051	1178	864	103	0.9427	51
G00603	SAMEA3318440	ERR841465	South Africa	NA	L2	L2.2.1.1	15447116	69.16	15.71	0.0072	1113	866	76	0.9531	51
G00604	SAMEA3318441	ERR841466	Gambia	The Gambia	L6	L6	36842599	94	16.29	0.0066	1276	1003	45	0.9694	51
G00605	SAMEA3318442	ERR841467	Gambia	The Gambia	L6	L6	14190068	72.36	16	0.0073	1290	1000	80	0.9694	51
G00606	SAMEA3318443	ERR841468	Gambia	The Gambia	L6	L6	17702430	78.55	15.93	0.0105	1328	1012	98	0.9512	51
G00608	SAMEA3318444	ERR841469	Gambia	The Gambia	L6	L6	16353658	75.24	15.01	0.0054	1302	1012	59	0.9659	51
G00609	SAMEA3318445	ERR841470	Gambia	The Gambia	L6	L6	46444930	93.66	16.93	0.0063	1304	1044	46	0.9715	51
G00610	SAMEA3318446	ERR841471	Gambia	The Gambia	L6	L6	13995618	71.64	15.24	0.0118	1332	1025	92	0.9511	51
G00612	SAMEA3318447	ERR841472	Gambia	The Gambia	L6	L6	21654917	78.7	15.56	0.0127	1336	985	123	0.9656	51
G00613	SAMEA3318448	ERR841473	Gambia	The Gambia	L6	L6	15432146	75.42	15.39	0.0106	1329	1022	82	0.9518	51
G00615	SAMEA3318449	ERR841474	Gambia	The Gambia	L6	L6	12206772	67.92	14.71	0.0084	1261	989	49	0.9659	51
G00616	SAMEA3318450	ERR841475	Gambia	The Gambia	L6	L6	14595936	73.69	14.95	0.01	1355	1020	82	0.9522	51
G00617	SAMEA3318451	ERR841476	Gambia	The Gambia	L6	L6	13129155	70.28	16.51	0.0138	1275	995	75	0.9534	51
G00618	SAMEA3318452	ERR841477	Gambia	The Gambia	L6	L6	6100495	45.01	12	0.016	1219	992	49	0.9494	51
G00619	SAMEA3318453	ERR841478	Gambia	The Gambia	L6	L6	8235540	54.42	12.7	0.0124	1284	1013	70	0.945	51
G00620	SAMEA3318454	ERR841479	Gambia	The Gambia	L6	L6	12974419	63.93	18.26	0.0096	1253	1034	45	0.9705	51
G00621	SAMEA3318455	ERR841480	Gambia	The Gambia	L6	L6	29056825	84.24	15.42	0.0113	1280	985	56	0.9696	51
G00622	SAMEA3318456	ERR841481	Gambia	The Gambia	L6	L6	22448557	86.16	15.1	0.0077	1310	1028	55	0.9668	51
G00623	SAMEA3318457	ERR841482	Gambia	The Gambia	L6	L6	9160205	56.45	12.76	0.0079	1316	1021	92	0.9405	51
G00624	SAMEA3318458	ERR841483	Gambia	The Gambia	L6	L6	12029644	66.05	15.2	0.0124	1277	1008	73	0.9502	51
G00625	SAMEA3318459	ERR841484	Gambia	The Gambia	L6	L6	15063286	68.74	17.66	0.0118	1590	995	400	0.9229	51
G00626	SAMEA3318460	ERR841485	Gambia	The Gambia	L6	L6	14684134	72.98	15.47	0.007	1361	998	135	0.9392	51
G00627	SAMEA3318461	ERR841486	Gambia	The Gambia	L6	L6	30797189	84.28	17.96	0.0126	1344	1043	84	0.9576	51
G00628	SAMEA3318462	ERR841487	Gambia	The Gambia	L6	L6	8389649	54.25	13.18	0.013	1254	1011	55	0.9509	51
G00630	SAMEA3318463	ERR841488	Gambia	The Gambia	L6	L6	18709103	78.16	18.66	0.0075	1276	1016	43	0.9704	51
G00631	N1336	ERR4192045	Gambia	The Gambia	L6	L6	13534788	70.74	16.35	0.0077	1260	986	80	0.9709	51
G00632	N1338	ERR4192046	Gambia	The Gambia	L6	L6	8453615	52.09	14.42	0.0127	1431	986	251	0.9172	51
G00633	SAMEA3318464	ERR841489	Gambia	The Gambia	L6	L6	9212200	55.47	13.29	0.0127	1313	1060	62	0.95	51
G00634	SAMEA2419078	ERR464751	Switzerland	Unknown	L4	L4.4.1.1	9256809	57.93	12.8	0.0046	1040	784	94	0.9477	51
G00635	SAMEA2419073	ERR464746	Switzerland	Switzerland	L4	L4.4.1.1	23690310	82.52	13.7	0.0034	1007	789	34	0.9707	51
G00636	SAMEA2419069	ERR464742	Switzerland	Switzerland	L4	L4.4.1.1	15888075	72.07	13.11	0.004	1048	791	72	0.9768	50
G00637	SAMEA2419051	ERR464724	Switzerland	Switzerland	L4	L4.4.1.1	5448139	39.97	11.85	0.0046	957	778	41	0.9446	51
G00638	SAMEA2419060	ERR464733	Switzerland	Switzerland	L4	L4.4.1.1	21609161	84.86	13.96	0.0026	1017	791	40	0.9676	51
G00639	SAMN02727908	SRR1239340	Unknown	NA	A2	NA	8033036	53.52	12.1	0.0108	1205	943	64	0.9513	51
G00640	SAMEA3318468	ERR841383	Unknown	NA	A2	NA	7981813	52.61	12.51	0.0103	1190	941	74	0.9506	51
G00643	SAMEA3671498	ERR1199051	Uganda	Uganda	L4	L4.6.1.2	7368679	44.05	13.46	0.0093	996	782	69	0.9285	51
G00650	SAMN06052299	SRR5115588	Uganda	NA	L4	L4.6.1.1	48874146	96.58	12.71	0.0024	1006	779	27	0.9657	51
G00658	SAMN06052301	SRR5115534	Uganda	NA	L4	L4.6.1.1	20770468	81.46	15.18	0.0034	1042	771	79	0.9574	51
G00660	SAMEA3671587	ERR1199052	Uganda	Uganda	L4	L4.6.1.2	14893215	74.01	14.01	0.0043	1027	787	58	0.9548	51
G00676	SAMEA3671554	ERR1199053	Uganda	Uganda	L4	L4.6.1.1	13427151	63.64	14.35	0.0038	1104	758	166	0.9339	51
G00678	SAMEA3671580	ERR1199054	Uganda	Uganda	L4	L4.6.1.1	16400311	72.06	14.92	0.0033	1138	735	220	0.9356	51
G00679	SAMN06052308	SRR5115546	Uganda	NA	L4	L4.6.1.1	10889068	58.98	14.3	0.0038	1054	753	129	0.9352	51
G00686	SAMEA3671495	ERR1199055	Uganda	Uganda	L4	L4.6.1.1	7400112	42.95	12.25	0.0055	999	757	88	0.9284	51
G00691	SAMN06052320	SRR5115541	Uganda	NA	L4	L4.6.1.1	20209079	83.92	13.29	0.003	980	761	42	0.9505	51
G00692	SAMEA3671543	ERR1199056	Uganda	Uganda	L4	L4.6.1.2	10559473	57.1	14.96	0.006	1040	770	97	0.9363	51
G00694	SAMEA3671504	ERR1199057	Uganda	Uganda	L4	L4.6.1.1	7901390	40.97	13.63	0.0018	950	750	31	0.9284	51
G00695	SAMEA3671537	ERR1199058	Uganda	Uganda	L4	L4.6.1.1	10765689	56.36	14.62	0.0052	1032	752	113	0.9355	51
G00696	SAMN06052329	SRR5115552	Uganda	NA	L4	L4.6.1.1	5392960	34.95	7.92	0.002	968	754	22	0.9314	51
G00697	SAMN06052331	ERR1199059	Uganda	Uganda	L4	L4.6.1.1	14222793	62.44	15.48	0.0056	1057	759	150	0.9364	51
G00698	SAMEA3671506	ERR1199060	Uganda	Uganda	L4	L4.6.1.1	7375225	46.45	10.46	0.0031	966	758	32	0.9333	51
G00700	SAMEA3671548	ERR1199061	Uganda	Uganda	L4	L4.6.1.1	11094398	58.79	13.03	0.0035	1057	746	133	0.9349	51
G00701	SAMN06052333	SRR5115592	Uganda	NA	L4	L4.6.1	6153942	36.42	8.47	0.0035	954	774	18	0.9538	51
G00703	SAMN06052334	SRR5115597	Uganda	NA	L4	L4.6.1	3144094;2301120	34.57	12.19	0.0084	975	758	74	0.9138	51;51
G00704	SAMEA3671514	ERR1199062	Uganda	Uganda	L4	L4.6.1.1	8344461	50.98	11.83	0.0034	1062	770	126	0.9371	51
G00705	SAMEA3671553	ERR1199063	Uganda	Uganda	L4	L4.6.1.1	11281648	59.12	15.51	0.0061	1076	726	194	0.939	51
G00706	SAMEA3671564	ERR1199064	Uganda	Uganda	L4	L4.6.1.1	2190763;10328157	41.55	11.71	0.0025	1012	774	59	0.9274	51;51
G00707	SAMN06052335	SRR5115562	Uganda	NA	L4	L4.6.1	8734596	52.08	11.99	0.0036	1096	778	147	0.9422	51
G00708	SAMEA3671517	ERR1199065	Uganda	Uganda	L4	L4.6.1	9529802	51.58	11.97	0.0054	1081	758	157	0.9375	51
G00710	SAMEA3671609	ERR1199066	Uganda	Uganda	L4	L4.6.1.1	18907544	81.2	14.01	0.006	980	759	43	0.9479	51
G00712	SAMEA3671507	ERR1199067	Uganda	Uganda	L4	L4.6.1.1	7453382	50.04	11.39	0.006	932	763	42	0.9556	51
G00714	SAMEA3671604	ERR1199068	Uganda	Uganda	L4	L4.6.1.1	22283645	80.77	15.27	0.0022	986	746	65	0.9711	51
G00716	SAMN06052336	SRR5115563	Uganda	NA	L4	L4.6.1.1	16231680	74.66	13.68	0.0035	1002	781	38	0.942	51
G00719	SAMEA3671600	ERR1199069	Uganda	Uganda	L4	L4.6.1.1	18252554	80.35	12.66	0.0025	997	777	26	0.9433	51
G00722	SAMEA3671632	ERR1199070	Uganda	Uganda	L4	L4.6.1.1	35959890	94.14	12.74	0.0022	1048	777	52	0.9735	51
G00731	N1203	ERR4192047	Ghana	Ghana	L5	L5	10917343	62.29	14.16	0.0072	1289	919	182	0.9356	51
G00732	N1324	ERR4192048	Gambia	The Gambia	L6	L6	11889263	64.24	15.63	0.0101	1438	1029	201	0.9331	51
G00734	SAMEA2419068	ERR464741	Switzerland	Switzerland	L4	L4.4.1.1	12604343	68.21	13.24	0.0048	1012	793	56	0.9594	51
G00736	N1362	PRJEB5925	Switzerland	Switzerland	L4	L4.4.1.1	16174615	76.6	13.57	0.0042	1014	790	49	0.9571	51
G00738	SAMEA2419077	ERR464750	Switzerland	Switzerland	L4	L4.4.1.1	21928385	85.67	13.26	0.0043	1013	794	40	0.9495	51
G00740	SAMEA2419065	ERR464738	Switzerland	Switzerland	L4	L4.4.1.1	13336279	69.26	12.98	0.0039	1029	796	56	0.9541	51
G00742	SAMEA2419064	ERR464737	Switzerland	Switzerland	L4	L4.4.1.1	11603451	65.8	12.43	0.0046	1004	787	52	0.9573	51
G00744	SAMEA2419049	ERR464722	Switzerland	Switzerland	L4	L4.4.1.1	11344675	64.09	13.07	0.0057	999	788	55	0.9542	51
G00746	SAMEA2419079	ERR464752	Switzerland	Switzerland	L4	L4.4.1.1	14253820	72.84	13.91	0.0049	998	786	49	0.9585	51
G00748	SAMEA2419072	ERR464745	Switzerland	Switzerland	L4	L4.4.1.1	13011055	70.45	13.89	0.0052	1011	795	48	0.9586	51
G00751	SAMEA2419050	ERR464723	Switzerland	Sri Lanka	L4	L4.4.1.1	21988670	88.54	9.56	0.0038	1109	793	60	0.9712	51
G00753	N1375	ERR4192049	Switzerland	Guinea	L6	L6	9849077	58.2	13.32	0.01	1265	1028	53	0.9536	51
G00754	SAMEA2419054	ERR464727	Switzerland	Switzerland	L4	L4.4.1.1	73983276	99.67	8.8	0.0039	1086	791	39	0.9682	51
G00756	SAMEA2419048	ERR464721	Switzerland	Switzerland	L4	L4.4.1.1	45754102	97.07	12.47	0.0037	1002	791	27	0.9634	51
G00758	SAMEA2419052	ERR464725	Switzerland	Unknown	L4	L4.4.1.1	28295596	91.62	13.04	0.0041	1024	791	43	0.9785	51
G00759	SAMEA2419059	ERR464732	Switzerland	Switzerland	L4	L4.4.1.1	25417849	91.38	9.52	0.0039	1096	790	65	0.9719	51
G00761	SAMEA2419062	ERR464735	Switzerland	Switzerland	L4	L4.4.1.1	10688902	63.22	13.04	0.005	994	794	47	0.9567	51
G00762	SAMEA2419063	ERR464736	Switzerland	Switzerland	L4	L4.4.1.1	21848152	88.76	9.55	0.0038	1110	794	75	0.9707	51
G00763	SAMEA2419066	ERR464739	Switzerland	Switzerland	L4	L4.4.1.1	36172644	97.51	8.5	0.004	1089	795	36	0.9824	51
G00764	SAMEA2419067	ERR464740	Switzerland	Switzerland	L4	L4.4.1.1	21661392	88.73	9.46	0.0039	1098	795	53	0.9717	51
G00765	SAMEA2419061	ERR464734	Switzerland	Unknown	L4	L4.4.1.1	26328032	92.51	9.33	0.0037	1103	790	66	0.9712	51
G00767	SAMEA2419071	ERR464744	Switzerland	Switzerland	L4	L4.4.1.1	5883803	45.98	7.71	0.0038	1056	788	40	0.9697	51
G00768	SAMEA2419070	ERR464743	Switzerland	Switzerland	L4	L4.4.1.1	4752965;14600161	116.91	14.64	0.004	1131	799	64	0.9776	51;51
G00769	SAMEA2419076	ERR464749	Switzerland	Switzerland	L4	L4.4.1.1	7267525	52.94	8.3	0.004	1075	791	60	0.9668	51
G00771	SAMEA2419075	ERR464748	Switzerland	Switzerland	L4	L4.4.1.1	3831007;12097330	104.5	13.91	0.004	1129	795	74	0.9761	51;51
G00772	SAMEA2419104	ERR464777	Switzerland	Switzerland	L4	L4.4.1.1	28107789	93.38	8.49	0.0039	1129	793	78	0.9303	51
G00773	SAMEA2419083	ERR464756	Switzerland	Switzerland	L4	L4.4.1.1	13819752	74.71	8.84	0.0039	1114	791	76	0.9286	51
G00774	SAMEA2419115	ERR464788	Switzerland	Switzerland	L4	L4.4.1.1	17083526	81.26	9.75	0.0039	1115	795	74	0.9704	51
G00775	SAMEA2419114	ERR464787	Switzerland	Switzerland	L4	L4.4.1.1	9266198	59.23	8.71	0.004	1099	793	65	0.9283	51
G00776	SAMEA2419118	ERR464791	Switzerland	Switzerland	L4	L4.4.1.1	24317873	88.86	12.67	0.0043	1026	792	41	0.9817	51
G00777	SAMEA2419113	ERR464786	Switzerland	Switzerland	L4	L4.4.1.1	21793837	87.62	12.76	0.0043	1023	793	39	0.9842	51
G00778	SAMEA2419117	ERR464790	Switzerland	Switzerland	L4	L4.4.1.1	24589927	89.97	13.38	0.0046	1007	792	38	0.9837	51
G00780	SAMEA2419112	ERR464785	Switzerland	Spain	L4	L4.4.1.1	12144087	70.33	13.55	0.007	996	786	46	0.9786	51
G00781	SAMEA2419116	ERR464789	Switzerland	Switzerland	L4	L4.4.1.1	7550601	50.98	8.38	0.0041	1084	789	67	0.9284	51
G00782	SAMEA2419084	ERR464757	Switzerland	Switzerland	L4	L4.4.1.1	12751498	72.57	12.94	0.0048	1018	787	54	0.9834	51
G00783	SAMEA2419108	ERR464781	Switzerland	Switzerland	L4	L4.4.1.1	8001136	54.13	8.37	0.004	1089	789	66	0.9267	51
G00784	SAMEA2419085	ERR464758	Switzerland	Switzerland	L4	L4.4.1.1	7712990	53.82	8.15	0.0039	1087	790	55	0.9277	51
G00785	SAMEA2419103	ERR464776	Switzerland	East Europe	L4	L4.4.1.1	13051683	72.57	8.94	0.0037	1127	792	77	0.9279	51
G00786	N1407	PRJEB5925	Switzerland	Switzerland	L4	L4.4.1.1	10642202	65.01	8.74	0.0039	1113	790	67	0.9278	51
G00788	SAMEA2419091	ERR464764	Switzerland	Switzerland	L4	L4.4.1.1	25392000	93.33	7.67	0.0041	1071	796	18	0.9888	51
G00789	SAMEA2419097	ERR464770	Switzerland	Switzerland	L4	L4.4.1.1	7270099	51.7	8.52	0.0054	1079	792	58	0.9281	51
G00790	SAMEA2419110	ERR464783	Switzerland	Switzerland	L4	L4.4.1.1	33620614	97.75	7.36	0.004	1070	795	15	0.9892	51
G00791	SAMEA2419090	ERR464763	Switzerland	Switzerland	L4	L4.4.1.1	10586782	65.86	9.19	0.0039	1114	793	86	0.9695	51
G00792	SAMEA2419102	ERR464775	Switzerland	Switzerland	L4	L4.4.1.1	11236054	68.11	9.58	0.004	1099	793	66	0.9652	51
G00795	SAMEA2419099	ERR464772	Switzerland	Switzerland	L4	L4.4.1.1	22436762	85.59	12.04	0.004	1283	791	247	0.9501	51
G00796	SAMEA2419107	ERR464780	Switzerland	Switzerland	L4	L4.4.1.1	48074813	100.19	7.26	0.004	1070	793	18	0.9884	51
G00797	SAMEA2419105	ERR464778	Switzerland	Switzerland	L4	L4.4.1.1	10547034	65.61	9.32	0.004	1096	794	73	0.9684	51
G00798	SAMEA2419106	ERR464779	Switzerland	Unknown	L4	L4.4.1.1	9130299	60.01	9.15	0.004	1074	789	50	0.9647	51
G00799	SAMEA2419095	ERR464768	Switzerland	Switzerland	L4	L4.4.1.1	25920788	88.6	11.93	0.004	1265	792	229	0.9518	51
G00800	SAMEA2419096	ERR464769	Switzerland	Switzerland	L4	L4.4.1.1	21587671	84.55	11.89	0.004	1256	792	219	0.9514	51
G00801	SAMEA2419057	ERR464730	Switzerland	Switzerland	L4	L4.4.1.1	4181197;34923019	132.31	12.33	0.004	1092	802	19	0.9861	51;51
G00802	SAMEA2419081	ERR464754	Switzerland	Unknown	L4	L4.4.1.1	25066325	90.4	8.89	0.0039	1132	791	85	0.928	51
G00803	SAMEA2419100	ERR464773	Switzerland	Switzerland	L4	L4.4.1.1	14470662	75.44	9.95	0.0039	1107	794	76	0.9703	51
G00804	SAMEA2419101	ERR464774	Switzerland	Switzerland	L4	L4.4.1.1	20788837	83.94	12	0.004	1267	795	229	0.953	51
G00806	N1431	PRJEB5925	Switzerland	Switzerland	L4	L4.4.1.1	10447213	64.74	9.56	0.0039	1092	790	67	0.9705	51
G00807	SAMEA2419111	ERR464784	Switzerland	Unknown	L4	L4.4.1.1	12952730	71.72	9.74	0.004	1105	791	74	0.9663	51
G00808	SAMEA2419088	ERR464761	Switzerland	Switzerland	L4	L4.4.1.1	27666086	94.81	7.52	0.004	1084	797	19	0.9888	51
G00809	SAMEA2419082	ERR464755	Switzerland	Switzerland	L4	L4.4.1.1	9860856	61.53	9.68	0.003	1094	792	66	0.968	51
G00820	SAMEA2419109	ERR464782	Switzerland	Switzerland	L4	L4.4.1.1	4000000;4000000;4000000;1961787	217.85	47.7	0.004	1344	802	223	0.9913	75;75;75;75
G00823	20091168	ERR841490	Switzerland	Serbia	L4	L4.4.1.1	4000000;2312553	121.56	28.49	0.0033	1443	821	328	0.9912	75;75
G00826	20091426	ERR841491	Switzerland	France	L4	L4.4.1.1	4000000;4000000;4000000;4000000;174801	251.72	49.45	0.0049	1408	791	253	0.9915	75;75;75;75;75
G00827	SAMEA3715387	ERR1367678	Switzerland	Switzerland	L4	L4.4.1.1	4000000;4000000;1915623	165.68	33.15	0.0059	1396	789	287	0.9919	75;75;75
G00828	N0031	ERR841493	United States of America	China	L2	L2.1	4000000;2747210	124.07	35.49	0.008	1512	845	327	0.9904	75;75
G00829	N0061	ERR841494	United States of America	South Africa	L5	L5	4000000;2031568	107.03	26.57	0.007	1588	936	298	0.9877	75;75
G00839	N1176	ERR841495	Ghana	Ghana	L5	L5	4000000;2026656	114.39	26.28	0.0053	1611	928	314	0.9878	75;75
G00840	N1177	ERR841496	Ghana	Ghana	L6	L6	4000000;3333482	134.35	32.29	0.0105	1738	1048	340	0.9882	75;75
G00842	SAMEA1877114	ERR234208	Vietnam	Unknown	L2	L2.2.1	1888984	68.81	19.97	0.0096	1224	898	62	0.9937	108
G00843	SAMEA1877286	ERR234193	Vietnam	Unknown	L2	L2.2.1	7154658	203.02	72.69	0.0178	1353	851	248	0.9813	98
G00844	SAMEA1877245	ERR234170	Vietnam	Vietnam	L4	L4.1.2.1	7414163	211.27	76.65	0.0175	1239	752	251	0.9816	98
G00845	SAMEA1877267	ERR234190	Vietnam	Unknown	L2	L2.2.1.1	8874117	249.48	84.82	0.0123	1385	881	242	0.9819	98
G00846	SAMEA1877123	ERR234238	Vietnam	Unknown	L1	L1.1.1.1	1746397	52.67	24.45	0.0351	1004	756	43	0.9889	74
G00847	SAMEA1877074	ERR234180	Vietnam	Vietnam	L4	L4.8	11044685	310.78	102.54	0.0151	1278	816	253	0.9831	98
G00848	SAMEA1877128	ERR234239	Vietnam	Vietnam	L4	L4.1.1.2	3734106	113.6	59.09	0.0266	892	682	25	0.9918	74
G00849	SAMEA1877209	ERR234240	Vietnam	Unknown	L1	L1.1.1.1	3826355	111.58	50.8	0.0394	978	731	45	0.9892	74
G00850	SAMEA1877081	ERR234152	Vietnam	Vietnam	L4	L4.4.2	10117896	261.11	98.98	0.0189	1267	781	267	0.9018	98
G00851	SAMEA1877153	ERR234183	Vietnam	Vietnam	L4	L4.4.2	11166420	285.44	126.58	0.003	1257	773	255	0.9777	98
G00852	SAMEA1877222	ERR234241	Vietnam	Unknown	L1	L1.1.1.1	5261239	156.77	56.86	0.0179	1099	817	55	0.9891	74
G00853	SAMEA1877242	ERR234242	Vietnam	Unknown	L2	L2.2.1.1	1529677	46.25	15.03	0.0173	1085	851	23	0.9929	74
G00854	SAMEA1877184	ERR234243	Vietnam	Vietnam	L4	L4.5	3228415	95.66	29.54	0.018	1037	805	33	0.9926	74
G00855	SAMEA1877200	ERR234244	Vietnam	Vietnam	L4	L4.5	3486038	105.27	42.97	0.0133	1075	846	32	0.9919	74
G00858	SAMEA1877073	ERR234097	Hamburg	Sierra Leone	L5	L5	2854992	91.76	28.91	0.0139	1164	885	31	0.9854	108
G00859	SAMEA1877276	ERR234154	Hamburg	Germany	L4	L4.2.2.1	3865362	141.03	38.96	0.0088	1193	825	100	0.9924	108
G00860	SAMEA1877280	ERR234155	Hamburg	Thailand	L1	L1.1.1	3469734	126.86	37.93	0.0148	1352	895	118	0.9911	108
G00861	SAMEA1877291	ERR234156	Hamburg	Thailand	L1	L1.1.1	2476901	92.74	28.02	0.0126	1296	875	113	0.9907	108
G00862	SAMEA1877253	ERR234157	Hamburg	Vietnam	L1	L1.1.1.1	2869820	105.37	33.93	0.016	1275	861	121	0.9906	108
G00863	SAMEA1877207	ERR234160	Hamburg	Ghana	L5	L5	2448767	90.23	30.11	0.016	1250	891	102	0.9923	108
G00864	SAMEA1877186	ERR234161	Hamburg	Tanzania	L4	L4.3.4.2.1	1539515	58.86	20.02	0.0215	1054	814	51	0.9953	108
G00867	SAMEA1877159	ERR234164	Hamburg	Tanzania	L1	L1.2.2	3060253	113.28	35.16	0.0103	1336	920	121	0.9906	108
G00868	SAMEA1877171	ERR234165	Hamburg	Tanzania	L1	L1.1.2	4117801	148.37	46.84	0.0151	1351	884	168	0.991	108
G00869	SAMEA1877164	ERR234166	Hamburg	Tanzania	L3	L3.1.1	4306636	158.4	42.03	0.0054	1309	895	107	0.9931	108
G00870	SAMEA1877070	ERR234167	Hamburg	Tanzania	L3	L3.1.1	1544330	57.99	24.25	0.0038	1290	895	53	0.9924	108
G00871	SAMEA1877089	ERR234168	Hamburg	Afghanistan	L3	L3	2274893	84.06	26.39	0.01	1226	861	100	0.9918	108
G00872	SAMEA1877252	ERR234171	Hamburg	Uganda	L4	L4.6.1.2	3687677	134.97	43.3	0.0132	1142	776	136	0.9934	108
G00873	SAMEA1877293	ERR234172	Hamburg	Uganda	L4	L4.6.1.1	3133604	115.83	39.86	0.0146	1154	766	145	0.9943	108
G00874	SAMEA1877278	ERR234173	Hamburg	Uganda	L4	L4.6.1.1	3371841	123.49	34.22	0.0077	1173	782	123	0.9944	108
G00875	SAMEA1877192	ERR234174	Hamburg	Germany	L4	L4.4.1.1	2300934	84.41	22.94	0.0122	1090	791	77	0.9951	108
G00876	SAMEA1877178	ERR234175	Hamburg	Germany	L4	L4.1.2.1	3610033	133.14	41.64	0.0128	1148	782	106	0.9935	108
G00877	SAMEA1877229	ERR234176	Hamburg	Ghana	L5	L5	3369031	125.48	40.21	0.0181	1272	894	109	0.9921	108
G00878	SAMEA1877234	ERR234177	Hamburg	Germany	L4	L4.2.1	2578928	93.64	27.09	0.0118	1225	834	107	0.9927	108
G00879	SAMEA1877162	ERR234181	Hamburg	Pakistan	L3	L3	2575931	93.05	26.53	0.0077	1279	902	82	0.9917	108
G00880	SAMEA1877173	ERR234182	Hamburg	Serbia	L1	L1.1.2	2458280	89.06	24.92	0.0072	1329	912	101	0.991	108
G00881	SAMEA1877142	ERR234184	Hamburg	Ghana	L6	L6	1219818	46.16	16.91	0.0242	1331	1051	42	0.9916	108
G00882	SAMEA1877127	ERR234185	Hamburg	Singapore	L1	L1.1.2	1145194	40.04	16.69	0.0069	1213	886	47	0.9748	108
G00883	SAMEA1877233	ERR234106	Hamburg	Ghana	L6	L6	2842391	91.47	29.09	0.0188	1320	1014	37	0.9867	108
G00884	SAMEA1877237	ERR234186	Hamburg	Ghana	L6	L6	2266636	65.27	22.53	0.014	1428	1023	139	0.992	108
G00885	SAMEA1877283	ERR234191	Hamburg	Sri Lanka	L1	L1.2.2	2528235	95.05	26.24	0.0048	1344	911	108	0.9905	108
G00886	SAMEA1877295	ERR234192	Hamburg	Afghanistan	L3	L3.1.2.1	2896503	107.85	32.47	0.0107	1241	848	118	0.9942	108
G00887	SAMEA1877091	ERR234194	Hamburg	Burkina Faso	L1	L1.1.1	2736286	100.04	32.46	0.015	1375	939	136	0.9915	108
G00888	SAMEA1877277	ERR234109	Nepal	Nepal	L3	L3	3634563	111.16	32.68	0.0088	1182	805	109	0.9838	108
G00889	SAMEA1877115	ERR234196	Hamburg	Afghanistan	L3	L3	2105669	77.68	21.23	0.006	1253	877	86	0.9916	108
G00890	SAMEA1877103	ERR234197	Hamburg	Afghanistan	L1	L1.1.3	3198777	117.42	33.68	0.0101	1344	899	118	0.991	108
G00891	SAMEA1877138	ERR234198	Ghana	Liberia	L4	L4.1	2159374	81.44	18.37	0.0021	1252	828	91	0.9894	108
G00892	SAMEA1877227	ERR234199	Ghana	Ghana	L5	L5	3529588	131.33	38.69	0.0089	1315	903	101	0.9898	108
G00893	SAMEA1877210	ERR234200	Ghana	Ghana	L4	L4.6.2.2	2472499	95	28.52	0.0153	1107	788	89	0.9946	108
G00895	SAMEA1877126	ERR234202	Ghana	Ghana	L5	L5	865712	32.72	11.7	0.0149	1172	882	43	0.9808	108
G00896	SAMEA1877098	ERR234113	Ghana	Ghana	L5	L5	1657320	48.27	15.36	0.0086	1194	910	39	0.9043	108
G00897	SAMEA1877167	ERR234203	Ghana	Ghana	L4	L4.1.1.3	1854587	69.41	25.49	0.0157	1066	769	74	0.9842	108
G00898	SAMEA1877169	ERR234204	Ghana	Ghana	L5	L5	1632398	60.94	17.86	0.0139	1254	922	84	0.9798	108
G00899	SAMEA1877158	ERR234205	Ghana	Ghana	L1	L1.1.2	6567642	230.84	58.76	0.0055	1372	917	117	0.9758	108
G00900	SAMEA1877092	ERR234206	Ghana	Ghana	L4	L4.8	2205816	82.81	20.25	0.0058	1145	834	73	0.995	108
G00901	SAMEA1877289	ERR234209	Vietnam	Unknown	L2	L2.2.1	1577954	59.08	18.24	0.0187	1127	830	59	0.9927	108
G00902	SAMEA1877274	ERR234210	Vietnam	Unknown	L2	L2.2.1	2073807	80.42	26.66	0.0156	1230	892	99	0.9939	108
G00904	SAMEA1877275	ERR234245	United States of America	Cambodia	L2	L2.2.1	3433545	101.86	27.45	0.009	1197	892	31	0.9679	108
G00905	SAMEA1877290	ERR234246	United States of America	Vietnam	L2	L2.2.1.1	3329970	96.88	31.39	0.0075	1244	875	22	0.9902	108
G00906	SAMEA1877248	ERR234247	United States of America	Indonesia	L2	L2.2.1	3312697	107.57	30.27	0.0143	1159	872	38	0.9885	108
G00907	SAMEA1877240	ERR234213	United States of America	Indonesia	L2	L2.2.1.2	1420843	40.87	15.49	0.0182	1082	868	15	0.9885	76
G00908	SAMEA1877221	ERR234214	United States of America	Thailand	L1	L1.2.1	1392494	39.82	17.78	0.0127	1103	865	37	0.9828	76
G00909	SAMEA1877211	ERR234215	United States of America	Mongolia	L2	L2.2.1	830966	23.52	8.32	0.0129	1058	885	11	0.9843	76
G00910	SAMEA1877251	ERR234248	United States of America	China	L2	L2.1	3177712	101.13	27.11	0.0105	1200	881	19	0.9921	108
G00912	SAMEA1877195	ERR234216	United States of America	Laos	L2	L2.1	2073038	60.29	22.36	0.0171	1092	840	37	0.9906	76
G00913	SAMEA1877129	ERR234249	United States of America	Vietnam	L2	L2.2.1.1	3886874	118.94	31.6	0.0043	1238	877	31	0.99	108
G00915	SAMEA1877140	ERR234250	United States of America	Singapore	L2	L2.2.1	3859156	117.35	30.94	0.0076	1223	889	29	0.9893	108
G00916	SAMEA1877238	ERR234251	Hamburg	Mexico	L4	L4.3.3	3842663	132.58	52.03	0.0157	1056	784	27	0.9913	108
G00917	SAMEA1877218	ERR234252	United States of America	China	L2	L2.1	4810685	165.79	57.13	0.0187	1138	872	26	0.9905	108
G00918	SAMEA1877205	ERR234253	United States of America	China	L2	L2.2.1	4142663	141.17	45.88	0.0151	1215	914	34	0.9902	108
G00919	SAMEA1877166	ERR234218	United States of America	Ethiopia	L3	L3	4667959	134.94	48.47	0.0127	1258	875	105	0.9398	108
G00920	SAMEA1877131	ERR234219	United States of America	Vietnam	L3	L3	4347629	136.02	47.67	0.0112	1295	905	112	0.9564	108
G00921	SAMEA1877112	ERR234237	Gambia	The Gambia	L6	L6	4043847	138.95	40.08	0.012	1424	1053	33	0.989	108
G00922	SAMEA1877177	ERR234255	Gambia	The Gambia	L6	L6	3436285	117.92	36.82	0.0172	1295	994	39	0.9883	108
G00923	SAMEA1877288	ERR234256	United States of America	China	L2	L2.2.1.1	4206157	142.24	42.27	0.009	1209	888	35	0.9911	108
G00924	SAMEA1877285	ERR234257	Netherlands	Unknown	L6	L6	3547518	114.35	34.42	0.0161	1395	1074	46	0.987	108
G00925	SAMEA1877145	ERR234220	United States of America	Nicaragua	L4	L4.3	5737862	147.85	51.56	0.0067	1130	815	80	0.94	108
G00926	SAMEA1877272	ERR234258	United States of America	Nicaragua	L4	L4.3	2691691	86.81	26.93	0.0104	1066	812	29	0.9885	108
G00927	SAMEA1877125	ERR234259	United States of America	Guatemala	L4	L4.1.2.1	3626620	123.71	34.95	0.0081	1075	784	37	0.9899	108
G00928	SAMEA1877134	ERR234260	United States of America	El Salvador	L4	L4.8	3499826	121.54	39.8	0.0115	1081	828	24	0.9912	108
G00929	SAMEA1877150	ERR234261	Gambia	The Gambia	L6	L6	4342708	140.94	43.9	0.0211	1298	989	41	0.9873	108
G00930	SAMEA1877106	ERR234221	United States of America	Puerto Rico	L4	L4.8	4419049	129.57	42.99	0.0066	1146	823	79	0.9856	108
G00931	SAMEA1877121	ERR234222	United States of America	Colombia	L4	L4.1.2.1	6424799	192.23	67.2	0.0095	1191	792	127	0.9545	108
G00932	SAMEA1877176	ERR234262	United States of America	China	L1	L1.2.1	4378277	140.77	47.67	0.0121	1217	902	44	0.9864	108
G00933	SAMEA1877078	ERR234263	United States of America	Cambodia	L2	L2.2.1.2	4899845	155.71	49.66	0.0123	1185	888	36	0.9833	108
G00934	SAMEA1877071	ERR234223	United States of America	United States of America	L4	L4.1.1.1	3080996	95.74	33.94	0.01	1058	776	70	0.9778	108
G00935	SAMEA1877087	ERR234224	United States of America	Philippines	L1	L1.2.1	1238898	36.45	13.88	0.0079	1128	901	25	0.9881	76
G00936	SAMEA1877094	ERR234264	United States of America	Philippines	L1	L1.2.1	4176019	136.03	43.28	0.0103	1219	893	50	0.9873	108
G00937	SAMEA1877196	ERR234225	United States of America	United States of America	L4	L4.7	1555308	51.37	19.45	0.0151	1012	789	44	0.9697	108
G00938	SAMEA1877083	ERR234265	United States of America	United States of America	L4	L4.3	4026594	131.94	37.67	0.0079	1112	822	32	0.9926	108
G00940	SAMEA1877097	ERR234266	United States of America	Philippines	L1	L1.2.1	4634006	148.95	42.08	0.007	1268	908	56	0.9873	108
G00941	SAMEA1877189	ERR234227	United States of America	United States of America	L4	L4.1.1.3	5060619	153.04	54.61	0.0117	1122	775	111	0.949	108
G00942	SAMEA1877241	ERR234228	United States of America	United States of America	L4	L4.7	4225191	117.71	40.18	0.0117	1088	795	89	0.8902	108
G00943	SAMEA1877259	ERR234229	United States of America	China	L4	L4.5	2453590	79.83	28.78	0.0095	1126	813	74	0.963	108
G00944	SAMEA1877116	ERR234267	United States of America	United States of America	L4	L4.3.4.2	4228668	136.72	40.27	0.0136	1136	852	38	0.9886	108
G00945	SAMEA1877266	ERR234268	United States of America	United States of America	L4	L4.1.1.1	1662787	53.75	13.78	0.0059	1043	786	21	0.9893	108
G00946	SAMEA1877269	ERR234230	United States of America	United States of America	L4	L4.8	6081841	176	57.58	0.0076	1177	825	115	0.9503	108
G00947	SAMEA1877263	ERR234269	United States of America	China	L2	L2.2.1	4124504	128.68	36.06	0.0096	1220	920	30	0.9872	108
G00948	SAMEA1877268	ERR234270	United States of America	China	L2	L2.2.1	3612928	116.41	30.16	0.0086	1205	884	34	0.9899	108
G00949	SAMEA1877219	ERR234271	United States of America	China	L2	L2.2.1	3383556	108.4	30.97	0.0136	1173	887	40	0.9886	108
G00950	SAMEA1877282	ERR234231	United States of America	Iran	L4	L4.5	4560784	115.25	34.85	0.0035	1109	816	51	0.9828	108
G00951	SAMEA1877235	ERR234272	United Kingdom	Somalia	L1	L1.2.1	3016940	93.92	24.52	0.0095	1182	858	51	0.9573	108
G00956	N0116	PRJEB5148	Unknown	NA	L2	L2.2.1.2	2368570	61.63	20.79	0.0086	1246	877	27	0.9527	251
G00957	N0064	PRJEB5148	USA	China	L1	L1.1.1.1	1525045	48.4	14.63	0.0075	1319	892	31	0.9577	251
G00959	N0063	PRJEB5148	USA	Cambodia	L1	L1.1.1	1314574	41.89	12.89	0.0089	1260	874	40	0.9558	251
G00961	N0030	ERR392509	Unknown	NA	L2	L2.2.1.1	1531636	48.81	14.21	0.0087	1228	879	17	0.9586	251
G00962	N1200	ERR2181458	Unknown	NA	L6	L6	860562	27.35	12.23	0.0135	1334	1030	21	0.9543	251
G00963	N0147	ERR392508	Unknown	NA	L2	L2.2.1.1	924200	35.07	11.48	0.0098	1171	880	18	0.9632	251
G00964	SAMEA2419119	ERR464792	Switzerland	Switzerland	L4	L4.4.1.1	21029827	85.2	9.81	0.004	1071	793	37	0.9765	51
G00965	SAMEA2419092	ERR464765	Switzerland	Unknown	L4	L4.4.1.1	17029851	79.91	9.51	0.004	1082	799	34	0.9713	51
G00966	SAMEA2419053	ERR464726	Switzerland	Switzerland	L4	L4.4.1.1	37193740	87.25	9.86	0.0038	1073	790	31	0.9658	51
G00974	SAMEA2419056	ERR464729	Switzerland	Switzerland	L4	L4.4.1.1	5187322	40.06	7.35	0.0041	1015	792	29	0.9595	51
G00975	SAMEA3715390	ERR1367605	Switzerland	Brazil	L4	L4.3.4.2	10282921	117.19	20.65	0.0118	1221	857	82	0.9792	101
G00976	SAMEA3671320	ERR1193643	Switzerland	Peru	L4	L4.3.4.2	10099766	58.23	10.36	0.012	1093	848	40	0.96	51
G00977	SAMEA3671321	ERR1193644	Switzerland	Morocco	L4	L4.3.3	12795627	64.59	9.8	0.0052	1066	799	48	0.9597	51
G00978	SAMEA3671322	ERR1193645	Switzerland	Vietnam	L4	L4.3.1	12511483	132.66	18.06	0.0053	1208	836	79	0.9777	101
G00979	SAMEA3671323	ERR1193646	Switzerland	Portugal	L4	L4.3.2	11203095	64.44	8.54	0.0046	1093	827	24	0.9747	51
G00980	SAMEA3671324	ERR1193647	Switzerland	South_Africa	L4	L4.3.4.2.1	12201760	127.45	20.62	0.012	1205	843	84	0.9779	101
G00981	SAMEA3671325	ERR1193648	Switzerland	Somalia	L4	L4.3.3	9334856	108.54	16.29	0.0045	1219	836	88	0.9754	101
G00982	SAMEA3671326	ERR1193649	Switzerland	Italy	L4	L4.3.4.2	6995938	47.55	8.81	0.0128	1031	816	20	0.973	51
G00984	SAMEA3671327	ERR1193650	Switzerland	Czech_Republic	L4	L4.3.4.1	10117275	59.56	10.63	0.01	1073	824	37	0.965	51
G00985	SAMEA3671328	ERR1193651	Switzerland	Republic_of_the_Congo	L4	L4.3.3	13463787	70.15	10.05	0.0053	1075	806	44	0.9611	51
G00986	SAMEA3671329	ERR1193652	Switzerland	Portugal	L4	L4.3.3	12102267	66.14	8.63	0.005	1093	828	20	0.9739	51
G00987	SAMEA3715391	ERR1367607	Switzerland	Switzerland	L4	L4.3.4.2	6253137	79.21	14.4	0.0118	1183	849	66	0.9782	101
G00998	SAMN00013101	SRR023589	United States of America	Unknown	L4	L4.1.2.1	16586447	276.61	136.95	0.0145	1000	765	29	0.964	76
G00999	SAMN00013102	SRR023590	United States of America	Unknown	L4	L4.3.4.1	17519264	290.5	163.43	0.0217	950	785	26	0.9588	76
G01000	SAMN00013299	SRR026441	United States of America	Unknown	L4	L4.3	18638523	202.34	134.22	0.029	884	730	19	0.9065	76
G01005	SAMN00013091	SRR023479	United States of America	Unknown	L4	L4.1.2.1	14430251	106.6	44.37	0.0064	981	778	21	0.8371	76
G01006	SAMN00013303	SRR026445	United States of America	Unknown	L4	L4.3	19080161	221.86	101.69	0.0148	1051	809	23	0.9158	76
G01007	SAMN00013300	SRR026442	United States of America	Unknown	L2	L2.2.1	19610383	163.71	81.74	0.0166	1087	834	31	0.8752	76
G01008	SAMN00013088	SRR023476	United States of America	Unknown	L4	L4.1	22611742	213.24	119.09	0.0059	993	777	26	0.8868	76
G01009	SAMN00013301	SRR026443	United States of America	Unknown	L4	L4.1	19554176	132.26	63.82	0.0139	1011	775	33	0.8409	76
G01011	SAMN00013087	SRR023475	United States of America	Unknown	L4	L4.2.2	22733396	194.59	117.21	0.0075	961	747	22	0.8882	76
G01012	SAMN00013096	SRR023484	United States of America	Unknown	L4	L4.2.2	17189294	190.58	92.04	0.005	1018	783	15	0.8401	76
G01013	SAMN00013097	SRR023485	United States of America	Unknown	L4	L4.2.2	16361252	194.26	85.8	0.0055	1033	802	13	0.8507	76
G01014	SAMEA2419093	ERR464766	Switzerland	Switzerland	L4	L4.4.1.1	9501337	60.83	8.39	0.004	1058	792	21	0.9726	51
G01015	SAMEA2419087	ERR464760	Switzerland	Switzerland	L4	L4.4.1.1	7443336	51.8	8.69	0.004	1058	789	44	0.958	51
G01016	SAMEA2419089	ERR464762	Switzerland	Switzerland	L4	L4.4.1.1	7212251	49.21	8.92	0.004	1035	790	39	0.9595	51
G01017	SAMEA2419094	ERR464767	Switzerland	Thailand	L4	L4.4.1.1	2588206	23.88	5.38	0.0042	988	787	7	0.9747	51
G01019	SAMEA2419086	ERR464759	Switzerland	Switzerland	L4	L4.4.1.1	12413023	70.82	8.39	0.004	1075	796	28	0.9753	51
G01022	SAMN00013093	SRR023481	Unknown	Unknown	L4	L4.1.1.3	29385401	199.53	116.14	0.0071	986	779	24	0.8603	76
G01023	SAMN00013098	SRR023486	Unknown	Unknown	L4	L4.1.1.3	26365540	212.49	118.98	0.0073	975	763	20	0.8446	76
G01025	SAMN00013100 evolved sing 5	SRR023492	Unknown	Unknown	L2	L2.2.1	22385715	171.81	91.43	0.0091	1072	847	26	0.8649	76
G01069	SAMEA3715394	ERR1367691	Switzerland	Mauritius	L4	L4.3.4.2	679256	38.32	12.03	0.015	1094	850	6	0.9878	251
G01070	SAMEA3715395	ERR1367679	Switzerland	Germany	L4	L4.3.4.1	607157	30.2	9.65	0.0144	1084	838	11	0.9865	251
G01071	SAMEA3671330	ERR1193662	Switzerland	Somalia	L4	L4.3.3	1273333	52.43	14.36	0.0067	1148	821	13	0.9875	251
G01073	SAMEA3715396	ERR1367665	Switzerland	Switzerland	L4	L4.3.4.1	883812	37.13	11.25	0.0143	1105	849	10	0.985	251
G01074	SAMEA3715397	ERR1367672	Switzerland	Republic_of_the_Congo	L4	L4.3.4.1	713494	37.74	11.78	0.0143	1123	850	13	0.9883	251
G01075	SAMEA3715398	ERR1367684	Switzerland	Republic_of_the_Congo	L4	L4.3.4.2.1	764089	36.94	11.22	0.0142	1089	838	7	0.987	251
G01079	SAMEA3671331	ERR1193663	Switzerland	Morocco	L4	L4.3.1	1323021	52.65	14.29	0.0041	1150	847	8	0.983	251
G01081	SAMEA3671332	ERR1193664	Switzerland	Brazil	L4	L4.3.3	1360187	53.1	14.57	0.0078	1140	833	10	0.9829	251
G01082	SAMEA3715401	ERR1367683	Switzerland	Switzerland	L4	L4.3.4.2	1301358	51.8	14.3	0.0127	1139	852	11	0.9846	251
G01087	SAMEA3671333	ERR1193665	Nepal	Nepal	L4	L4.3.3	1045350	40.04	10.9	0.0065	1118	832	22	0.9798	251
G01096	SAMEA3671334	ERR1193666	Switzerland	Switzerland	L4	L4.3.2.1	1317555	50.24	12.52	0.0054	1192	832	17	0.9851	251
G01100	N1439	SRR8237392	Papua New Guinea	Papua New Guinea	L2	L2.2.1.1	443672	20.56	7.12	0.0119	1119	884	10	0.9801	251
G01101	SAMEA3671335	ERR1193667	Australia	East Timor	L4	L4.3.4.1	412012;729146	49.74	16.92	0.0117	1137	836	14	0.9819	251;251
G01103	SAMEA3671336	ERR1193668	Switzerland	Uganda	L4	L4.3.3	1063772	47.59	12.68	0.0081	1148	836	6	0.9871	251
G01104	SAMEA3715403	ERR1367661	Switzerland	Republic_of_the_Congo	L4	L4.3.4.1	687111	32.31	10.29	0.0145	1099	853	16	0.9816	251
G01106	SAMEA3671337	ERR1193669	Switzerland	Turkey	L4	L4.3.3	746129	33.25	9.71	0.007	1096	838	8	0.9844	251
G01107	SAMEA3671338	ERR1193670	Switzerland	Greece	L4	L4.3.3	812719	45.66	12.2	0.0075	1148	860	11	0.987	251
G01108	SAMEA3671339	ERR1193671	Switzerland	Italy	L4	L4.3.4.2	982572	39.98	11.75	0.0141	1108	857	7	0.9848	251
G01109	SAMEA3715405	ERR1465965	Switzerland	Serbia	L4	L4.8	922785	37.11	10.23	0.0074	1106	846	7	0.9865	251
G01110	SAMEA3671340	ERR1193672	Switzerland	Switzerland	L4	L4.3.2	785768	37.25	10.45	0.005	1184	853	12	0.9882	251
G01116	SAMEA3715406	ERR1367686	Switzerland	Switzerland	L4	L4.3.4.2	745713	31.86	9.6	0.0133	1094	848	10	0.9868	251
G01119	SAMEA3671341	ERR1193674	Switzerland	Angola	L4	L4.3.4	739044	33.37	10.32	0.0144	1078	826	13	0.9874	251
G01120	SAMN02739535	SRR1269491	United States of America	Laos	L2	L2.2.1	4514532	74.8	30.18	0.0077	1196	897	51	0.9832	51
G01130	SAMEA3671342	ERR1193675	Switzerland	Uganda	L4	L4.3.4.2	1243326	44.22	12.67	0.0117	1133	857	14	0.9843	251
G01131	SAMEA3671343	ERR1193676	Switzerland	Portugal	L4	L4.3.3	557217	26.21	8.61	0.0083	1088	819	10	0.9866	251
G01132	SAMEA3671344	ERR1193677	Switzerland	Switzerland	L4	L4.3.4.2	727973	33.41	11.21	0.0137	1058	853	8	0.9855	251
G01133	SAMEA3715407	ERR1367664	Switzerland	Portugal	L4	L4.3.4.1	1223020	44.37	13.44	0.0123	1137	849	11	0.9839	251
G01135	D1448	SRR8237391	Papua New Guinea	Papua New Guinea	L2	L2.2.1.1	1476820	54.97	15.84	0.009	1278	896	24	0.9835	251
G01138	SAMEA3671345	ERR1193678	Switzerland	Switzerland	L4	L4.3.4.2	1366174	42.76	12.29	0.014	1106	845	18	0.9803	251
G01139	SAMEA3671346	ERR1193679	Switzerland	Switzerland	L4	L4.3.3	963357	34.99	10.15	0.0059	1107	842	15	0.98	251
G01140	SAMEA3671347	ERR1193680	Switzerland	Switzerland	L4	L4.3.4.1	1710795	54.69	15.38	0.0101	1251	864	18	0.9815	251
G01141	SAMEA3671348	ERR1193681	Switzerland	Italy	L4	L4.3.1	681331;1264124	71.15	22.93	0.0055	1133	835	23	0.9856	251;251
G01142	D1443	SRR8237390	Papua New Guinea	Papua New Guinea	L2	L2.2.1.1	690491	26.85	9.01	0.0127	1167	885	21	0.979	251
G01143	D1445	SRR8237389	Papua New Guinea	Papua New Guinea	L2	L2.2.2	1326893	46.44	13.21	0.0096	1214	852	19	0.9811	251
G01146	SAMEA3671349	ERR1193682	Switzerland	Switzerland	L4	L4.3.1	1296281	50.89	13.53	0.0047	1123	821	9	0.988	251
G01147	SAMEA3671350	ERR1193683	Switzerland	Guinea	L4	L4.3.3	879905	42.51	12.76	0.0074	1175	892	9	0.9908	251
G01148	SAMEA3715408	ERR1367671	Switzerland	Switzerland	L4	L4.3.4.2	1643968	65.02	18.76	0.0133	1158	855	5	0.9905	251
G01150	D1482	SRR8237388	Papua New Guinea	Papua New Guinea	L2	L2.2.1.1	887679	44.8	14.11	0.0138	1227	895	20	0.9896	251
G01151	D1480	SRR8237387	Papua New Guinea	Papua New Guinea	L2	L2.2.1.1	1103889	58.74	17.91	0.0103	1271	898	21	0.9908	251
G01154	SAMEA3715409	ERR1367674	Switzerland	Portugal	L4	L4.3.4.1	593063	26.77	9.15	0.0135	1068	851	9	0.9838	251
G01155	SAMEA3671351	ERR1193684	Switzerland	Brazil	L4	L4.3.4.2	684259	34.31	11.06	0.014	1104	867	4	0.9873	251
G01156	SAMEA3715410	ERR1367690	Switzerland	Brazil	L4	L4.3.4.2	765226	37.14	12.36	0.0139	1095	860	5	0.9863	251
G01157	SAMEA3715411	ERR1367670	Switzerland	Portugal	L4	L4.3.4.1	896368	42.89	12.91	0.0132	1176	842	9	0.9811	251
G01158	SAMEA3671352	ERR1193685	Switzerland	Brazil	L4	L4.3.4.1	588883	33	10.84	0.012	1130	849	12	0.9869	251
G01159	D1478	SRR8237386	Papua New Guinea	Papua New Guinea	L2	L2.2.1.1	952567	44.21	13.54	0.0106	1247	891	21	0.986	251
G01175	12/01547	ERR4192346	Gambia;Bakau	NA	L6	L6	709113	27.64	9.64	0.015	1295	1007	16	0.9542	251
G01181	12/01833	ERR4192347	Gambia;Bakau	NA	L6	L6	703827	29.96	10.57	0.015	1298	1010	13	0.9802	251
G01182	12/02182	ERR4192348	Gambia;Bakau	NA	L6	L6	908241	38.11	13.06	0.0136	1387	1075	22	0.9814	251
G01183	12/02209	ERR4192349	Gambia;Bakau	NA	L6	L6	1115415	39.8	13.38	0.0124	1360	1029	19	0.9789	251
G01184	12/02261	ERR4192350	Gambia;Bakau	NA	L6	L6	903194	35.44	11.94	0.0136	1370	1013	21	0.9806	251
G01191	SAMEA3715412	ERR1367692	Switzerland	Ghana	L4	L4.3.4.2	638866	23.81	8.43	0.0162	1016	847	3	0.9797	251
G01198	SAMEA3671355	ERR1193689	Switzerland	Sudan	L4	L4.3.4.2.1	630395	31.72	10.21	0.0147	1054	825	6	0.9906	251
G01199	SAMEA3671331	ERR1193663	Switzerland	Brazil	L4	L4.3.3	612124	32.58	10.31	0.0075	1083	836	16	0.9919	251
G01200	SAMEA3671357	ERR1193691	Switzerland	Switzerland	L4	L4.3.1	830193	39.11	12.07	0.0064	1087	811	13	0.9891	251
G01202	SAMEA3715414	ERR1367685	Switzerland	Zimbabwe	L4	L4.3.3	1025711	40.91	11.61	0.0082	1092	828	6	0.9879	251
G01203	SAMEA3671358	ERR1193692	Switzerland	Brazil	L4	L4.3.3	885877	35.04	10.35	0.0071	1161	824	18	0.9883	251
G01204	SAMEA3671359	ERR1193693	Switzerland	Republic_of_the_Congo	L4	L4.3.3	958901	44.23	13.45	0.0071	1138	827	9	0.9895	251
G01205	SAMEA3671360	ERR1193694	Switzerland	Italy	L4	L4.3.4.2	768131	31.38	9.86	0.0137	1093	831	9	0.9921	251
G01206	SAMEA3671361	ERR1193695	Switzerland	Kenya	L4	L4.3.3	1149420	63.95	17.36	0.0081	1164	835	14	0.9918	251
G01207	SAMEA3671362	ERR1193696	Switzerland	Switzerland	L4	L4.3.2	815967	37.23	10.44	0.0052	1173	831	18	0.9897	251
G01208	SAMEA3671363	ERR1193697	Switzerland	Switzerland	L4	L4.3.2.1	1155982	41.91	11.36	0.0036	1152	824	12	0.9858	251
G01209	SAMEA3671364	ERR1193698	Switzerland	Dominican_Republic	L4	L4.3.4.1	1049737	39.67	11.32	0.0103	1164	854	17	0.9869	251
G01210	SAMEA3671365	ERR1193699	Switzerland	Somalia	L4	L4.3.3	1735879	62.6	15.79	0.0063	1176	828	12	0.9892	251
G01211	SAMEA3671366	ERR1193700	Switzerland	Portugal	L4	L4.3.4.2	720757;525473	49.4	13.69	0.0126	1140	841	16	0.9865	251;251
G01212	SAMEA3671367	ERR1193701	Switzerland	Portugal	L4	L4.3.3	2091442	66.37	17	0.0057	1184	820	34	0.9874	251
G01214	SAMEA3715393	ERR1367689	Switzerland	Republic_of_the_Congo	L4	L4.3.4.2.1	542738	30.74	9.91	0.0147	1095	838	11	0.9922	251
G01215	SAMEA3671368	ERR1193702	Switzerland	Switzerland	L4	L4.3.3	614597	32.08	10.46	0.007	1102	850	9	0.9922	251
G01216	SAMEA3671369	ERR1193703	United States of America	Peru	L4	L4.3.2	1015163	48.08	13.13	0.004	1174	825	5	0.9918	251
G01219	SAMEA3671371	ERR1193705	United States of America	Peru	L4	L4.3.3	644983	34.41	9.68	0.0063	1190	862	7	0.9919	251
G01222	SAMN02727910	SRR1239336	Argentina	NA	A2	NA	311640;119218	22.19	7.9	0.014	1247	947	24	0.9871	251;301
G01224	VIC2069	ERR2659153	Australia	NA	A3	NA	852907	44.8	19.68	0.025	1780	1373	22	0.9867	251
G01225	VIC2559	ERR2659154	Australia	NA	A3	NA	573905	31.83	22.43	0.0227	1630	1313	12	0.9883	251
G01227	VIC594	ERR2659156	Australia	NA	A3	NA	411919	25.21	15.1	0.0259	1641	1332	17	0.9896	251
G01228	12/02495	ERR4192351	Gambia;Bakau	NA	L6	L6	440704	26.95	11.46	0.0176	1286	988	15	0.9883	251
G01238	D1450b	SRR8237385	Papua New Guinea	Papua New Guinea	L2	L2.2.1.1	1842171	63.45	17.32	0.0089	1316	891	24	0.9863	251
G01436	12/02671	ERR4192352	Gambia;Bakau	NA	L6	L6	64810;466777	21.6	8.28	0.0117	1221	975	31	0.9618	251;251
G01443	SAMN06052264	SRR5115559	Uganda	NA	L4	L4.6.1.1	4820169;4313085	52.33	27.18	0.0021	1138	764	74	0.8737	51;51
G01444	SAMEA3671487	ERR1199071	Uganda	Uganda	L4	L4.6.1.1	6101977	42.4	14.76	0.0019	1014	755	48	0.9632	51
G01445	SAMN06052266	SRR5115580	Uganda	NA	L4	L4.6.1.1	4702475;4604932	60.28	25.25	0.003	1195	745	151	0.9309	51;51
G01448	SAMEA3671503	ERR1199072	Uganda	Uganda	L4	L4.6.1.1	3440430;3508343	55.99	21.16	0.0023	1020	760	18	0.968	51;51
G01449	SAMEA3671494	ERR1199073	Uganda	Uganda	L4	L4.6.1.1	3375779;3612159	49.32	21.7	0.0019	1102	764	50	0.9252	51;51
G01453	SAMEA3671547	ERR1199074	Uganda	Uganda	L4	L4.6.1.1	4623896;6063709	68.23	17.35	0.0025	1091	773	56	0.9295	51;51
G01454	SAMN06052293	SRR5115612	Uganda	NA	L4	L4.6.1.1	4423320	54.65	19.89	0.0022	1129	784	43	0.9509	101
G01457	SAMEA3671488	ERR1199076	Uganda	Uganda	L4	L4.6.1.1	4292314;4569473	44.84	19.48	0.0021	1061	764	41	0.8594	51;51
G01458	SAMEA3671472	ERR1199077	Uganda	Uganda	L4	L4.6.1.1	2276642;2816186	36.17	17.29	0.002	1066	772	42	0.9102	51;51
G01460	SAMEA3671505	ERR1199079	Uganda	Uganda	L4	L4.6.1.2	4667075;3719583	47.03	25.08	0.0023	1111	808	34	0.8348	51;51
G01461	SAMN06052303	SRR5115584	Uganda	NA	L4	L4.6.1.1	1912436;2027174;60492589	110.97	22.34	0.0025	1158	765	108	0.9488	51;51;51
G01462	SAMEA3671486	ERR1199080	Uganda	Uganda	L4	L4.6.1.1	6036111	40.41	19.74	0.0036	1023	747	53	0.959	51
G01463	SAMEA3671468	ERR1199081	Uganda	Uganda	L4	L4.6.1.1	8473140	29.17	12.17	0.002	1032	774	13	0.9176	51
G01464	SAMN06052305	SRR5115530	Uganda	NA	L4	L4.6.1.1	3362275	24.03	9.49	0.0038	1018	766	39	0.8439	51
G01465	SAMEA3671372	ERR1193653	Uganda	Uganda	L4	L4.3.4.2.1	3805688	27.42	11.9	0.0097	1042	816	17	0.9447	51
G01466	SAMEA3671524	ERR1199082	Uganda	Uganda	L4	L4.6.1.1	4525519;5351233	55.02	25.03	0.0022	1082	754	55	0.9096	51;51
G01467	SAMN06052309	SRR5115537	Uganda	NA	L4	L4.6.1.1	4431172;1376635	33.89	18.23	0.0026	1028	755	22	0.8805	51;51
G01468	SAMN06052312	SRR5115578	Uganda	NA	L4	L4.6.1.1	1998564;4435690	39.81	24.54	0.0036	1070	766	27	0.9048	51;51
G01469	SAMEA3671499	ERR1199083	Uganda	Uganda	L4	L4.6.1.1	3967525;3387000	48.37	13.37	0.0034	1025	754	35	0.9073	51;51
G01472	SAMN06052314	SRR5115561	Uganda	NA	L4	L4.6.1.1	7604542	44.25	23.09	0.0026	985	706	57	0.9602	51
G01473	SAMN06052315	SRR5115596	Uganda	NA	L4	L4.6.1.1	4503491;4312855	60.24	35.77	0.0045	1096	784	67	0.9315	51;51
G01474	SAMEA3671474	ERR1199084	Uganda	Uganda	L4	L4.6.1.1	5272445	29.29	13.03	0.0043	1042	764	21	0.8819	51
G01475	SAMEA3671586	ERR1199085	Uganda	Uganda	L4	L4.6.1.1	14637454	71.9	11.36	0.002	1113	764	104	0.9579	51
G01476	SAMEA3671501	ERR1199086	Uganda	Uganda	L4	L4.6.1.1	4977617;2469559	47.44	17.21	0.0027	1059	795	34	0.9218	51;51
G01477	SAMEA3671477	ERR1199087	Uganda	Uganda	L4	L4.6.1.1	3130750;2681554	35.62	15.95	0.0041	1034	752	50	0.8506	51;51
G01478	SAMEA3671489	ERR1199088	Uganda	Uganda	L4	L4.6.1.1	3006424;3640704	44.22	18.9	0.0025	1060	759	40	0.9183	51;51
G01479	SAMEA3671526	ERR1199089	Uganda	Uganda	L4	L4.6.1.1	4089866;4089866	50.17	23.17	0.0027	1084	750	58	0.9202	51;51
G01480	SAMEA3671491	ERR1199090	Uganda	Uganda	L4	L4.6.1.1	2920984;4036222	41.42	17.59	0.0018	1074	769	41	0.9104	51;51
G01481	SAMEA3671480	ERR1199091	Uganda	Uganda	L4	L4.6.1.1	6098878	35.1	10.33	0.0057	1012	774	21	0.9195	51
G01483	12/03365	ERR4192353	Gambia;Bakau	NA	L6	L6	1113946	53.87	14.13	0.0128	1459	994	25	0.9618	301
G01491	SAMN02727911	SRR1239337	Unknown	NA	A2	NA	2710648	55.46	15.02	0.0089	1387	955	26	0.9656	301
G01492	SAMN02727912	SRR1239338	Unknown	NA	A2	NA	4959395	102.13	22.63	0.0031	1450	964	35	0.9655	301
G01493	2	ERR2659157	NA	NA	A1	NA	3589728	65.11	13.69	0.0064	1427	750	224	0.9593	301
G01494	19	ERR2659158	NA	NA	A1	NA	3662649	94.52	21.02	0.0109	1419	884	38	0.9799	301
G01498	SAMN02727913	SRR1239339	Unknown	NA	A2	NA	1099062	36.64	12.98	0.0059	1390	855	121	0.9367	301
G01508	SAMEA3671436	ERR1193706	Portugal	Cape Verde	L4	L4.3.4.1	703671	34.81	13.61	0.0099	1310	860	53	0.9823	251
G01510	SAMEA3671373	ERR1193707	Portugal	Mozambique	L4	L4.3.3	1387259	60.31	28.44	0.0058	1267	830	53	0.9782	251
G01528	12/01914	ERR4192355	Gambia;Bakau	NA	L6	L6	1041777	60.15	20.74	0.0129	1378	1011	26	0.984	251
G01536	SAMEA3671374	ERR1193708	Portugal	Guinea-Bissau	L4	L4.3.2	470963	24.56	12	0.0038	1207	822	21	0.9685	251
G01546	SAMEA3671376	ERR1193710	Papua New Guinea	Papua New Guinea	L4	L4.3.3	521950;719205	63.39	21.2	0.006	1224	861	11	0.9903	251;251
G01547	SAMEA3671377	ERR1193711	Papua New Guinea	Papua New Guinea	L4	L4.3.4.1	760063	35.11	11.11	0.0115	1235	849	14	0.9903	251
G01599	02/00088	ERR4192356	Gambia	NA	L6	L6	3699112	104.99	31.35	0.0117	1545	1058	47	0.9849	101
G01602	SAMEA3671438	ERR1193713	Gambia	NA	L4	L4.3.4.1	2417592	74.59	24.52	0.0095	1150	834	29	0.9857	101
G01643	04/02274	ERR4192357	Gambia	NA	L6	L6	985493	30.63	10.91	0.0117	1425	994	105	0.9824	101
G01647	SAMEA3671378	ERR1193716	United States of America	Nicaragua	L4	L4.3.3	330742	23.47	8.08	0.0141	1023	807	7	0.9906	251
G01648	SAMEA3671379	ERR1193717	United States of America	Mexico	L4	L4.3.3	870988	51.65	14.94	0.0075	1198	842	13	0.991	251
G01650	SAMEA3671380	ERR1193718	United States of America	Indonesia	L4	L4.3.1	1348326	67.96	18.05	0.0064	1175	835	15	0.9914	251
G01651	SAMEA3671381	ERR1193719	United States of America	China	L4	L4.3.3	1036204	57.29	15.78	0.0072	1151	817	16	0.9935	251
G01652	SAMEA3671382	ERR1193720	United States of America	Brazil	L4	L4.3.3	985029	54.74	15.06	0.0063	1157	842	13	0.9913	251
G01653	SAMEA3671383	ERR1193721	United States of America	Mexico	L4	L4.3.4.1	540265	32.22	10.04	0.0127	1198	872	11	0.9923	251
G01654	SAMEA3671384	ERR1193722	United States of America	United States of America	L4	L4.3.4.1	1387617	75.05	20.02	0.0113	1211	861	14	0.9914	251
G01655	SAMEA3671385	ERR1193723	United States of America	Mexico	L4	L4.3.3	831333	37.2	10	0.0063	1104	823	5	0.9892	251
G01657	SAMEA3671386	ERR1193724	United States of America	Philippines	L4	L4.3.4.2	483240	29.05	9.9	0.0132	1183	827	12	0.9836	251
G01659	SAMEA3671387	ERR1193725	United States of America	United States of America	L4	L4.3.2	817543	50.26	14.38	0.0053	1183	820	16	0.992	251
G01660	SAMEA3671388	ERR1193726	United States of America	El Salvador	L4	L4.3.3	521618	35.03	11.73	0.0076	1119	803	6	0.9939	251
G01661	SAMEA3671389	ERR1193727	United States of America	Nicaragua	L4	L4.3.4.1	974827	56.27	17.91	0.0115	1174	853	14	0.9922	251
G01662	SAMEA3671390	ERR1193728	United States of America	El Salvador	L4	L4.3.2	1065242	60.98	16.6	0.0044	1215	818	11	0.9916	251
G01663	SAMEA3671391	ERR1193729	United States of America	United States of America	L4	L4.3.4.1	854174	40.43	13.48	0.011	1139	848	15	0.9884	251
G01665	SAMEA3671392	ERR1193730	Switzerland	Morocco	L4	L4.3.1	825849	47.84	12.79	0.0057	1137	838	21	0.9923	251
G01669	SAMEA3671394	ERR1193732	Nepal	Nepal	L4	L4.3.4.2	433969	30.1	9.6	0.0148	1100	834	13	0.9938	251
G01670	SAMEA3671395	ERR1193733	Australia	Australia	L4	L4.3.3	568592	37.66	16.69	0.0093	1141	852	5	0.9919	251
G01673	SAMEA3671396	ERR1193734	Portugal	Portugal	L4	L4.3.4.1	1359904	59.33	16.93	0.0111	1206	845	22	0.9884	251
G01675	SAMEA3671397	ERR1193735	Portugal	Portugal	L4	L4.3.3	622555	29.71	9.47	0.0075	1082	828	9	0.989	251
G01676	SAMEA3671398	ERR1193736	Portugal	Portugal	L4	L4.3.4.2	539933	27.11	9.36	0.0152	1045	840	11	0.9896	251
G01678	SAMEA3671399	ERR1193737	Portugal	Portugal	L4	L4.3.2	1178369	54.1	15.46	0.0037	1198	846	18	0.9867	251
G01679	SAMEA3671400	ERR1193738	Portugal	Portugal	L4	L4.3.4.1	1289756	59.46	17.79	0.0127	1174	853	8	0.9884	251
G01680	SAMEA3671401	ERR1193739	Portugal	Portugal	L4	L4.3.4.1	658971	33.09	10.69	0.0136	1092	837	11	0.9872	251
G01681	SAMEA3671402	ERR1193740	Portugal	Portugal	L4	L4.3.4.1	1257440	60.95	17.82	0.013	1163	859	12	0.99	251
G01682	SAMEA3671403	ERR1193741	Portugal	Portugal	L4	L4.3.3	917687	44.54	13.68	0.0068	1175	817	15	0.9897	251
G01683	SAMEA3671404	ERR1193742	Portugal	Portugal	L4	L4.3.4.1	1147492	46.12	14.06	0.013	1121	840	12	0.9843	251
G01684	SAMEA3671405	ERR1193743	Portugal	Portugal	L4	L4.3.4.2	1896965	61	16.42	0.0121	1177	847	14	0.9848	251
G01704	SAMEA4441435	ERR1633785	South Africa	Unknown	L4	L4.3.3	2088433	80.8	14.34	0.0045	1308	875	60	0.9962	100
G01705	SAMEA4441446	ERR1633796	South Africa	Unknown	L2	L2.2.2	2016719	74.24	14.26	0.0074	1336	846	51	0.9916	100
G01706	SAMEA4441457	ERR1633807	South Africa	Unknown	L4	L4.4.1.1	1982728	77.63	12.21	0.0034	1206	804	49	0.9955	100
G01707	SAMEA4441468	ERR1633818	South Africa	Unknown	L4	L4.3.2.1	1841769	67.53	58.57	0.003	1222	803	51	0.995	100
G01708	SAMEA4441479	ERR1633829	South Africa	Unknown	L2	L2.2.1.1	2080217	80.39	14.29	0.0073	1379	891	59	0.9938	100
G01710	SAMEA4441501	ERR1633851	South Africa	Unknown	L4	L4.1.2.1	945822	31.59	18.29	0.0063	1143	785	16	0.9873	100
G01712	SAMEA4441520	ERR1633870	South Africa	Unknown	L4	L4.3.4.2.1	1990305	74.22	14.07	0.0119	1217	832	40	0.9952	100
G01713	SAMEA4441425	ERR1633775	South Africa	Unknown	L4	L4.4.1.1	1889211	73.02	13.24	0.0026	1205	800	45	0.9952	100
G01714	SAMEA4441426	ERR1633776	South Africa	Unknown	L4	L4.4.1.1	1899080	65.6	36.94	0.0031	1136	766	39	0.9421	100
G01715	SAMEA4441427	ERR1633777	South Africa	Unknown	L2	L2.2.1.1	1974601	76.61	13.57	0.0075	1368	881	61	0.9938	100
G01716	SAMEA4441428	ERR1633778	South Africa	Unknown	L4	L4.1.1	2015298	78.91	13.44	0.0038	1228	771	71	0.9935	100
G01717	SAMEA4441429	ERR1633779	South Africa	Unknown	L4	L4.3.2.1	2070435	81.51	12.48	0.0027	1287	825	66	0.9944	100
G01718	SAMEA4441430	ERR1633780	South Africa	Unknown	L4	L4.3.3	2060822	79.8	13.45	0.0048	1309	841	68	0.9961	100
G01720	SAMEA4441432	ERR1633782	South Africa	Unknown	L4	L4.3.3	1920416	74.62	15.88	0.0046	1305	880	51	0.9958	100
G01721	SAMEA4441433	ERR1633783	South Africa	Unknown	L4	L4.5	1719520	68.02	10.64	0.0025	1303	870	67	0.9939	100
G01722	SAMEA4441434	ERR1633784	South Africa	Unknown	L4	L4.3.2.1	2019659	77.64	12.3	0.0026	1274	814	58	0.9947	100
G01723	SAMEA4441436	ERR1633786	South Africa	Unknown	L4	L4.3.2.1	1463114	54.92	32.73	0.0027	1272	816	34	0.9878	100
G01725	SAMEA4441438	ERR1633788	South Africa	Unknown	L4	L4.8	2087441	81.11	12.44	0.001	1279	850	52	0.995	100
G01726	SAMEA4441439	ERR1633789	South Africa	Unknown	L4	L4.1.1.3	2113970	79.24	15.3	0.0056	1247	799	41	0.9937	100
G01727	SAMEA4441440	ERR1633790	South Africa	Unknown	L4	L4.4.1.1	2094954	79.99	13.25	0.0026	1207	806	47	0.9947	100
G01728	SAMEA4441441	ERR1633791	South Africa	Unknown	L2	L2.2.2	1937034	73.31	15.51	0.0068	1301	834	45	0.993	100
G01731	SAMEA4441444	ERR1633794	South Africa	Unknown	L4	L4.1.1.1	710222	23.86	14.21	0.0052	1108	784	16	0.9863	100
G01732	SAMEA4441445	ERR1633795	South Africa	Unknown	L4	L4.3.2.1	2054622	79.51	12.67	0.0037	1297	824	61	0.9958	100
G01733	SAMEA4441447	ERR1633797	South Africa	Unknown	L2	L2.2.1	2043964	80.16	14.59	0.0073	1366	876	68	0.9931	100
G01734	SAMEA4441448	ERR1633798	South Africa	Unknown	L4	L4.1.1.3	1999805	77.9	13.45	0.0052	1251	808	50	0.9938	100
G01736	SAMEA4441450	ERR1633800	South Africa	Unknown	L2	L2.2.1.1	1608427	59.48	34.75	0.0074	1338	894	44	0.9846	100
G01737	SAMEA4441451	ERR1633801	South Africa	Unknown	L4	L4.3.2.1	1825301	70.5	11.37	0.0035	1266	820	51	0.9946	100
G01738	SAMEA4441452	ERR1633802	South Africa	Unknown	L4	L4.1.1.3	2050582	78.12	13.14	0.0043	1237	803	40	0.9933	100
G01739	SAMEA4441453	ERR1633803	South Africa	Unknown	L4	L4.8	2007926	77.95	11.71	0.0019	1262	829	49	0.9948	100
G01741	SAMEA4441455	ERR1633805	South Africa	Unknown	L4	L4.1.1.3	1988113	78.25	13.55	0.0047	1261	795	55	0.9929	100
G01742	SAMEA4441456	ERR1633806	South Africa	Unknown	L4	L4.3.2.1	2103636	80.48	13.54	0.0027	1293	828	53	0.9944	100
G01743	SAMEA4441458	ERR1633808	South Africa	Unknown	L4	L4.3.2.1	1996878	77.92	13.26	0.0032	1298	814	65	0.9944	100
G01744	SAMEA4441459	ERR1633809	South Africa	Unknown	L2	L2.2.1.1	1863588	72.43	13.37	0.0077	1355	881	57	0.9937	100
G01745	SAMEA4441460	ERR1633810	South Africa	Unknown	L4	L4.1.1.3	1663419	63.89	11.42	0.006	1240	796	51	0.9937	100
G01746	SAMEA4441461	ERR1633811	South Africa	Unknown	L4	L4.3.3	1476622	51.72	56.74	0.0045	1227	833	21	0.9907	100
G01747	SAMEA4441462	ERR1633812	South Africa	Unknown	L4	L4.4.1.1	1898076	72.86	12.66	0.0048	1205	805	49	0.9948	100
G01748	SAMEA4441463	ERR1633813	South Africa	Unknown	L4	L4.3.2.1	1955948	74.44	11.79	0.0033	1261	818	46	0.9945	100
G01750	SAMEA4441465	ERR1633815	South Africa	Unknown	L3	L3	1437346	53.38	31.38	0.0023	1328	893	42	0.9863	100
G01751	SAMEA4441466	ERR1633816	South Africa	Unknown	L2	L2.2.1	1917616	74.73	16.21	0.008	1407	901	64	0.9942	100
G01752	SAMEA4441467	ERR1633817	South Africa	Unknown	L4	L4.1.1.3	1826060	69.23	12.01	0.0055	1250	808	43	0.9936	100
G01753	SAMEA4441469	ERR1633819	South Africa	Unknown	L2	L2.2.1.1	1636051	61.96	11.89	0.0087	1352	888	45	0.9936	100
G01754	SAMEA4441470	ERR1633820	South Africa	Unknown	L4	L4.3.2.1	1671578	58.67	71.57	0.0028	1253	810	35	0.9925	100
G01755	SAMEA4441471	ERR1633821	South Africa	Unknown	L4	L4.1.1.3	1779722	68.58	13.07	0.0055	1255	807	47	0.9939	100
G01756	SAMEA4441472	ERR1633822	South Africa	Unknown	L2	L2.2.1	1967896	77.11	13.46	0.0068	1407	875	79	0.9935	100
G01757	SAMEA4441473	ERR1633823	South Africa	Unknown	L2	L2.2.1.1	1734443	66.81	13.16	0.0088	1348	888	54	0.9936	100
G01758	SAMEA4441474	ERR1633824	South Africa	Unknown	L2	L2.2.1.1	1776640	67.7	57.37	0.0074	1377	886	51	0.9937	100
G01760	SAMEA4441476	ERR1633826	South Africa	Unknown	L4	L4.1.2	1363717	45.77	40.08	0.003	1107	691	33	0.9934	100
G01761	SAMEA4441477	ERR1633827	South Africa	Unknown	L4	L4.1.2	1662570	64.16	11.23	0.0055	1220	792	59	0.9935	100
G01762	SAMEA4441478	ERR1633828	South Africa	Unknown	L2	L2.2.1.1	1410977	50.58	53.4	0.0072	1370	894	39	0.9897	100
G01763	SAMEA4441480	ERR1633830	South Africa	Unknown	L4	L4.3.4.1	1833317	71.47	13.07	0.0104	1267	840	55	0.9945	100
G01764	SAMEA4441481	ERR1633831	South Africa	Unknown	L2	L2.2.1	1910222	75	13.82	0.0077	1379	892	63	0.9938	100
G01765	SAMEA4441482	ERR1633832	South Africa	Unknown	L4	L4.3.2.1	1879622	72.5	14.06	0.0047	1260	827	55	0.9939	100
G01766	SAMEA4441483	ERR1633833	South Africa	Unknown	L4	L4.1.1.3	1920902	73.8	12.9	0.0043	1243	798	46	0.9935	100
G01767	SAMEA4441484	ERR1633834	South Africa	Unknown	L3	L3	2004328	76.42	19.05	0.0041	1385	900	54	0.9924	100
G01768	SAMEA4441485	ERR1633835	South Africa	Unknown	L2	L2.2.1.1	1866070	72.21	13.19	0.0074	1377	893	60	0.9937	100
G01770	SAMEA4441487	ERR1633837	South Africa	Unknown	L4	L4.1.1.1	1346312	48.49	27.91	0.0045	1136	780	27	0.9874	100
G01771	SAMEA4441488	ERR1633838	South Africa	Unknown	L4	L4.1.2	1431004	53.62	33.67	0.0057	1217	778	38	0.9872	100
G01772	SAMEA4441489	ERR1633839	South Africa	Unknown	L4	L4.3.2.1	1999058	77.45	11.93	0.0003	1296	827	68	0.9946	100
G01773	SAMEA4441491	ERR1633841	South Africa	Unknown	L4	L4.1.2	2076048	80.75	12.65	0.0032	1261	796	78	0.9939	100
G01774	SAMEA4441492	ERR1633842	South Africa	Unknown	L4	L4.3.2.1	2042772	78.38	12.82	0.0039	1247	818	59	0.9946	100
G01775	SAMEA4441493	ERR1633843	South Africa	Unknown	L2	L2.2.1.1	2083185	77.43	14.23	0.0007	1485	776	272	0.9936	100
G01776	SAMEA4441494	ERR1633844	South Africa	Unknown	L2	L2.2.1.1	1886049	74.14	14.61	0.0075	1363	883	69	0.9935	100
G01777	SAMEA4441495	ERR1633845	South Africa	Unknown	L4	L4.3.3	1825157	70.82	12.67	0.0072	1271	844	65	0.9951	100
G01778	SAMEA4441496	ERR1633846	South Africa	Unknown	L4	L4.3.2.1	1945262	75.19	11.62	0.0029	1285	831	59	0.9944	100
G01779	SAMEA4441497	ERR1633847	South Africa	Unknown	L4	L4.3.2.1	2095923	80.63	13.3	0.0034	1271	824	49	0.9943	100
G01780	SAMEA4441498	ERR1633848	South Africa	Unknown	L4	L4.1.1.3	2174235	85.44	14.6	0.0055	1269	800	64	0.9937	100
G01782	SAMEA4441500	ERR1633850	South Africa	Unknown	L4	L4.3.4.2.1	2076830	77.04	15.01	0.0109	1225	829	44	0.9956	100
G01783	SAMEA4441502	ERR1633852	South Africa	Unknown	L1	L1.2.2	2129970	81.02	13.27	0.0027	1437	925	76	0.9915	100
G01784	SAMEA4441503	ERR1633853	South Africa	Unknown	L4	L4.1.1.3	1825189	70.96	11.95	0.003	1224	789	49	0.9928	100
G01785	SAMEA4441504	ERR1633854	South Africa	Unknown	L4	L4.4.1	1850294	69.31	11.82	0.0047	1188	791	42	0.9963	100
G01786	SAMEA4441505	ERR1633855	South Africa	Unknown	L4	L4.3.4.2.1	1578374	58.18	48.78	0.0115	1229	836	34	0.9947	100
G01787	SAMEA4441506	ERR1633856	South Africa	Unknown	L4	L4.3.2.1	1966829	76.84	12.1	0.0028	1260	824	47	0.9947	100
G01788	SAMEA4441507	ERR1633857	South Africa	Unknown	L4	L4.3.2.1	720326	24.78	13.61	0.0022	1165	431	417	0.9874	100
G01789	SAMEA4441508	ERR1633858	South Africa	Unknown	L4	L4.3.3	2039299	78.33	13.96	0.0047	1229	836	50	0.9965	100
G01791	SAMEA4441510	ERR1633860	South Africa	Unknown	L4	L4.3.2	2093098	77.76	14.83	0.0039	1257	827	43	0.9959	100
G01794	SAMEA4441514	ERR1633864	South Africa	Unknown	L2	L2.2.1.1	2124127	78.42	14.78	0.0078	1355	888	54	0.9934	100
G01795	SAMEA4441515	ERR1633865	South Africa	Unknown	L4	L4.3.2.1	2087525	79.15	12.63	0.0029	1267	828	53	0.9954	100
G01797	SAMEA4441517	ERR1633867	South Africa	Unknown	L4	L4.1.1.2	2085283	80.36	13.39	0.0034	1346	840	66	0.9936	100
G01798	SAMEA4441518	ERR1633868	South Africa	Unknown	L2	L2.2.1	2286487	86.29	15.25	0.0069	1329	858	57	0.9938	100
G01799	SAMEA4441519	ERR1633869	South Africa	Unknown	L2	L2.2.2	2134791	80.91	24.56	0.0074	1366	844	61	0.9942	100
G01800	SAMEA4441531	ERR1633881	South Africa	Unknown	L2	L2.2.1	2255105	86.7	15.73	0.0066	1404	915	62	0.9934	100
G01801	SAMEA4441542	ERR1633892	South Africa	Unknown	L4	L4.1.1	1059055	36.25	35.66	0.0039	1080	655	25	0.9928	100
G01802	SAMEA4441553	ERR1633903	South Africa	Unknown	L4	L4.1.2	2141478	81.91	13.33	0.0033	1240	790	71	0.993	100
G01803	SAMEA4441563	ERR1633913	South Africa	Unknown	L4	L4.1.1	2077932	79.66	14.35	0.0041	1241	767	63	0.9931	100
G01804	SAMEA4441574	ERR1633924	South Africa	Unknown	L4	L4.3.2.1	2271693	84.78	12.62	0.0027	1299	827	60	0.994	100
G01805	SAMEA4441585	ERR1633935	South Africa	Unknown	L4	L4.8	2068663	79.83	12.6	0.0004	1254	821	45	0.9947	100
G01806	SAMEA4441596	ERR1633946	South Africa	Unknown	L2	L2.2.1.1	2259124	83.57	14.52	0.0076	1374	892	57	0.9936	100
G01807	SAMEA4441607	ERR1633957	South Africa	Unknown	L4	L4.3.2.1	2403820	88.54	14.19	0.0032	1263	817	46	0.9944	100
G01808	SAMEA4441614	ERR1633964	South Africa	Unknown	L2	L2.2.1	2073268	80.65	14.49	0.0069	1395	915	51	0.9936	100
G01809	SAMEA4441521	ERR1633871	South Africa	Unknown	L4	L4.7	2082878	79.77	15.36	0.0071	1192	817	50	0.9945	100
G01810	SAMEA4441522	ERR1633872	South Africa	Unknown	L2	L2.2.1	2062273	80.35	15.31	0.0078	1375	896	63	0.9933	100
G01811	SAMEA4441523	ERR1633873	South Africa	Unknown	L4	L4.3.2	1963234	74.22	52.83	0.0034	1262	832	52	0.9947	100
G01812	SAMEA4441524	ERR1633874	South Africa	Unknown	L4	L4.3.3	2371916	90.25	15.79	0.0053	1302	850	58	0.9948	100
G01813	SAMEA4441525	ERR1633875	South Africa	Unknown	L4	L4.3.2.1	2205702	84.28	54.81	0.0033	1293	818	60	0.995	100
G01814	SAMEA4441526	ERR1633876	South Africa	Unknown	L4	L4.3.2.1	2411099	92.49	15.41	0.0033	1275	820	52	0.9943	100
G01815	SAMEA4441527	ERR1633877	South Africa	Unknown	L4	L4.3.2.1	2490341	94.65	13.87	0.0027	1320	840	71	0.9943	100
G01816	SAMEA4441528	ERR1633878	South Africa	Unknown	L4	L4.3.2.1	1852565	73.08	12.04	0.0027	1262	825	59	0.994	100
G01817	SAMEA4441529	ERR1633879	South Africa	Unknown	L4	L4.4.1.1	1997354	75.83	45.24	0.0028	1228	795	57	0.9953	100
G01819	SAMEA4441532	ERR1633882	South Africa	Unknown	L2	L2.2.1.1	1753375	64.4	69.88	0.0074	1381	886	48	0.9913	100
G01820	SAMEA4441533	ERR1633883	South Africa	Unknown	L4	L4.1.1.3	2154151	79.98	40.66	0.0034	1243	807	46	0.995	100
G01821	SAMEA4441534	ERR1633884	South Africa	Unknown	L4	L4.8	2317806	86.3	13.71	0.0047	1253	837	49	0.9928	100
G01822	SAMEA4441535	ERR1633885	South Africa	Unknown	L2	L2.2.1.1	1845624	67.69	55.08	0.0047	1413	882	53	0.9881	100
G01823	SAMEA4441536	ERR1633886	South Africa	Unknown	L4	L4.3.2.1	2419090	91.65	14.03	0.0031	1297	836	61	0.9959	100
G01825	SAMEA4441538	ERR1633888	South Africa	Unknown	L4	L4.3.2.1	1759978	63.72	63.86	0.0028	1252	770	100	0.989	100
G01826	SAMEA4441539	ERR1633889	South Africa	Unknown	L4	L4.1.1.3	1978078	75.15	32.32	0.0043	1239	793	49	0.9946	100
G01827	SAMEA4441540	ERR1633890	South Africa	Unknown	L4	L4.3.2.1	2100534	81.05	16.58	0.0029	1285	821	52	0.9889	100
G01828	SAMEA4441541	ERR1633891	South Africa	Unknown	L4	L4.3.3	1495155	52.09	24.24	0.0036	1236	839	32	0.9899	100
G01829	SAMEA4441543	ERR1633893	South Africa	Unknown	L4	L4.3.4.2.1	2125654	83.42	15.58	0.0106	1257	829	59	0.9951	100
G01830	SAMEA4441544	ERR1633894	South Africa	Unknown	L4	L4.3.2.1	2210210	85.99	14.19	0.0041	1255	825	63	0.9948	100
G01831	SAMEA4441545	ERR1633895	South Africa	Unknown	L2	L2.2.1	2319796	87.62	14.99	0.0068	1380	894	62	0.9932	100
G01832	SAMEA4441546	ERR1633896	South Africa	Unknown	L2	L2.2.1	1802109	67.93	14.39	0.0082	1336	878	48	0.9929	100
G01833	SAMEA4441547	ERR1633897	South Africa	Unknown	L4	L4.3.2.1	1764237	69.66	11.27	0.003	1268	816	51	0.9959	100
G01834	SAMEA4441548	ERR1633898	South Africa	Unknown	L4	L4.1.2	2031548	79.1	13.31	0.0058	1235	770	62	0.994	100
G01835	SAMEA4441549	ERR1633899	South Africa	Unknown	L4	L4.4.1.1	1852578	71.01	37.97	0.0026	1248	798	57	0.995	100
G01836	SAMEA4441550	ERR1633900	South Africa	Unknown	L4	L4.3.2.1	2061106	79.76	15.78	0.0027	1275	823	53	0.9943	100
G01838	SAMEA4441552	ERR1633902	South Africa	Unknown	L4	L4.3.2.1	2258350	86.79	14.4	0.003	1296	829	54	0.994	100
G01839	SAMEA4441554	ERR1633904	South Africa	Unknown	L4	L4.3.2.1	2268942	86.43	13.46	0.0033	1258	815	60	0.9942	100
G01840	SAMEA4441555	ERR1633905	South Africa	Unknown	L4	L4.1.2.1	1702180	66.98	11.99	0.0034	1278	803	55	0.9928	100
G01841	SAMEA4441556	ERR1633906	South Africa	Unknown	L4	L4.3.2.1	1746683	67.18	14.69	0.0031	1266	833	53	0.9945	100
G01842	SAMEA4441557	ERR1633907	South Africa	Unknown	L4	L4.3.2.1	1996032	78.5	12.55	0.0028	1290	831	58	0.9943	100
G01843	SAMEA4441558	ERR1633908	South Africa	Unknown	L4	L4.8	2046628	80.69	12.37	0.0043	1246	811	57	0.9951	100
G01844	SAMEA4441559	ERR1633909	South Africa	Unknown	L4	L4.3.2.1	2139265	82.8	12.48	0.0027	1313	846	65	0.9944	100
G01846	SAMEA4441560	ERR1633910	South Africa	Unknown	L4	L4.3.2.1	2159450	81.86	41.58	0.0027	1286	823	55	0.9949	100
G01847	SAMEA4441561	ERR1633911	South Africa	Unknown	L4	NA	2002066	72.3	82.73	0.0028	1193	796	40	0.9944	100
G01849	SAMEA4441564	ERR1633914	South Africa	Unknown	L4	L4.3.2.1	1828177	70.74	11.84	0.0039	1259	825	51	0.9956	100
G01850	SAMEA4441565	ERR1633915	South Africa	Unknown	L2	L2.2.1.1	1914161	73.57	14.53	0.0074	1351	890	53	0.9931	100
G01851	SAMEA4441566	ERR1633916	South Africa	Unknown	L4	L4.3.2.1	1975932	77.89	12.62	0.0028	1303	821	65	0.9944	100
G01852	SAMEA4441567	ERR1633917	South Africa	Unknown	L4	L4.3.2.1	1964230	75.89	16.73	0.0027	1277	825	66	0.9942	100
G01853	SAMEA4441568	ERR1633918	South Africa	Unknown	L4	L4.1.1.1	832484	31.73	6.98	0.004	1123	784	22	0.9893	100
G01854	SAMEA4441569	ERR1633919	South Africa	Unknown	L4	L4.1.1.3	2044823	76.17	16.31	0.0052	1236	799	47	0.9939	100
G01855	SAMEA4441570	ERR1633920	South Africa	Unknown	L4	L4.1.2	2161920	81.06	12.84	0.0029	1266	808	56	0.9916	100
G01856	SAMEA4441571	ERR1633921	South Africa	Unknown	L4	L4.3.4.2.1	1796305	69.96	13.3	0.0123	1235	835	56	0.9953	100
G01857	SAMEA4441572	ERR1633922	South Africa	Unknown	L2	L2.2.1.1	1398494	52.62	39.45	0.0074	1399	880	43	0.9902	100
G01858	SAMEA4441573	ERR1633923	South Africa	Unknown	L4	L4.1.2	2016268	78.46	14.07	0.0021	1261	793	65	0.9936	100
G01859	SAMEA4441575	ERR1633925	South Africa	Unknown	L2	L2.2.1	1878447	73.38	14.41	0.0105	1351	909	49	0.9938	100
G01860	SAMEA4441576	ERR1633926	South Africa	Unknown	L3	L3.1.1	1862011	72.73	14.03	0.0023	1411	875	69	0.9921	100
G01861	SAMEA4441577	ERR1633927	South Africa	Unknown	L4	L4.3.2.1	652492	24.38	13.01	0.0039	1059	757	17	0.9941	100
G01862	SAMEA4441578	ERR1633928	South Africa	Unknown	L2	L2.2.1	1932197	72.9	14.09	0.0082	1345	875	51	0.9934	100
G01863	SAMEA4441579	ERR1633929	South Africa	Unknown	L4	L4.8	2091631	80.67	14.57	0.0049	1246	844	41	0.9961	100
G01864	SAMEA4441580	ERR1633930	South Africa	Unknown	L4	L4.3.4.2.1	1606759	64.02	12.56	0.0078	1214	827	46	0.9954	100
G01865	SAMEA4441581	ERR1633931	South Africa	Unknown	L4	L4.1.1.3	1584967	62.06	11.49	0.005	1238	797	60	0.9936	100
G01866	SAMEA4441582	ERR1633932	South Africa	Unknown	L2	L2.2.2	1169342	37.32	46.47	0.0065	1273	823	20	0.9857	100
G01867	SAMEA4441583	ERR1633933	South Africa	Unknown	L2	L2.2.1.1	1890466	73.77	14.11	0.0077	1370	889	67	0.9935	100
G01868	SAMEA4441584	ERR1633934	South Africa	Unknown	L4	L4.1.2	1839400	68.55	11.86	0.0047	1249	804	51	0.9939	100
G01869	SAMEA4441586	ERR1633936	South Africa	Unknown	L4	L4.3.2.1	1818053	70.97	11.78	0.0025	1270	816	52	0.9944	100
G01871	SAMEA4441588	ERR1633938	South Africa	Unknown	L2	L2.2.1	1981548	75.4	14.08	0.0073	1342	880	48	0.9937	100
G01872	SAMEA4441589	ERR1633939	South Africa	Unknown	L2	L2.2.1.1	1661810	63.99	12.19	0.0075	1383	892	73	0.9631	100
G01873	SAMEA4441590	ERR1633940	South Africa	Unknown	L4	L4.1.2.1	1591324	61.34	14.05	0.0057	1256	790	46	0.9934	100
G01875	SAMEA4441592	ERR1633942	South Africa	Unknown	L4	L4.8	1235356	46.45	31.86	0.0037	1172	800	21	0.987	100
G01876	SAMEA4441593	ERR1633943	South Africa	Unknown	L4	L4.4.1.1	1842955	72.76	11.56	0.0035	1214	805	59	0.9954	100
G01877	SAMEA4441594	ERR1633944	South Africa	Unknown	L2	L2.2.1	2022618	76.5	21.71	0.0067	1386	900	55	0.9946	100
G01879	SAMEA4441597	ERR1633947	South Africa	Unknown	L4	L4.8	2042242	78.82	12.54	0.0034	1261	831	43	0.9963	100
G01880	SAMEA4441598	ERR1633948	South Africa	Unknown	L2	L2.2.1.1	1548421	58.47	11.59	0.0088	1319	880	46	0.9936	100
G01881	SAMEA4441599	ERR1633949	South Africa	Unknown	L4	L4.1.1.3	1607734	61.54	12.18	0.0055	1232	793	44	0.9908	100
G01883	SAMEA4441601	ERR1633951	South Africa	Unknown	L2	L2.2.1	1860218	73.16	13.65	0.0039	1350	872	57	0.9938	100
G01884	SAMEA4441602	ERR1633952	South Africa	Unknown	L4	L4.3.3	1917903	75.54	13.62	0.0062	1259	837	57	0.9953	100
G01885	SAMEA4441603	ERR1633953	South Africa	Unknown	L4	L4.1.1.3	1993521	77.52	13.3	0.0042	1237	796	56	0.9937	100
G01886	SAMEA4441604	ERR1633954	South Africa	Unknown	L4	L4.8	2014053	78.62	12.32	0.0033	1219	817	44	0.995	100
G01887	SAMEA4441605	ERR1633955	South Africa	Unknown	L2	L2.2.1	1895558	70.35	17.54	0.0081	1337	875	54	0.9942	100
G01888	SAMEA4441606	ERR1633956	South Africa	Unknown	L2	L2.2.1	1742066	67	11.86	0.0057	1382	914	49	0.9932	100
G01890	SAMEA4441608	ERR1633958	South Africa	Unknown	L4	L4.7	1746155	68.74	11.09	0.0026	1198	817	44	0.995	100
G01891	SAMEA4441609	ERR1633959	South Africa	Unknown	L4	L4.3.4.2.1	1880374	72.95	26.93	0.0118	1242	832	55	0.9961	100
G01892	SAMEA4441610	ERR1633960	South Africa	Unknown	L2	L2.2.1.1	1972310	76.93	14.35	0.0074	1362	892	61	0.9935	100
G01893	SAMEA4441611	ERR1633961	South Africa	Unknown	L2	L2.2.1	2008559	76.32	15.52	0.0081	1364	881	62	0.9934	100
G01894	SAMEA4441612	ERR1633962	South Africa	Unknown	L2	L2.2.1.1	793005	26.58	11.29	0.0057	1265	873	30	0.969	100
G01895	SAMEA4441613	ERR1633963	South Africa	Unknown	L4	L4.3.2.1	2029510	77.58	12.27	0.0029	1263	825	44	0.9946	100
G01897	12/03143	ERR4192358	Gambia;Bakau	NA	L6	L6	566701	21.29	7.32	0.0139	1267	997	23	0.9804	251
G01909	13/02407	ERR4192359	Gambia;Bakau	NA	L6	L6	531432	21.21	7.49	0.0139	1314	1070	14	0.9822	251
G01914	13/02673	ERR4192360	Gambia;Bakau	NA	L6	L6	880328	37.98	11.96	0.0144	1360	1027	22	0.9723	251
G01923	13/02725	ERR4192361	Gambia;Bakau	NA	L6	L6	657293	28.79	9.25	0.0149	1353	1040	25	0.9843	251
G01924	13/02548	ERR4192362	Gambia;Bakau	NA	L6	L6	1091214	43.59	12.99	0.0128	1360	1015	20	0.9568	251
G01925	12/02518	ERR4192363	Gambia;Bakau	NA	L6	L6	616275	26.5	9	0.0146	1336	1013	19	0.9816	251
G01935	D1635	ERR4192364	Nigeria	NA	L5	L5	2404459	73.63	21.26	0.0069	1398	898	80	0.9528	101
G01936	D1636	ERR4192365	Nigeria	NA	L5	L5	1496317	31.86	8.79	0.0121	1146	874	33	0.9841	101
G01937	D1637	ERR4192366	Nigeria	NA	L5	L5	2291869	56.86	17.92	0.0091	1304	905	58	0.9856	101
G01938	D1722	SRR8237394	Kenya	NA	L2	NA	3601464	110.09	36.44	0.0067	1327	884	38	0.9899	101
G01942	D1735	SRR8237393	Kenya	NA	L2	NA	3636369	95.62	26.12	0.0071	1278	881	40	0.9894	101
G01943	D1736	SRR8237342	Kenya	NA	L2	NA	4739217	140.8	36.66	0.0071	1317	895	48	0.9911	101
G01947	D1745	SRR8237341	Kenya	NA	L2	NA	5797284	163.2	48.55	0.0068	1307	879	38	0.9899	101
G01948	D1746	SRR8237344	Kenya	NA	L2	NA	4608225	134.83	42.69	0.0071	1309	880	48	0.9901	101
G01949	D1747	SRR8237343	Kenya	NA	L2	NA	5119346	151.97	40.66	0.0074	1337	887	38	0.9886	101
G01950	D1748	SRR8237338	Kenya	NA	L2	NA	2530365	79.16	44.87	0.0072	1302	886	42	0.99	101
G01951	D1749	SRR8237337	Kenya	NA	L2	NA	4057917	127.12	42.48	0.0075	1290	881	46	0.9911	101
G01952	D1750	SRR8237340	Kenya	NA	L2	NA	3235209	84.06	39.24	0.0069	1289	883	46	0.9908	101
G01954	D1752	SRR8237339	Kenya	NA	L2	NA	3903567	108.8	47.65	0.0068	1317	876	42	0.9903	101
G01955	D1758	SRR8237336	Kenya	NA	L2	NA	2207241	53.02	34.38	0.0065	1384	876	78	0.9865	101
G01959	D1764	SRR8237335	Kenya	NA	L2	NA	4134936	129.02	37.98	0.0073	1317	888	34	0.9892	101
G01960	D1765	SRR8237291	Kenya	NA	L2	NA	3175263	98.34	28.78	0.0079	1282	889	29	0.9893	101
G01961	D1766	SRR8237292	Kenya	NA	L2	NA	2127740	55.17	26.21	0.0075	1235	873	29	0.989	101
G01962	D1767	SRR8237293	Kenya	NA	L2	NA	3693879	116.19	37.37	0.0072	1359	887	47	0.9898	101
G01963	D1768	SRR8237294	Kenya	NA	L2	NA	3493718	109.49	34.68	0.0069	1313	871	49	0.9911	101
G01968	SAMEA3671409	ERR1193762	Nepal	NA	L4	L4.3.3	4981492	123.48	46.26	0.0068	1229	840	28	0.9909	101
G01969	SAMEA3671410	ERR1193763	Nepal	NA	L4	L4.3.4	1592801	42.58	12.9	0.0098	1256	848	61	0.9889	101
G01970	SAMEA3671411	ERR1193764	Nepal	NA	L4	L4.3.4.2	3637641	100.44	46.31	0.0106	1230	836	52	0.9903	101
G01971	SAMEA3671412	ERR1193765	Nepal	NA	L4	L4.3.4.2	7412523	139.17	36.18	0.0103	1234	842	42	0.987	101
G01972	SAMEA3671413	ERR1193766	Nepal	NA	L4	L4.3.4	4358434	128.58	38.64	0.0101	1225	855	29	0.9894	101
G01973	SAMEA3671414	ERR1193767	Nepal	NA	L4	L4.3.3	3454902	90.01	65.44	0.0054	1268	820	83	0.9867	101
G01974	SAMEA4041321	ERR1465743	Nepal	NA	L4	L4.1.2.1	2298665	68.78	41.88	0.0041	1276	794	48	0.9877	101
G01976	D1774	ERR4192367	Equatorial Guinea	NA	L5	L5	3411840	105.69	46.37	0.0055	1416	905	55	0.9876	101
G01977	D1775	ERR4192368	Equatorial Guinea	NA	L5	L5	3081116	89.16	21.3	0.0068	1336	903	55	0.9876	101
G01978	D1776	ERR4192369	Equatorial Guinea	NA	L5	L5	3286311	91.39	25.77	0.0057	1357	955	46	0.9868	101
G01979	D1777	ERR4192370	Equatorial Guinea	NA	L5	L5	6475615	145.14	36.5	0.0073	1418	942	57	0.9869	101
G01980	D1778	ERR4192371	Equatorial Guinea	NA	L5	L5	2012338	61.55	30.86	0.0057	1380	953	55	0.987	101
G01981	D1779	ERR4192372	Equatorial Guinea	NA	L5	L5	2718536	85.46	30.78	0.0069	1359	882	65	0.9878	101
G01982	D1780	ERR4192373	Equatorial Guinea	NA	L5	L5	2233139	68.64	34.69	0.0073	1385	935	60	0.9853	101
G01983	SAMEA3671415	ERR1193768	Portugal	Portugal	L4	L4.3.2	4274165	129.05	38.22	0.0029	1199	828	24	0.985	101
G01984	SAMEA3671416	ERR1193769	Portugal	Portugal	L4	L4.3.3	4661740	142.93	42.29	0.0053	1210	849	36	0.987	101
G01985	SAMEA3671417	ERR1193770	Portugal	Portugal	L4	L4.3.4.1	4289578	132.45	39.24	0.0108	1188	853	28	0.9871	101
G01986	SAMEA3671418	ERR1193771	Portugal	Portugal	L4	L4.3.2	4688833	134.08	40	0.0048	1191	834	22	0.9861	101
G01988	SAMEA3671419	ERR1193772	Portugal	Portugal	L4	L4.3.4.2	3061057	94.27	28.35	0.0115	1194	849	33	0.9868	101
G01989	SAMEA3671420	ERR1193773	Portugal	Portugal	L4	L4.3.2	3425021	107.04	31.27	0.0049	1167	831	25	0.9883	101
G01990	SAMEA3671421	ERR1193774	Portugal	Portugal	L4	L4.3.4.2	5632278	169.31	49.02	0.011	1211	866	26	0.9881	101
G01992	SAMEA3671422	ERR1193775	Portugal	Portugal	L4	L4.3.3	5310680	164.55	50.65	0.0052	1207	848	37	0.9878	101
G01993	SAMEA3671423	ERR1193776	Portugal	Portugal	L4	L4.3.2	3472680	110.72	34.75	0.0033	1230	846	34	0.9856	101
G01994	SAMEA3671424	ERR1193777	Portugal	Portugal	L4	L4.3.3	5701551	165.4	49	0.0071	1186	842	39	0.9869	101
G01996	SAMEA3671425	ERR1193778	Portugal	Portugal	L4	L4.3.4.2	2803291	91.62	28.6	0.0124	1150	850	25	0.9884	101
G01998	SAMEA3671426	ERR1193779	Portugal	Portugal	L4	L4.3.4.1	5238568	168.92	47.01	0.0105	1200	854	30	0.9888	101
G01999	SAMEA3671427	ERR1193780	Portugal	Portugal	L4	L4.3.4.1	3095139	88.87	28.44	0.011	1131	830	18	0.9838	101
G02001	SAMEA3671428	ERR1193781	Portugal	Portugal	L4	L4.3.4.2	2481537	72.64	20.07	0.0115	1127	837	21	0.988	101
G02002	SAMEA3671429	ERR1193782	Portugal	Portugal	L4	L4.3.3	3061148	84.13	24.37	0.0065	1136	827	19	0.9839	101
G02003	SAMEA3671430	ERR1193783	Portugal	Portugal	L4	L4.3.4.2	3673451	105.75	29.02	0.0112	1130	820	29	0.9885	101
G02005	SAMEA3671431	ERR1193784	Brazil	Brazil	L4	L4.3.4.1	4485110	125.29	32.92	0.0106	1155	840	22	0.9648	101
G02006	SAMEA3671432	ERR1193785	Brazil	Brazil	L4	L4.3.3	6158879	174.58	44.18	0.0043	1208	834	34	0.9856	101
G02007	SAMEA3671433	ERR1193786	Brazil	Brazil	L4	L4.3.4.2	4946362	148.27	37.69	0.011	1194	849	34	0.9901	101
G02008	SAMEA3671434	ERR1193787	Brazil	Brazil	L4	L4.3.4.2	5494309	144.07	37.8	0.0104	1227	854	36	0.9883	101
G02011	SAMEA3671435	ERR1193788	Brazil	Brazil	L4	L4.3.4.2	3438615	96.18	26.61	0.0119	1180	863	23	0.9887	101
G02013	SAMEA3715415	ERR1465745	Switzerland	Italy	L4	L4.1.2.1	5258499	165.22	42.4	0.0041	1242	797	52	0.9876	101
G02014	SAMEA3715416	ERR1465894	Switzerland	Switzerland	L4	L4.8	5856158	192.06	49.33	0.0034	1178	824	34	0.9894	101
G02015	SAMEA3715417	ERR1465746	Switzerland	Ethiopia	L4	L4.1.2.1	4694116	155.71	45.49	0.0039	1230	804	45	0.9872	101
G02016	SAMEA3715418	ERR1465747	Switzerland	Ivory Coast	L4	L4.1.2.1	6654248	213.57	57.3	0.0045	1203	781	26	0.9889	101
G02017	SAMEA3715419	ERR1465895	Switzerland	Angola	L4	L4.8	4038596	136.9	37.29	0.0037	1127	806	32	0.9901	101
G02018	SAMEA3715420	ERR1465748	Switzerland	Iraq	L4	L4.1.2.1	3901547	121.33	33.13	0.0062	1205	813	29	0.9869	101
G02019	SAMEA3715421	ERR1465749	Switzerland	Hungary	L4	L4.1.2.1	2916689	96.18	27.91	0.0057	1161	798	33	0.9881	101
G02021	SAMEA3715423	ERR1465750	Switzerland	Serbia	L4	L4.1.2.1	4413831	139.49	37.53	0.0049	1212	794	29	0.9887	101
G02022	SAMEA3715465	ERR1465751	Switzerland	Switzerland	L4	L4.1.2.1	5208143	165.58	44.19	0.0037	1254	824	41	0.988	101
G02023	SAMEA3715466	ERR1465896	Switzerland	Switzerland	L4	L4.8	5577270	176.1	46.43	0.0029	1186	822	34	0.9884	101
G02024	SAMEA3715467	ERR1367688	Switzerland	Libya	L4	L4.6.2.2	4427551	152.79	46.84	0.0104	1165	802	41	0.9899	101
G02026	SAMEA3715469	ERR1465752	Switzerland	Switzerland	L4	L4.1.2.1	4583702	138.64	38.97	0.0051	1218	814	33	0.987	101
G02027	SAMEA3715470	ERR1367639	Switzerland	Switzerland	L4	L4.1.2.1	4244440	130.59	36.46	0.0041	1210	801	30	0.9881	101
G02028	SAMEA3715471	ERR1465897	Switzerland	Switzerland	L4	L4.8	3712483	114.73	29.47	0.0033	1176	832	31	0.9887	101
G02029	SAMEA3715472	ERR1367644	Switzerland	Unknown	L4	L4.1.2.1	3786749	132.59	38.52	0.0048	1220	794	53	0.9884	101
G02030	SAMEA3715473	ERR1367659	Switzerland	Bosnia and Herzegovina	L4	L4.1.2.1	5233787	166.92	44.21	0.0049	1198	788	39	0.9882	101
G02032	SAMEA3715474	ERR1465898	Switzerland	Switzerland	L4	L4.7	2673765;2700118	143.11	37.74	0.0053	1119	814	26	0.9805	101;101
G02033	SAMEA3715475	ERR1465755	Switzerland	Serbia	L4	L4.1.2.1	2395821;2437779	126.87	33.33	0.0054	1199	791	26	0.9782	101;101
G02034	SAMEA3715476	ERR1465756	Switzerland	Switzerland	L4	L4.1.2.1	2560310;2600833	129.18	30.72	0.0026	1200	802	26	0.9772	101;101
G02035	SAMEA3715477	ERR1465899	Switzerland	Unknown	L4	L4.8	1279882;1305564	73.33	19.2	0.004	1140	827	15	0.98	101;101
G02036	SAMEA3715478	ERR1465757	Switzerland	Czech Republic	L4	L4.1.2.1	2512260;2464252	132.38	33.93	0.0062	1197	811	27	0.9789	101;101
G02037	SAMEA3715479	ERR1465758	Switzerland	Austria	L4	L4.1.2.1	2077081;2119208	120.02	32.05	0.0042	1191	798	25	0.9797	101;101
G02038	SAMEA3715480	ERR1465759	Switzerland	Switzerland	L4	L4.1.2.1	3147609;3101468	163.54	41.54	0.0056	1225	812	21	0.9791	101;101
G02039	SAMEA3715481	ERR1367642	Switzerland	Albania	L4	L4.2.2.1	1794916;1815204	99.29	28.11	0.0033	1197	826	21	0.978	101;101
G02040	SAMEA3715482	ERR1465900	Switzerland	Switzerland	L4	L4.7	1414859;1420417	80.74	22.93	0.0033	1132	828	19	0.9813	101;101
G02041	SAMEA3715483	ERR1465901	Switzerland	Oceania	L4	L4.8	2422108;2402132	126.93	32.17	0.0019	1156	838	13	0.9824	101;101
G02043	SAMEA3715485	ERR1465760	Switzerland	Somalia	L4	L4.1.2.1	2192376;2194469	118.57	31.54	0.0044	1212	806	24	0.9799	101;101
G02047	SAMEA3715489	ERR1465762	Switzerland	Switzerland	L4	L4.1.2.1	2044197;2000974	103.01	26.5	0.0035	1227	805	47	0.9761	101;101
G02049	SAMEA3715491	ERR1465902	Switzerland	Morocco	L4	L4.8	2190816;2166656	108.88	28.72	0.0044	1175	859	18	0.9788	101;101
G02052	SAMEA3715424	ERR1465763	Switzerland	Dominican Republic	L4	L4.1.2.1	2501627;2450729	118.04	29.9	0.0047	1209	814	23	0.9769	101;101
G02053	SAMEA3715425	ERR1465903	Switzerland	Switzerland	L4	L4.8	1560194;1605079	81.73	21.66	0.0036	1150	840	7	0.9793	101;101
G02055	SAMEA3715427	ERR1465732	Switzerland	Switzerland	L4	L4.1.2.1	1815819;1850531	106.48	31.58	0.0042	1156	775	28	0.9788	101;101
G02056	SAMEA3715428	ERR1465904	Switzerland	Switzerland	L4	L4.8	3183766;3127265	170.11	43.49	0.0024	1185	854	10	0.9822	101;101
G02057	SAMEA3715494	ERR1465905	Switzerland	Turkey	L4	L4.8	3747910;3708688	196.13	48.09	0.003	1193	853	19	0.9823	101;101
G02058	SAMEA3715495	ERR1465764	Switzerland	Switzerland	L4	L4.1.2.1	2545338;2523000	135.83	37.35	0.0054	1219	817	29	0.9802	101;101
G02059	SAMEA3715496	ERR1465765	Switzerland	Netherlands	L4	L4.1.2.1	1792018;1816368	104.39	30.46	0.0049	1181	824	23	0.9799	101;101
G02061	SAMEA3715461	ERR1465906	Switzerland	Albania	L4	L4.8	2472174;2524860	137.62	36.41	0.002	1200	827	20	0.9807	101;101
G02063	SAMEA3715463	ERR1465766	Switzerland	Vietnam	L4	L4.1.2.1	1958488;1904675	106.66	29.96	0.003	1185	801	28	0.9789	101;101
G02066	SAMEA3715498	ERR1465767	Switzerland	Switzerland	L4	L4.1.2.1	3320180;3282627	171.14	46.29	0.0034	1177	784	15	0.9796	101;101
G02067	SAMEA3715499	ERR1465907	Switzerland	Italy	L4	L4.8	3662285;3524129	173.46	42.83	0.0014	1203	830	11	0.9796	101;101
G02069	SAMEA3715501	ERR1465908	Switzerland	Switzerland	L4	L4.8	3899021;3774894	204.57	54.3	0.0012	1185	833	15	0.9819	101;101
G02070	SAMEA3715502	ERR1367651	Switzerland	Cameroon	L4	L4.1.2.1	2037281;2016950	116.9	33.26	0.0037	1193	803	24	0.98	101;101
G02071	SAMEA3715503	ERR1367668	Switzerland	Nigeria	L4	L4.6.2.2	1672596;1692093	90.07	27	0.0105	1135	812	23	0.9811	101;101
G02072	SAMEA3715504	ERR1465909	Switzerland	Spain	L4	L4.8	2076379;2075636	113.02	31.35	0.0043	1132	816	31	0.9812	101;101
G02073	SAMEA3715505	ERR1465769	Switzerland	Serbia	L4	L4.1.2.1	2209539;2201153	117.17	32.25	0.005	1177	804	26	0.9796	101;101
G02074	SAMEA3715506	ERR1465910	Switzerland	Italy	L4	L4.7	3248366;3228331	163.18	46.9	0.0042	1181	853	22	0.9807	101;101
G02075	SAMEA3715507	ERR1465733	Switzerland	Switzerland	L4	L4.1.2	2621548;2654140	142.42	37.8	0.0058	1154	805	23	0.9794	101;101
G02076	SAMEA3715508	ERR1367676	Switzerland	Switzerland	L4	L4.7	2486081;2500101	135.15	35.11	0.0027	1150	830	29	0.982	101;101
G02077	SAMEA3715509	ERR1465911	Switzerland	Turkey	L4	L4.8	2121761;2103315	120.86	32.82	0.0021	1188	837	14	0.9827	101;101
G02079	SAMEA3715511	ERR1465912	Switzerland	Switzerland	L4	L4.7	1964043;1905984	101.46	30.01	0.0052	1098	805	21	0.9785	101;101
G02080	SAMEA3715512	ERR1465770	Switzerland	Serbia	L4	L4.1.2.1	3138658;3060101	151.69	39.37	0.0039	1182	774	35	0.9788	101;101
G02082	SAMEA3715514	ERR1465913	Switzerland	Republic of Macedonia	L4	L4.8	1955187;1990949	104.07	31.47	0.0041	1144	832	15	0.981	101;101
G02083	SAMEA3715515	ERR1465771	Switzerland	Spain	L4	L4.1.2.1	2666070;2734527	140.59	39.55	0.0044	1196	791	25	0.979	101;101
G02084	SAMEA3715516	ERR1465914	Switzerland	Switzerland	L4	L4.8	1973514;1932333	108.79	30.83	0.003	1114	810	10	0.9799	101;101
G02085	SAMEA3715517	ERR1465915	Switzerland	Iraq	L4	L4.8	2897680;2956586	155.64	40.27	0.0032	1159	831	12	0.9829	101;101
G02087	SAMEA3715434	ERR1465773	Switzerland	Bolivia	L4	L4.1.2.1	2513230;2544342	133.83	37.36	0.0047	1181	803	24	0.979	101;101
G02088	SAMEA3715435	ERR1367658	Switzerland	Italy	L4	L4.1.2.1	1652698;1642479	87.76	24.32	0.0037	1156	794	25	0.977	101;101
G02089	SAMEA3715436	ERR1465916	Switzerland	Republic of Macedonia	L4	L4.8	2470103;2490163	137.4	35.95	0.0038	1144	827	17	0.9802	101;101
G02090	SAMEA3671607	ERR1199146	Switzerland	Somalia	L4	L4.6.1.1	2905753;2938185	147.04	38.72	0.0028	1159	785	25	0.9791	101;101
G02091	SAMEA3715437	ERR1465917	Switzerland	Unknown	L4	L4.8	2823345;2801733	150.59	38.02	0.0038	1141	821	11	0.9815	101;101
G02092	SAMEA3671605	ERR1199147	Switzerland	Switzerland	L4	L4.6.1.2	2763589;2764723	149.31	37.76	0.0042	1170	818	20	0.9815	101;101
G02094	SAMEA3715520	ERR1465918	Switzerland	China	L4	L4.8	2629266;2659339	146.12	38.35	0.0024	1133	820	13	0.9808	101;101
G02095	SAMEA3715521	ERR1465919	Switzerland	Republic of Macedonia	L4	L4.8	2754016;2812810	142.04	38.52	0.0032	1135	807	13	0.9813	101;101
G02096	SAMEA3715522	ERR1465920	Switzerland	Serbia	L4	L4.8	3423639;3318307	156.76	41.66	0.0032	1153	819	18	0.9812	101;101
G02097	SAMEA3715523	ERR1465921	Switzerland	Turkey	L4	L4.8	2409455;2369922	128.05	34.3	0.0057	1159	823	12	0.9828	101;101
G02098	SAMEA3715524	ERR1465775	Switzerland	Unknown	L4	L4.1.2.1	2496049;2477506	133.27	36.92	0.004	1211	816	32	0.9808	101;101
G02099	SAMEA3715525	ERR1367662	Switzerland	Switzerland	L4	L4.2.2	2354056;2424676	125.75	35.38	0.0044	1233	823	36	0.9787	101;101
G02100	SAMEA3715526	ERR1465776	Switzerland	Republic of Macedonia	L4	L4.1.2.1	2447961;2391039	129.6	35.74	0.0047	1173	778	22	0.9805	101;101
G02101	SAMEA3715527	ERR1465922	Switzerland	Switzerland	L4	L4.8	2898207;2818018	159.29	42.18	0.0041	1163	840	20	0.9833	101;101
G02102	SAMEA3715528	ERR1465777	Switzerland	Switzerland	L4	L4.1.2.1	2931779;2846659	149.96	41.5	0.005	1216	806	30	0.9803	101;101
G02104	SAMEA3715530	ERR1465923	Switzerland	India	L4	NA	2887408;2881973	155.72	40.92	0.0016	1130	835	7	0.9823	101;101
G02105	SAMEA3715531	ERR1465924	Switzerland	Switzerland	L4	L4.8	606216;608926	37.52	11.2	0.0051	1052	808	9	0.9826	101;101
G02106	SAMEA3715532	ERR1465778	Switzerland	Austria	L4	L4.1.2.1	2291652;2327940	117.89	32.12	0.0072	1178	801	17	0.9775	101;101
G02107	SAMEA3715533	ERR1465779	Switzerland	Switzerland	L4	L4.1.2.1	1615402;1605406	92.17	26.24	0.0041	1157	800	24	0.9795	101;101
G02108	SAMEA3715534	ERR1465780	Switzerland	Switzerland	L4	L4.1.2.1	2043961;2038624	114.71	30.99	0.0047	1172	783	23	0.9802	101;101
G02109	SAMEA3715535	ERR1465781	Switzerland	Czech Republic	L4	L4.1.2.1	1085047;1078137	64.77	19	0.0072	1118	763	36	0.9813	101;101
G02110	SAMEA3715536	ERR1465782	Switzerland	Germany	L4	L4.1.2.1	4010581;3966821	220.96	56.46	0.0045	1265	789	75	0.9799	101;101
G02111	SAMEA3715537	ERR1465783	Switzerland	Switzerland	L4	L4.1.2.1	2048849;2017037	106.75	30.5	0.0058	1168	805	21	0.9779	101;101
G02112	SAMEA3715538	ERR1465925	Switzerland	Republic of Macedonia	L4	L4.8	2597269;2591714	140.02	37.24	0.0035	1160	839	8	0.9818	101;101
G02113	SAMEA3715539	ERR1465926	Switzerland	Switzerland	L4	L4.8	3003538;3071792	154.06	38.92	0.0022	1218	878	21	0.9804	101;101
G02114	SAMEA3715540	ERR1465784	Switzerland	Sri Lanka	L4	L4.1.2.1	2336753;2356858	120.29	33.98	0.0066	1182	797	25	0.9789	101;101
G02116	SAMEA3715542	ERR1465785	Switzerland	Serbia	L4	L4.1.2.1	2875514;2915189	153.04	39.99	0.0055	1211	803	29	0.9797	101;101
G02117	SAMEA3715543	ERR1367675	Switzerland	Austria	L4	L4.1.2.1	1939984;1912989	109.42	30.72	0.0045	1167	796	24	0.9812	101;101
G02118	SAMEA3715544	ERR1465786	Switzerland	Sri Lanka	L4	L4.1.2.1	1968613;1960846	110.73	32.22	0.0066	1171	798	29	0.9794	101;101
G02119	SAMEA3715545	ERR1465787	Switzerland	Serbia	L4	L4.1.2.1	1516547;1478605	82.28	24.22	0.0057	1189	805	24	0.9784	101;101
G02120	SAMEA3715546	ERR1465788	Switzerland	Switzerland	L4	L4.1.2.1	1778419;1768573	96.32	27.51	0.0049	1161	773	27	0.9773	101;101
G02121	SAMEA3715547	ERR1465789	Switzerland	Serbia	L4	L4.1.2.1	1677006;1652207	90.93	26.52	0.0037	1173	789	29	0.9759	101;101
G02122	SAMEA3715548	ERR1367647	Switzerland	Kenya	L4	L4.2.2	2287670;2255618	115.76	32.19	0.0046	1210	818	30	0.9773	101;101
G02123	SAMEA3715549	ERR1465790	Switzerland	Switzerland	L4	L4.1.2.1	2740404;2693497	142.82	41.93	0.005	1202	800	27	0.9795	101;101
G02124	SAMEA3715550	ERR1465927	Switzerland	Italy	L4	L4.8	2454268;2487093	134.23	36.57	0.0023	1204	868	15	0.9809	101;101
G02125	SAMEA3715551	ERR1465928	Switzerland	Switzerland	L4	L4.8	1877497;1916831	104.63	30.47	0.0018	1128	817	13	0.9804	101;101
G02127	SAMEA3715552	ERR1465791	Switzerland	Switzerland	L4	L4.1.2.1	2566290;2571635	148.3	39.42	0.0045	1203	784	35	0.9834	101;101
G02128	SAMEA3671617	ERR1199148	Switzerland	Republic of the Congo	L4	L4.6.1.2	3009849;2997027	171.46	42.18	0.0033	1164	822	28	0.9854	101;101
G02129	SAMEA3671612	ERR1199092	Switzerland	Democratic Republic of the Congo	L4	L4.6.1.2	3028135;3039648	161.06	39.74	0.0057	1178	828	25	0.9848	101;101
G02130	SAMEA3715553	ERR1367633	Switzerland	Switzerland	L4	L4.2.2.1	3362510;3387023	180.94	47.75	0.003	1231	830	23	0.9824	101;101
G02131	SAMEA3715554	ERR1367652	Switzerland	Albania	L4	L4.1.2.1	3015834;3008845	152.32	38.11	0.0056	1232	815	28	0.9823	101;101
G02133	SAMEA3715556	ERR1465929	Switzerland	Dominican Republic	L4	L4.8	2580780;2582954	144.71	32.92	0.0021	1163	817	19	0.985	101;101
G02135	SAMEA3715558	ERR1367634	Switzerland	Serbia	L4	L4.1.2.1	2807043;2788644	145.67	39.09	0.0051	1221	821	26	0.9829	101;101
G02136	SAMEA3715559	ERR1465930	Switzerland	Switzerland	L4	L4.8	2413655;2402523	138.19	34.05	0.0013	1168	830	17	0.9856	101;101
G02138	SAMEA3715561	ERR1367666	Switzerland	Cameroon	L4	L4.6.2.2	1972611;1960870	113.73	31.7	0.0068	1162	828	22	0.9841	101;101
G02139	SAMEA3715562	ERR1465931	Switzerland	Russia	L4	L4.8	2143199;2133962	122.4	30.55	0.0021	1198	831	30	0.9838	101;101
G02141	SAMEA3715564	ERR1465932	Switzerland	Brazil	L4	L4.7	2002811;2022187	117.48	30.32	0.0029	1150	817	19	0.9866	101;101
G02143	SAMEA3715430	ERR1465933	Switzerland	Serbia	L4	L4.8	2083951;2080012	121.07	34.85	0.0038	1158	824	19	0.9827	101;101
G02144	SAMEA3715431	ERR1465934	Switzerland	Ethiopia	L4	L4.8	2649030;2630472	158.09	39.3	0.0032	1159	815	12	0.9849	101;101
G02145	SAMEA3715432	ERR1465794	Switzerland	Italy	L4	L4.1.2.1	2174199;2178031	129.79	33.86	0.0058	1183	797	31	0.983	101;101
G02146	SAMEA3715433	ERR1465734	Switzerland	Switzerland	L4	L4.1.2	2172636;2198213	126.44	34.26	0.0036	1147	793	33	0.9828	101;101
G02148	SAMEA3715566	ERR1465935	Switzerland	Switzerland	L4	L4.8	2555953;2559319	155.74	38.34	0.0018	1149	823	17	0.985	101;101
G02149	SAMEA3715567	ERR1367681	Switzerland	Switzerland	L4	L4.1.2.1	2301143;2293797	144.98	39.48	0.0045	1166	795	25	0.9844	101;101
G02150	SAMEA3715568	ERR1367673	Switzerland	Switzerland	L4	L4.7	2328705;2332670	145.3	36.79	0.0028	1164	831	22	0.9852	101;101
G02151	SAMEA3715569	ERR1367645	Switzerland	Sri Lanka	L4	L4.1.2.1	2245486;2230939	140.44	37.04	0.0066	1190	784	27	0.9856	101;101
G02152	SAMEA3715570	ERR1465936	Switzerland	Switzerland	L4	L4.8	3070499;3052200	189.12	46.53	0.0022	1223	851	24	0.9871	101;101
G02153	SAMEA3715571	ERR1465796	Switzerland	Switzerland	L4	L4.1.2.1	3058596;3040488	188.63	50.38	0.0073	1224	792	25	0.986	101;101
G02155	SAMEA3715573	ERR1465797	Switzerland	Bosnia and Herzegovina	L4	L4.1.2.1	1693180;1668523	107.99	28.85	0.0049	1188	799	26	0.9842	101;101
G02156	SAMEA3715574	ERR1465798	Switzerland	Serbia	L4	L4.1.2.1	2588029;2574052	163.95	43.39	0.005	1220	793	39	0.9865	101;101
G02157	SAMEA3715575	ERR1465937	Switzerland	Germany	L4	L4.8	2313910;2339820	149.64	38.93	0.0042	1178	831	36	0.9876	101;101
G02158	SAMEA3715576	ERR1367653	Switzerland	Switzerland	L4	L4.1.2.1	2443837;2442362	158.49	44.34	0.0038	1187	793	34	0.9851	101;101
G02160	SAMEA3715578	ERR1465938	Switzerland	Algeria	L4	L4.8	2753147;2744671	180.66	46.86	0.003	1179	808	17	0.9876	101;101
G02161	SAMEA3715579	ERR1367643	Switzerland	Cameroon	L4	L4.1.2.1	2633321;2616729	166.64	41.95	0.0037	1222	799	35	0.9859	101;101
G02162	SAMEA3715580	ERR1465801	Switzerland	Cameroon	L4	L4.1.2.1	2300498;2272473	139.08	38.39	0.0088	1189	791	27	0.9852	101;101
G02163	SAMEA3715581	ERR1367669	Switzerland	Switzerland	L4	L4.1.2.1	2122356;2148952	136.69	35.19	0.0045	1214	800	33	0.9852	101;101
G02164	SAMEA3715582	ERR1465939	Switzerland	Serbia	L4	L4.7	2502515;2494742	158.62	40.54	0.0046	1114	818	20	0.9862	101;101
G02165	SAMEA3715583	ERR1465940	Switzerland	Switzerland	L4	L4.8	3317585;3304246	202.79	49.34	0.0032	1173	815	23	0.9876	101;101
G02166	SAMEA3715584	ERR1367687	Switzerland	Cameroon	L4	L4.6.2.2	2759508;2756817	180.32	47.8	0.0064	1228	831	30	0.9866	101;101
G02167	SAMEA3715438	ERR1465941	Switzerland	Switzerland	L4	L4.7	2344958;2333240	149.06	41.09	0.0027	1178	834	23	0.9866	101;101
G02168	SAMEA3715439	ERR1367654	Switzerland	Switzerland	L4	L4.1.2.1	3234714;3203755	202.49	51.33	0.0045	1235	809	25	0.9859	101;101
G02169	SAMEA3715440	ERR1367656	Switzerland	Unknown	L4	L4.1.2.1	3026960;3065096	165.11	41.14	0.0044	1196	799	22	0.9849	101;101
G02171	SAMEA3715442	ERR1465804	Switzerland	Switzerland	L4	L4.1.2.1	3028458;3042498	165.47	40.38	0.0048	1198	796	21	0.9848	101;101
G02172	SAMEA3715585	ERR1465942	Switzerland	Turkey	L4	L4.8	2690706;2670195	167.05	42.78	0.0043	1164	817	21	0.9872	101;101
G02173	SAMEA3715586	ERR1465805	Switzerland	Switzerland	L4	L4.1.2.1	2815206;2790435	172.69	44.14	0.007	1216	797	30	0.9863	101;101
G02175	SAMEA3715588	ERR1465806	Switzerland	Sri Lanka	L4	L4.1.2.1	3101676;3078122	186.74	50.29	0.0066	1218	800	28	0.9856	101;101
G02176	SAMEA3715589	ERR1465807	Switzerland	Seychelles	L4	L4.1.2.1	2882018;2888320	180.71	47.67	0.006	1183	788	22	0.9866	101;101
G02178	SAMEA3715591	ERR1465943	Switzerland	Serbia	L4	L4.8	2499775;2523367	141.35	38.21	0.0049	1154	828	11	0.9862	101;101
G02179	SAMEA3715592	ERR1465735	Switzerland	Sri Lanka	L4	L4.1.2.1	3016271;3002081	174.04	44.75	0.006	1201	808	25	0.986	101;101
G02182	SAMEA3715595	ERR1465808	Switzerland	Serbia	L4	L4.1.2.1	2989217;2998548	175.33	42.5	0.0042	1247	798	36	0.9859	101;101
G02183	SAMEA3715596	ERR1367618	Switzerland	Portugal	L4	L4.1.2.1	993368;1003648	55.32	18.94	0.0046	1251	802	78	0.9802	101;101
G02184	SAMEA3715597	ERR1465944	Switzerland	Serbia	L4	L4.8	3007353;3020175	148.04	39.26	0.0055	1202	835	14	0.9835	101;101
G02186	SAMEA3715599	ERR1465810	Switzerland	Switzerland	L4	L4.1.2.1	1428739;1430252	81.52	22.8	0.005	1156	782	37	0.9822	101;101
G02187	SAMEA3715600	ERR1465811	Switzerland	Colombia	L4	L4.1.2.1	1850090;1850953	105.85	29.25	0.0041	1174	801	21	0.9829	101;101
G02189	SAMEA3715602	ERR1465812	Switzerland	Switzerland	L4	L4.1.2.1	2421643;2405274	135.47	37.11	0.0059	1193	789	28	0.9852	101;101
G02190	SAMEA3715603	ERR1465813	Switzerland	Serbia	L4	L4.1.2.1	2715494;2709333	151.88	42.53	0.0092	1189	808	23	0.9851	101;101
G02191	SAMEA3715604	ERR1465945	Switzerland	Italy	L4	L4.8	1901050;1917405	120.81	33.1	0.0031	1172	846	13	0.9869	101;101
G02192	SAMEA3715605	ERR1465814	Switzerland	Switzerland	L4	L4.1.2.1	1443752;1446886	86.55	29.42	0.0037	1240	799	54	0.9843	101;101
G02194	SAMEA3715607	ERR1367619	Switzerland	Unknown	L4	L4.1.2	1552882;1576848	89.4	35.02	0.0058	1202	778	50	0.984	101;101
G02195	SAMEA3715608	ERR1465946	Switzerland	Switzerland	L4	L4.8	1981266;1978472	124.49	35.66	0.0053	1128	843	13	0.9885	101;101
G02198	SAMEA3715611	ERR1465737	Switzerland	Republic of the Congo	L4	L4.1.2.1	2249977;2261795	143.78	40.97	0.0048	1200	795	36	0.9861	101;101
G02201	SAMEA3715614	ERR1465947	Switzerland	Portugal	L4	L4.7	554419;559656	31.27	10.39	0.0061	1059	808	11	0.984	101;101
G02204	SAMEA3715617	ERR1465815	Switzerland	Switzerland	L4	L4.1.2.1	1975392;1956313	100.43	28.99	0.0067	1174	813	23	0.983	101;101
G02205	SAMEA3715618	ERR1465948	Switzerland	Switzerland	L4	L4.7	1943568;1937657	115.85	29.92	0.004	1196	845	20	0.9867	101;101
G02207	SAMEA3715620	ERR1465816	Switzerland	Switzerland	L4	L4.1.2.1	2631394;2615699	134.73	34.92	0.0042	1244	812	28	0.983	101;101
G02208	SAMEA3715621	ERR1465817	Switzerland	Serbia	L4	L4.1.2.1	3410390;3447344	166.85	41.13	0.0034	1221	790	36	0.9835	101;101
G02209	SAMEA3715622	ERR1465738	Switzerland	Switzerland	L4	L4.1.2.1	2676762;2659972	142.26	33.67	0.0043	1208	789	29	0.9837	101;101
G02210	SAMEA3715623	ERR1465818	Switzerland	Switzerland	L4	L4.1.2.1	2384343;2368167	125.77	32.2	0.0061	1220	791	32	0.9836	101;101
G02211	SAMEA3715624	ERR1465949	Switzerland	Switzerland	L4	L4.7	2444548;2455260	141.98	40.7	0.005	1119	833	18	0.9863	101;101
G02212	SAMEA3715625	ERR1465819	Switzerland	Germany	L4	L4.1.2.1	3964245;3937576	200.99	48.49	0.0057	1244	829	23	0.9866	101;101
G02213	SAMEA3715626	ERR1367636	Switzerland	Serbia	L4	L4.1.2.1	2893047;2901646	175.99	46.99	0.0045	1198	789	28	0.9864	101;101
G02214	SAMEA3715627	ERR1465821	Switzerland	Sri Lanka	L4	L4.1.2.1	2939217;2940188	184.18	51.97	0.0066	1172	783	24	0.9855	101;101
G02215	SAMEA3715628	ERR1465822	Switzerland	Romania	L4	L4.1.2.1	2392187;2407392	132.16	36.97	0.0043	1187	793	28	0.9843	101;101
G02216	SAMEA3715629	ERR1367617	Switzerland	Switzerland	L4	L4.2.2	656428;650639	37.53	11.42	0.0057	1113	814	27	0.9817	101;101
G02217	SAMEA3715630	ERR1465950	Switzerland	Spain	L4	L4.8	2082055;2078999	107.12	27.5	0.0027	1171	845	12	0.9844	101;101
G02219	SAMEA3671458	ERR1193789	Spain	Spain	L4	L4.3.2	1229721;1222503	65.98	18.14	0.0059	1164	840	19	0.986	101;101
G02220	SAMEA3671459	ERR1193790	Spain	Spain	L4	L4.3.3	2346278;2364851	119.29	32.29	0.0048	1175	833	26	0.9837	101;101
G02221	SAMEA3671460	ERR1193791	Spain	Spain	L4	L4.3.3	1737133;1749887	89.72	24.79	0.0045	1151	825	31	0.9839	101;101
G02228	SAMEA3305054	ERR789235	Switzerland	Tibet	L2	L2.2.1	1875833;1818017	76.22	19.49	0.0067	1361	909	41	0.9633	151;101
G02389	SAMEA3671558	ERR1199149	Switzerland	Switzerland	L4	L4.6.1.2	2057032;1892032	97.88	25.25	0.0056	1184	827	36	0.9866	101;101
G02390	SAMEA3715631	ERR1367623	Switzerland	Portugal	L4	L4.1.2.1	1850701;1683007	84.98	23	0.0044	1212	788	36	0.9858	101;101
G02393	SAMEA3715634	ERR1367611	Switzerland	India	L1	L1.2.1	1175205;1065835	64.14	27.43	0.0045	1424	889	92	0.9871	101;101
G02395	SAMEA3715636	ERR1367613	Switzerland	Philippines	L1	L1.2.1	2079517;1906601	109.02	31.14	0.0045	1389	883	63	0.9883	101;101
G02398	20091025	SRR8237295	Switzerland	Sri Lanka	L2	L2.2.1.1	2102152;1937639	113.99	32.6	0.0087	1284	895	29	0.9866	101;101
G02399	SAMEA3715640	ERR1367648	Switzerland	China	L2	L2.2.1	1992698;2160795	114.59	31.3	0.0075	1307	906	28	0.987	101;101
G02400	SAMEA3715641	ERR1367646	Switzerland	Vietnam	L2	L2.2.1	2511586;2308517	112.99	29.48	0.0089	1332	918	38	0.9844	101;101
G02402	20091085	SRR8237296	Switzerland	Mongolia	L2	L2.2.1	2272617;2098229	120.33	32.55	0.007	1286	889	26	0.9868	101;101
G02403	20091105	SRR8237297	Switzerland	South Africa	L2	L2.2.1	2237442;2411521	129.5	33.56	0.0074	1275	879	27	0.988	101;101
G02404	20091112	SRR8237298	Switzerland	Indonesia	L2	L2.1	2201129;2340074	120.83	35.34	0.0076	1281	873	25	0.9873	101;101
G02405	20091114	SRR8237299	Switzerland	Kenya	L2	L2.2.1	2362175;2170361	116.86	32.62	0.0073	1294	885	28	0.9851	101;101
G02406	20091124	SRR8237300	Switzerland	Switzerland	L2	L2.2.1	1193439;1084769	59.17	20.66	0.0077	1329	894	53	0.9842	101;101
G02407	20091129	SRR8237382	Switzerland	Switzerland	L2	L2.2.1.2	807695;740802	43.07	28.57	0.0072	1409	891	120	0.9848	101;101
G02408	20091131	SRR8237381	Switzerland	Switzerland	L2	L2.2.1	2029432;2186961	117.32	31.85	0.0073	1291	889	33	0.9869	101;101
G02410	20091154	SRR8237380	Switzerland	Turkey	L2	L2.2.1	2114907;2300948	121.08	33.32	0.0095	1255	881	33	0.9866	101;101
G02411	20091159	SRR8237379	Switzerland	Brazil	L2	L2.2.1	2025504;2194157	124.87	36.29	0.0077	1208	831	37	0.9873	101;101
G02412	20091167	SRR8237378	Switzerland	China	L2	L2.2.1	2096886;2279283	134	37.5	0.0071	1297	874	32	0.9869	101;101
G02413	SAMEA3715654	"""SRR8237431;ERR1367637"""	Switzerland	China	L2	L2.2.1	1919122;1793588	106.1	30.03	0.0078	1276	895	31	0.9869	101;101
G02414	20091212	SRR8237377	Switzerland	China	L2	L2.2.1	2312578;2531524	129.94	35.64	0.0078	1290	891	29	0.987	101;101
G02415	20091213	SRR8237376	Switzerland	Philippines	L2	L2.2.1	1537610;1680165	92.44	25.47	0.0071	1273	890	30	0.9871	101;101
G02417	SAMEA3715658	ERR1367641	Switzerland	China	L2	L2.2.1	1439127;1577890	83.22	22.68	0.0076	1212	848	38	0.9862	101;101
G02421	SAMEA3715662	ERR1367667	Switzerland	Thailand	L2	L2.2.1	1902616;2054439	108.96	33.97	0.0069	1286	912	27	0.9859	101;101
G02429	SAMEA3715670	ERR1367615	Switzerland	India	L2	L2.2.1	1724027;1592102	92.7	28.09	0.0097	1281	846	56	0.987	101;101
G02437	20091324	SRR8237375	Switzerland	Thailand	L2	L2.2.1	1620407;1767337	100.49	44.97	0.0071	1414	900	87	0.9877	101;101
G02438	20091326	SRR8237384	Switzerland	Vietnam	L2	L2.2.1	2518098;2764752	165.31	46.98	0.0075	1322	867	34	0.989	101;101
G02440	20091347	SRR8237383	Switzerland	Cambodia	L2	L2.2.1	933702;1020719	62.3	17.65	0.0077	1220	869	34	0.9875	101;101
G02441	20091421	SRR8237397	Switzerland	Syria	L2	L2.2.1	1548034;1403485	88.75	27.99	0.0087	1285	878	38	0.9883	101;101
G02443	20091464	SRR8237398	Switzerland	Switzerland	L2	L2.2.1	2520972;2322123	148.24	39.31	0.0078	1321	889	28	0.9893	101;101
G02453	SAMEA3715687	ERR1367628	Switzerland	Ethiopia	L3	L3.1.1	2867529;2560620	155.8	40.85	0.0033	1351	883	41	0.9885	101;101
G02467	SAMEA3715701	ERR1367625	Switzerland	Somalia	L3	L3.1.1	985290;1076574	66.13	17.22	0.0039	1267	863	30	0.989	101;101
G02468	SAMEA3715702	ERR1367649	Switzerland	Somalia	L3	L3.1.1	2937083;2703395	168.64	44.45	0.0044	1327	879	25	0.9881	101;101
G02472	SAMEA3715706	ERR1367631	Switzerland	Ethiopia	L3	L3.1.1	2660798;2838931	155.94	42.47	0.0037	1339	890	31	0.987	101;101
G02473	SAMEA3715707	ERR1367622	Switzerland	Somalia	L3	L3.1.1	2907066;2627581	151.09	39.39	0.0054	1334	873	43	0.9876	101;101
G02487	SAMEA3715709	ERR1465824	Switzerland	Somalia	L4	L4.1.2.1	1988010;1945773	86.51	19.78	0.0039	1203	789	30	0.9817	101;101
G02488	SAMEA3715710	ERR1465739	Switzerland	Romania	L4	L4.1.2.1	1180676;1204429	52.9	14.76	0.0073	1123	779	19	0.9807	101;101
G02489	SAMEA3715711	ERR1367638	Switzerland	Somalia	L4	L4.4.1.1	2094562;2046975	102.79	27.12	0.0066	1114	790	21	0.9847	101;101
G02490	SAMEA3715712	ERR1465951	Switzerland	Turkey	L4	L4.8	2320395;2377348	97.24	20.86	0.0018	1221	849	12	0.983	101;101
G02492	SAMEA3715714	ERR1367626	Switzerland	Cameroon	L4	L4.6.2.2	2051871;2002279	99.66	24.3	0.0101	1173	815	19	0.9856	101;101
G02493	SAMEA3715715	ERR1465825	Switzerland	Cameroon	L4	L4.1.2.1	1998266;1949104	80.35	19.06	0.0032	1200	798	24	0.9802	101;101
G02494	SAMEA3715716	ERR1465952	Switzerland	Sri Lanka	L4	NA	1996390;2063113	90.89	22.32	0.0004	1162	853	9	0.9861	101;101
G02496	SAMEA3715717	ERR1465953	Switzerland	Switzerland	L4	L4.8	987796;980516	50.97	14.58	0.0025	1119	824	16	0.9839	101;101
G02497	SAMEA3671551	ERR1199150	Switzerland	Uganda	L4	L4.6.1.2	1819822;1774156	91.06	23.06	0.0042	1163	811	21	0.9848	101;101
G02499	SAMEA3715719	ERR1367677	Switzerland	Switzerland	L4	L4.6.1.2	2173379;2142045	107.26	26.82	0.0037	1171	828	29	0.9861	101;101
G02500	SAMEA3715720	ERR1465826	Switzerland	Ethiopia	L4	L4.1.2.1	1173741;1158880	55.16	21.31	0.0044	1175	776	33	0.981	101;101
G02501	SAMEA3671520	ERR1199151	Switzerland	Republic_of_the_Congo	L4	L4.6.1.1	1444544;1425740	75.6	20.28	0.0044	1144	772	41	0.9823	101;101
G02502	SAMEA3715721	ERR1367657	Switzerland	Republic_of_the_Congo	L4	L4.6.1.2	684302;700559	35.82	13.54	0.004	1107	816	26	0.9832	101;101
G02505	SAMEA3715722	ERR1367635	Switzerland	Cameroon	L4	L4.6.2.2	1614935;1551141	77.55	23.65	0.0066	1184	824	27	0.9834	101;101
G02510	SAMEA3715727	ERR1465740	Switzerland	Ivory Coast	L4	L4.1.2.1	1266625;1293053	65.84	20.24	0.0035	1214	798	54	0.983	101;101
G02513	SAMEA3715729	ERR1367632	Switzerland	Ethiopia	L4	L4.1.2.1	2111118;2174061	104.93	26.45	0.0035	1202	804	29	0.9832	101;101
G02514	SAMEA3715730	ERR1465954	Switzerland	Switzerland	L4	L4.8	2282741;2220046	103.86	23.35	0.0021	1163	841	16	0.9845	101;101
G02516	SAMEA3671577	ERR1199152	Switzerland	Uganda	L4	L4.6.1.2	2420942;2496277	117.77	28.08	0.003	1174	809	28	0.9847	101;101
G02517	SAMEA3715732	ERR1465955	Switzerland	Spain	L4	L4.8	1908213;1940168	97.49	26.58	0.003	1155	819	12	0.9852	101;101
G02519	SAMEA3715734	ERR1367614	Switzerland	Republic_of_the_Congo	L4	L4.1.2.1	1529651;1569113	74.36	22.37	0.0037	1222	789	29	0.983	101;101
G02520	SAMEA3715735	ERR1367640	Switzerland	Switzerland	L4	L4.1.2.1	1693106;1675567	83.68	23.16	0.0041	1195	794	22	0.9838	101;101
G02521	SAMEA3715736	ERR1465956	Switzerland	Bosnia and Herzegovina	L4	L4.8	1425507;1366012	71.23	24.1	0.0035	1247	845	57	0.9851	101;101
G02522	SAMEA3715737	ERR1465957	Switzerland	Unknown	L4	L4.7	1077427;1108640	59.15	18.11	0.0061	1194	810	79	0.9863	101;101
G02523	SAMEA3715738	ERR1367610	Switzerland	Sierra_Leone	L4	L4.1	1254010;1206149	63.48	22.76	0.0022	1504	854	206	0.9842	101;101
G02524	SAMEA3715739	ERR1367621	Switzerland	Senegal	L4	L4.1.2.1	2085432;2013040	109.2	32.57	0.0036	1233	819	40	0.9855	101;101
G02526	SAMEA3715741	ERR1367627	Switzerland	France	L4	L4.1.2.1	2350988;2300313	119.38	29.68	0.0037	1223	793	26	0.9852	101;101
G02527	SAMEA3715742	ERR1465958	Switzerland	Switzerland	L4	L4.8	988100;962449	51.47	19.01	0.0052	1198	820	48	0.9858	101;101
G02528	SAMEA3715743	ERR1465959	Switzerland	Switzerland	L4	L4.8	2496978;2466085	114.39	30.64	0.0046	1171	845	8	0.9853	101;101
G02530	SAMEA3671525	ERR1199153	Switzerland	Democratic_Republic_of_the_Congo	L4	L4.6.1.2	1573456;1528168	78.63	26.18	0.0028	1207	818	62	0.9832	101;101
G02532	SAMEA3715745	ERR1465960	Switzerland	Togo	L4	L4.7	1900532;1934645	102.05	25.72	0.0055	1117	808	25	0.9863	101;101
G02533	SAMEA3715746	ERR1465741	Switzerland	Peru	L4	L4.1.2.1	3089340;3033721	137.96	45.21	0.0033	1227	794	33	0.9821	101;101
G02534	SAMEA3715747	ERR1465961	Switzerland	Switzerland	L4	L4.8	4038993;3958994	177.79	42.17	0.0029	1187	834	22	0.9845	101;101
G02535	SAMEA3715748	ERR1367629	Switzerland	Ethiopia	L4	L4.1.2.1	2890168;2951905	129.46	29.45	0.0031	1244	803	31	0.9819	101;101
G02536	SAMEA3715749	ERR1367663	Switzerland	Serbia	L4	L4.8	1948848;1909413	87.26	22.13	0.0029	1202	832	22	0.984	101;101
G02537	SAMEA3715750	ERR1367630	Switzerland	Brazil	L4	L4.1.2.1	4575193;4707811	187.61	41.08	0.0035	1246	795	21	0.9849	101;101
G02539	20091082	ERR4192374	Switzerland	Mauritania	L6	L6	3247779;3186846	150.19	39.63	0.0118	1491	1031	39	0.9818	101;101
G02540	20091089	ERR4192375	Switzerland	Sierra_Leone	L6	L6	4006739;4117234	177.26	43.06	0.0101	1529	1049	34	0.981	101;101
G02541	20091332	ERR4192376	Switzerland	The_Gambia	L6	L6	3572922;3511027	174.94	49.19	0.0122	1467	1040	31	0.9818	101;101
G02542	20091338	ERR4192377	Switzerland	Unknown	L6	L6	3311722;3430859	165.12	45.43	0.0116	1461	1024	25	0.9821	101;101
G02543	20091398	ERR4192378	Switzerland	Ivory_Coast	L6	L6	2359997;2456973	124.29	35.48	0.0127	1431	1027	46	0.9839	101;101
G02544	20091513	ERR4192379	Switzerland	Cameroon	L5	L5	3502699;3519768	160.03	46.28	0.0071	1370	966	19	0.9812	101;101
G02555	SAMEA3715761	ERR1367616	Switzerland	Thailand	L1	L1.1.3	1784455;1726421	89.76	23.27	0.0064	1386	929	60	0.9822	101;101
G02574	SAMEA3715780	ERR1367624	Switzerland	Thailand	L1	L1.1.3	1347245;1313485	68.18	18.91	0.0064	1350	928	48	0.9802	101;101
G02579	SAMEA3715785	ERR1367620	Switzerland	Nigeria	L1	L1.2.1	1186821;1201107	61.81	16.22	0.0047	1322	888	50	0.9838	101;101
G02678	SAMEA3305058	ERR789237	Switzerland	Tibet	L2	L2.2.1	4376673;461821;465815	137.05	35.06	0.007	1380	918	38	0.9893	101;101;101
G02679	SAMEA3305056	ERR789238	Switzerland	Tibet	L2	L2.2.1	2931994;552577;549751	106.12	36.6	0.0069	1354	914	44	0.9865	101;101;101
G02691	13/00920	ERR4192380	Gambia;Bakau	NA	L5	L5	2089703;2068526	125.46	32.27	0.0123	1337	887	51	0.9876	101;101
G02692	13/01129	ERR4192381	Gambia;Bakau	NA	L6	L6	2272769;2246123	126.53	38.35	0.0111	1462	1037	36	0.9877	101;101
G02699	SAMEA3715787	ERR1465962	Switzerland	Republic of Macedonia	L4	L4.8	2489913;2489310	148.03	34.88	0.005	1207	831	18	0.9916	101;101
G02703	20091180	SRR8237395	Switzerland	Thailand	L2	L2.2.1	2221959;2236412	132.35	36.51	0.0081	1205	833	27	0.9902	101;101
G02704	20091193	SRR8237396	Switzerland	China	L2	L2.2.1	1808596;1796034	109.78	31.5	0.0081	1275	893	31	0.9894	101;101
G02705	20091206	SRR8237401	Switzerland	Thailand	L2	L2.2.1	2127721;2111634	126.61	32.51	0.0087	1208	822	39	0.9899	101;101
G02713	SAMEA3715801	ERR1465742	Switzerland	Italy	L4	L4.1.2	2035191;2026627	123.36	30.82	0.0032	1198	798	27	0.9737	101;101
G02714	SAMEA3715802	ERR1465963	Switzerland	Switzerland	L4	L4.7	2335794;2331648	143.95	39.11	0.0035	1190	871	16	0.9913	101;101
G02716	SAMEA3715804	ERR1465829	Switzerland	Eritrea	L4	L4.1.2.1	2757862;2766534	164.16	44.81	0.006	1197	804	24	0.9899	101;101
G02717	SAMEA3715805	ERR1367660	Switzerland	Vietnam	L4	L4.1.2.1	2324070;2343466	140.88	36.97	0.0042	1215	825	23	0.9899	101;101
G02718	SAMEA3715806	ERR1465831	Switzerland	Somalia	L4	L4.1.2.1	2099213;2078549	131.21	36.07	0.004	1201	803	32	0.99	101;101
G02719	SAMEA3715807	ERR1367655	Switzerland	Cameroon	L4	L4.6.2.2	2345412;2374721	137.3	35.99	0.007	1187	829	20	0.9913	101;101
G02721	SAMEA3715457	ERR1465964	Switzerland	Thailand	L4	L4.8	424905;423627	28.17	9.12	0.0039	1074	815	8	0.9907	101;101
G02723	SAMEA3715459	ERR1367650	Switzerland	Portugal	L4	L4.3.4.1	2637677;2613877	153.69	41.1	0.0114	1229	856	25	0.9919	101;101
G02822	SAMEA3305059	ERR789239	Switzerland	Tibet	L2	L2.2.1	4126224	107.19	36.7	0.0072	1357	918	44	0.989	101
G02838	12-006760	SRR8237402	Georgia	NA	L2	L2.2.1	4514484	85.93	22.39	0.0094	1251	855	29	0.9883	101
G02951	12-005578	SRR8237399	Georgia	NA	L2	L2.2.1	1871928;1895298	109.15	27.35	0.0072	1304	848	38	0.9908	101;101
G03007	12-010749	SRR8237400	Georgia	NA	L2	L2.2.1	2059786;2244902	125.68	35.1	0.0084	1336	901	35	0.9915	101;101
G03020	12-010817	SRR8237403	Georgia	NA	L2	L2.2.1	1917806;2175703	144.68	43.22	0.0077	1324	903	31	0.9913	101;101
G03080	D0058_1	SRR8237404	Unknown	NA	L2	L2.2.1	1989287;2106414	124.58	31.99	0.008	1315	846	25	0.9903	101;101
G03138	12-016394	SRR8237366	Georgia	NA	L2	L2.2.1	2191363;2057608	132.52	33.31	0.008	1351	900	30	0.9911	101;101
G03147	D0009_1	SRR8237365	Unknown	NA	L2	L2.2.1.1	2159940;2313579	123.54	41.31	0.0083	1341	884	27	0.9909	101;101
G03150	D0013_2	SRR8237368	Unknown	NA	L2	L2.2.1	1030709;972488	68.02	22.76	0.0086	1448	899	99	0.9905	101;101
G03151	D0019_2	SRR8237367	Unknown	NA	L2	L2.2.1	2089779;1954321	119.44	43.47	0.0082	1294	855	27	0.99	101;101
G03153	D0023_1	SRR8237370	Unknown	NA	L2	L2.1	2070380;1938825	120.03	31.52	0.0077	1349	870	47	0.992	101;101
G03154	D0025_1	SRR8237369	Unknown	NA	L2	L2.2.1	2170077;2315543	127.93	32.01	0.0085	1331	900	26	0.9911	101;101
G03155	D0027_1	SRR8237372	Unknown	NA	L2	L2.2.1.1	1906865;2033783	123.13	31.37	0.0081	1327	887	21	0.9916	101;101
G03157	SAMN04276734	SRR3724811	Peru	Peru	L4	L4.8	6132542	69.89	17.7	0.0042	1131	820	11	0.9752	101
G03158	SAMN04276698	SRR3724984	Peru	Peru	L4	L4.1.2.1	8863421	103.99	22.79	0.004	1190	783	21	0.9768	101
G03159	SAMN04276741	SRR3724960	Peru	Peru	L4	L4.8	5601049	58.89	14	0.0018	1312	822	58	0.9707	101
G03160	SAMN04276719	SRR3724973	Peru	Peru	L2	L2.2.1	11950009	106.55	28.96	0.0066	1373	881	46	0.9736	101
G03161	SAMN04276714	SRR3724676	Peru	Peru	L4	NA	1444500;974065	55.99	17.4	0.0034	1152	799	61	0.9813	101;101
G03162	SAMN04276692	SRR3724982	Peru	Peru	L4	L4.1.2.1	8596838	107.47	24.22	0.0035	1214	797	25	0.9764	101
G03163	SAMN04276696	SRR3724972	Peru	Peru	L4	L4.3.2	5878815	87.62	21.02	0.0031	1217	822	20	0.9816	101
G03164	SAMN04276702	SRR3724976	Peru	Peru	L4	L4.3.3	6369761	97.13	23.18	0.0061	1219	851	17	0.9795	101
G03165	SAMN04276691	SRR3724983	Peru	Peru	L4	L4.1.1	10671323	116.44	20.97	0.0018	1225	830	24	0.9765	101
G03167	SAMN04276652	SRR3724771	Peru	Peru	L4	L4.3.2	2900363	42.57	10.01	0.0038	1156	818	23	0.9722	101
G03168	SAMN04276744	SRR3724966	Peru	Peru	L4	L4.3.3	4492445	53.69	11.24	0.0042	1180	813	26	0.9708	101
G03169	SAMN04276653	SRR3724745	Thailand	Unknown	L2	L2.2.1	3765750	54.61	13.8	0.007	1287	879	30	0.9757	101
G03170	SAMN04276700	SRR3724679	Thailand	Unknown	L2	L2.2.1	3741134	44.69	12.08	0.0065	1312	833	58	0.9678	101
G03171	SAMN04276654	SRR3724760	Thailand	Unknown	L2	L2.2.2	4080896	49.28	11.54	0.008	1210	815	31	0.9712	101
G03172	SAMN04276701	SRR3724948	Thailand	Unknown	L2	L2.2.1	3607261	43.62	14.02	0.008	1239	819	37	0.9658	101
G03173	SAMN04276735	SRR3724968	Thailand	Unknown	L1	L1.1.3	4431057	50.38	11.26	0.0058	1445	926	73	0.9667	101
G03174	SAMN04276699	SRR3724665	Thailand	Unknown	L2	L2.2.1	3672610	39.23	10.68	0.0074	1326	891	43	0.9634	101
G03176	SAMN04276727	SRR3724654	Thailand	Unknown	L2	L2.2.1	1450255	20.1	24.85	0.0082	1020	658	52	0.9544	101
G03177	SAMN04276720	SRR3724964	Thailand	Unknown	L2	L2.2.1	3618235;1265473	81.93	23.75	0.0064	1411	897	44	0.9726	101;101
G03179	SAMN04276703	SRR3724681	Thailand	Unknown	L2	L2.2.1	3573310	38.37	10.12	0.0065	1278	823	55	0.9609	101
G03182	SAMN04276715	SRR3724978	Thailand	Unknown	L2	L2.2.1	5841711	84.43	26.46	0.0089	1349	925	26	0.9785	101
G03183	SAMN04276655	SRR3724761	Thailand	Unknown	L2	L2.2.1	3729436	53.92	15.66	0.0077	1278	859	29	0.9747	101
G03187	SAMN04276740	SRR3724672	Thailand	Unknown	L2	L2.1	4229037	44.91	10.87	0.0075	1269	854	29	0.9661	101
G03189	SAMN04276688	SRR3724756	Thailand	Unknown	L2	L2.2.1	5414986	57.35	12.78	0.0081	1329	929	32	0.9687	101
G03191	SAMN04276706	SRR3724970	Thailand	Unknown	L2	L2.2.1.1	8835329	110.02	26.93	0.0078	1320	880	34	0.9781	101
G03192	SAMN04276656	SRR3724764	Thailand	Unknown	L4	L4.1.2	4344844	52.17	11.06	0.0054	1146	785	34	0.9702	101
G03194	SAMN04276708	SRR3724673	Thailand	Unknown	L2	L2.2.1	4509933	47.01	12.12	0.0077	1367	879	57	0.9631	101
G03195	SAMN04276710	SRR3724940	Thailand	Unknown	L2	L2.2.1.1	7211383	75.18	17.03	0.0079	1351	892	49	0.9703	101
G03196	SAMN04276657	SRR3724784	Thailand	Unknown	L1	L1.2.1	2724183	33.45	16.25	0.0047	1303	901	37	0.964	101
G03197	SAMN04276724	SRR3724981	Thailand	Unknown	L2	L2.2.1	6638045	65.25	17.07	0.0074	1376	870	66	0.9673	101
G03198	SAMN04276709	SRR3724974	Thailand	Unknown	L2	L2.2.1	5616140	67.48	16.79	0.0067	1364	875	56	0.973	101
G03199	SAMN04276658	SRR3724783	Thailand	Unknown	L1	L1.2.1	2779702	37.45	9.49	0.0043	1297	891	49	0.969	101
G03200	SAMN04276704	SRR3724943	Thailand	Unknown	L1	L1.1.1	5401886	59.49	14.47	0.0069	1393	867	83	0.9667	101
G03201	SAMN04276695	SRR3724815	Thailand	Unknown	L4	L4.4.2	7044663	69.92	13.64	0.0016	1278	817	40	0.9705	101
G03202	SAMN04276689	SRR3724747	Thailand	Unknown	L2	L2.2.1	4529706	45.77	13.1	0.0074	1388	898	55	0.9661	101
G03203	SAMN04276717	SRR3724808	Thailand	Unknown	L1	L1.1.2	4939140	54.87	13.37	0.0064	1422	897	91	0.9506	101
G03204	SAMN04276659	SRR3724766	Thailand	Unknown	L4	L4.4.2	2555788	39.75	15.96	0.002	1117	799	22	0.9744	101
G03205	SAMN04276693	SRR3724656	Thailand	Unknown	L2	L2.2.1	3472955	41.31	12.24	0.0066	1399	833	83	0.9668	101
G03206	SAMN04276660	SRR3724790	Thailand	Unknown	L2	L2.2.1	3109760	41.24	10.82	0.0069	1274	899	27	0.9704	101
G03207	SAMN04276737	SRR3724804	Thailand	Unknown	L2	L2.2.1.1	5535721	68.81	17.04	0.0069	1361	876	51	0.9735	101
G03208	SAMN04276694	SRR3724945	Thailand	Unknown	L2	L2.2.1	4386166	44.85	11.4	0.0068	1289	882	44	0.9641	101
G03209	SAMN04276729	SRR3724969	Thailand	Unknown	L2	L2.2.1	8860042	72.74	20.96	0.0074	1302	876	32	0.9668	101
G03210	SAMN04276745	SRR3724958	Thailand	Unknown	L2	L2.2.1.1	3158267	41.13	28.05	0.0071	1258	863	28	0.9467	101
G03211	SAMN04276712	SRR3724979	Thailand	Unknown	L2	L2.2.1	6435393	73.44	23.69	0.0067	1309	885	33	0.9726	101
G03213	SAMN04276661	SRR3724780	Thailand	Unknown	L1	L1.1.1	2798185	38.36	14.22	0.0062	1253	877	36	0.9648	101
G03214	SAMN04276732	SRR3724980	Thailand	Unknown	L2	L2.2.1	6461283	90.15	24.38	0.0068	1369	903	36	0.9778	101
G03215	SAMN04276662	SRR3724744	Thailand	Unknown	L1	L1.2.1	3454501	47.6	11.18	0.0049	1314	898	42	0.9708	101
G03216	SAMN04276731	SRR3724800	Thailand	Unknown	L2	L2.2.1	6758986	93.05	30.46	0.007	1350	858	55	0.9778	101
G03217	SAMN04276663	SRR3724788	Thailand	Unknown	L1	L1.1.1	3219525	42.46	10.52	0.0088	1280	869	48	0.967	101
G03218	SAMN04276664	SRR3724772	Thailand	Unknown	L2	L2.2.1	3808035	48.44	25.74	0.007	1279	899	29	0.9703	101
G03219	SAMN04276726	SRR3724959	Thailand	Unknown	L1	L1.2.1	4241265	45.7	12.24	0.0021	1341	871	62	0.9598	101
G03220	SAMN04276713	SRR3724820	Thailand	Unknown	L2	L2.2.1	7315904	75.45	19.11	0.0065	1400	906	58	0.9675	101
G03221	SAMN04276725	SRR3724797	Thailand	Unknown	L2	L2.2.1	5538583	69.24	20.77	0.0067	1445	885	76	0.9743	101
G03222	SAMN04276665	SRR3724781	Thailand	Unknown	L1	L1.2.1	2457456	33.39	13.56	0.0027	1270	896	30	0.9634	101
G03223	SAMN04276666	SRR3724762	Thailand	Unknown	L2	L2.2.1	3977599	53.9	18.4	0.0067	1274	885	23	0.9749	101
G03225	SAMN04276707	SRR3724939	Thailand	Unknown	L2	L2.2.1.1	5415201	71.39	19.57	0.0078	1366	876	65	0.9737	101
G03226	SAMN04276668	SRR3724792	Thailand	Unknown	L1	L1.2.1	3198376	39.58	15.04	0.0047	1285	876	43	0.9641	101
G03227	SAMN04276669	SRR3724770	Thailand	Unknown	L1	L1.2.1	2858599	38.45	9.52	0.0028	1298	893	48	0.9683	101
G03228	SAMN04276670	SRR3724767	Thailand	Unknown	L1	L1.1.3	4517219	54.7	15.27	0.0061	1365	890	38	0.9697	101
G03229	SAMN04276733	SRR3724953	Democratic Republic of the Congo	Democratic Republic of the Congo	L4	NA	6130659	65.68	13.19	0.0025	1246	863	17	0.9741	101
G03230	SAMN04276671	SRR3724757	Democratic Republic of the Congo	Democratic Republic of the Congo	L4	L4.3.4.1	982021;1086146	53.69	23.62	0.0103	1196	845	22	0.9827	101;101
G03231	SAMN04276728	SRR3724817	Democratic Republic of the Congo	Democratic Republic of the Congo	L4	L4.7	5127013	52.56	11.74	0.0054	1137	806	24	0.97	101
G03232	SAMN04276730	SRR3724946	Democratic Republic of the Congo	Democratic Republic of the Congo	L3	L3.1.1	4102477	46.93	21.4	0.0019	1313	894	36	0.9712	101
G03233	SAMN04276718	SRR3724816	Democratic Republic of the Congo	Democratic Republic of the Congo	L4	L4.1.1.1	6391459	63.57	14.39	0.0061	1170	785	27	0.9706	101
G03235	SAMN04276743	SRR3724671	Democratic Republic of the Congo	Democratic Republic of the Congo	L4	L4.3.4.1	4442102	50.26	13.84	0.009	1183	844	18	0.9695	101
G03236	SAMN04276687	SRR3724755	Democratic Republic of the Congo	Democratic Republic of the Congo	L4	L4.1.1.1	4948301	53.46	13.12	0.0045	1262	782	49	0.97	101
G03237	SAMN04276721	SRR3724809	Democratic Republic of the Congo	Democratic Republic of the Congo	L4	L4.7	3909959	51.96	13.76	0.0054	1242	799	69	0.9709	101
G03240	SAMN04276672	SRR3724977	Tanzania	Tanzania	L4	L4.6	12734084	87.27	22.91	0.0009	1124	777	18	0.968	101
G03241	SAMN04276746	SRR3724678	Tanzania	Tanzania	L3	L3.1.1	5357059	73.76	16.37	0.0022	1347	897	28	0.9766	101
G03243	SAMN04276674	SRR3724952	Tanzania	Tanzania	L3	L3.1.1	14199741	142.76	27.82	0.0016	1362	882	28	0.9773	101
G03244	SAMN04276675	SRR3724793	Tanzania	Tanzania	L1	L1	1663481	27	17.19	0.0075	1115	779	43	0.971	101
G03245	SAMN04276676	SRR3724655	Tanzania	Tanzania	L2	L2.2.1	4427594	67.96	42.57	0.0061	1307	879	32	0.976	101
G03246	SAMN04276739	SRR3724743	Tanzania	Tanzania	L3	L3.1.1	2329231	38.24	24.89	0.0019	1286	803	94	0.974	101
G03247	SAMN04276742	SRR3724957	Tanzania	Tanzania	L1	L1.1.2	2206455	36.7	20.28	0.0054	1398	918	65	0.9657	101
G03248	SAMN04276677	SRR3724776	Tanzania	Tanzania	L1	L1.1.2	2048517	33.13	15.29	0.006	1228	870	32	0.9722	101
G03249	SAMN04276736	SRR3724822	Tanzania	Tanzania	L3	L3.1.1	5628728	82.61	17.15	0.0033	1336	874	32	0.9773	101
G03250	SAMN04276747	SRR3724967	Tanzania	Tanzania	L1	L1.2.1	4874790	70.99	16.84	0.0069	1318	878	41	0.9757	101
G03254	14/00031	ERR4192382	Gambia;Bakau	NA	L6	L6	1891374;1817999	117.21	30	0.0109	1472	1041	28	0.9866	101;101
G03355	13-003218	SRR8237371	Georgia	NA	L2	L2.2.1	3559096;3514935	177.23	43.2	0.0078	1385	908	31	0.9912	101;101
G03445	SAMN04276673	SRR3724777	Tanzania	Tanzania	L2	L2.2.1.1	2026145	34.64	24.25	0.007	1284	874	39	0.9712	101
G03446	SAMN04276678	SRR3724758	Tanzania	Tanzania	L3	L3	3316828	46.4	25.04	0.0031	1316	866	43	0.967	101
G03447	SAMN04276738	SRR3724949	Tanzania	Tanzania	L3	L3.1.1	5002229	66.85	13.96	0.0019	1360	890	37	0.9721	101
G03737	SAMEA787741	ERR038738	Uganda	Uganda	L4	L4.6.1.1	13110547	368.19	85.45	0.0027	1920	785	768	0.9885	75
G03739	SAMEA787708	ERR038740	Uganda	Uganda	L4	L4.6.1.2	12573818	353.96	77.74	0.0028	1987	811	786	0.9884	75
G03740	SAMEA787715	ERR038748	Uganda	Uganda	L4	L4.6.1.2	8625566	246.66	60.93	0.0028	1943	800	792	0.9892	75
G03741	SAMEA787714	ERR038749	Uganda	Uganda	L4	L4.6.1.2	10059468	284.27	69.56	0.0032	1942	811	757	0.9859	75
G03742	SAMEA787729	ERR038750	Uganda	Uganda	L4	L4.6.1.2	9865442	278.12	65.7	0.0037	1974	825	784	0.9856	75
G03829	SAMEA3504609	ERR1334053	Ghana	NA	L5	L5	2011634	96.04	17.71	0.0094	1472	938	37	0.9791	125
G03831	N0015_1	SRR8237374	Unknown	NA	L2	L2.2.1.1	2529334;2185371	135.81	36.94	0.0073	1337	894	25	0.9889	101;101
G03833	D0035_1	SRR8237373	Unknown	NA	L2	L2.2.1.1	2221752;2594441	138.06	34.79	0.0072	1354	881	26	0.9891	101;101
G03834	D0036_1	SRR8237359	Unknown	NA	L2	L2.2.1.2	2237820;2623339	138.36	38.35	0.0077	1313	884	28	0.9895	101;101
G03835	N0038_1	SRR8237360	Unknown	NA	L2	L2.2.2	2417174;2807956	145.02	36.85	0.007	1284	837	16	0.9894	101;101
G03836	D0040_1	SRR8237361	Unknown	NA	L2	L2.1	2552994;2956661	146.36	36.23	0.007	1344	873	27	0.9907	101;101
G03838	D0047_1	SRR8237362	Unknown	NA	L2	L2.2.2	2464404;2861524	150.64	39	0.0091	1332	850	34	0.9898	101;101
G03840	D0049_1	SRR8237355	Unknown	NA	L2	L2.2.1	2090807;2387663	134.14	37.47	0.0072	1343	892	27	0.9792	101;101
G03854	N0118_1	SRR8237356	Unknown	NA	L2	L2.2.1.1	1977021;2264071	132.99	35.36	0.0076	1324	897	29	0.9897	101;101
G03855	N0119_1	SRR8237357	Unknown	NA	L2	L2.2.1	1893526;2178104	124.99	32.71	0.0068	1325	902	22	0.9894	101;101
G03856	D0123_1	SRR8237358	Unknown	NA	L2	L2.2.1	2278161;1974753	119.7	31.52	0.0066	1335	907	23	0.99	101;101
G03861	N0156_1	SRR8237363	Unknown	NA	L2	L2.2.1	1584087;1884902	106.02	30.78	0.0068	1289	891	26	0.9878	101;101
G03862	N0159_1	SRR8237364	Unknown	NA	L2	L2.2.1	2838932;2469878	163.24	44.45	0.0076	1337	899	16	0.9901	101;101
G03863	N0160_1	SRR8237350	Unknown	NA	L2	L2.2.1.1	2673926;3079426	167.28	59.72	0.0072	1355	897	31	0.9888	101;101
G03865	N0167_4	SRR8237349	Unknown	NA	L2	L2.2.1	2788174;2385232	148.67	38.9	0.0065	1343	888	25	0.9903	101;101
G03870	N0192_1	SRR8237348	Unknown	NA	L2	L2.2.1	2829486;2478498	168.1	47.59	0.007	1323	879	30	0.9897	101;101
G03927	SAMEA3671559	ERR1199143	Uganda	Uganda	L4	L4.6.1.1	3018844	112.23	28.37	0.0011	1122	770	23	0.9922	100
G03928	SAMEA3671465	ERR1199130	Uganda	Uganda	L4	L4.6.1.2	715419	25.98	8.71	0.0068	1026	801	20	0.9925	100
G03929	SAMEA3671527	ERR1199097	Uganda	Uganda	L4	L4.6.1.2	2665401	92.25	23.97	0.0105	1112	795	55	0.995	83
G03930	SAMEA3671512	ERR1199131	Uganda	Uganda	L4	L4.6.1.1	2051506	77.74	23.22	0.0042	1111	772	26	0.9906	100
G03931	SAMEA3671581	ERR1199145	Uganda	Uganda	L4	L4.6.1.1	3897483	139.05	35.65	0.0038	1104	772	11	0.991	100
G03932	SAMEA3671608	ERR1199125	Uganda	Uganda	L4	L4.6.1.1	5777618	186.49	45.09	0.0049	1113	788	51	0.9918	83
G03933	SAMEA3671528	ERR1199137	Uganda	Uganda	L4	L4.6.1.2	2473558	87.63	25.4	0.0045	1147	798	32	0.9901	100
G03936	SAMEA3671521	ERR1199135	Uganda	Uganda	L4	L4.6.1.2	2282742	80.14	23.4	0.0037	1161	794	35	0.9911	100
G03938	SAMEA3671515	ERR1199133	Uganda	Uganda	L4	L4.6.1.2	2053417	77.78	22.76	0.0052	1109	795	6	0.9918	100
G03939	SAMEA3671544	ERR1199142	Uganda	Uganda	L4	L4.6.1.1	2705064	98.06	25.98	0.0029	1122	773	11	0.9919	100
G03940	SAMEA3671566	ERR1199144	Uganda	Uganda	L4	L4.6.1.2	3384986	116.94	28.96	0.004	1155	804	12	0.9915	100
G03941	SAMEA3671542	ERR1199141	Uganda	Uganda	L4	L4.6.1.1	2587714	96.31	25.05	0.0028	1127	784	17	0.9906	100
G03942	SAMEA3671540	ERR1199140	Uganda	Uganda	L4	L4.6.1.2	2630230	94.65	27.07	0.0056	1116	799	17	0.9916	100
G03943	SAMEA3671529	ERR1199138	Uganda	Uganda	L4	L4.6.1.1	2470634	87.77	25.52	0.0028	1127	787	18	0.9911	100
G03947	SAMEA3671588	ERR1199116	Uganda	Uganda	L4	L4.6.1.2	4753015	155.92	38.92	0.0069	1085	780	46	0.9925	83
G03948	SAMEA3671522	ERR1199136	Uganda	Uganda	L4	L4.6.1.1	2313258	83.32	23.57	0.0049	1107	787	22	0.9908	100
G03951	SAMEA3671490	ERR1199095	Uganda	Uganda	L4	L4.6.1.1	1891668	65.81	16.88	0.0127	1080	776	47	0.9949	83
G03952	SAMEA3671574	ERR1199114	Uganda	Uganda	L4	L4.6.1.2	4126545	134.15	32.41	0.0073	1104	808	45	0.9919	83
G03953	SAMEA3671462	ERR1199129	Uganda	Uganda	L4	L4.6.1.1	602010	22.54	8.26	0.0095	1000	772	11	0.9874	100
G03956	SAMEA3671519	ERR1199134	Uganda	Uganda	L4	L4.6.1.2	2128176	80.87	22.09	0.0033	1117	797	20	0.9913	100
G03959	SAMEA3671467	ERR1199094	Uganda	Uganda	L4	L4.6.1.1	975621	33.53	10.36	0.0142	1020	785	16	0.9948	83
G03961	SAMEA3671513	ERR1199132	Uganda	Uganda	L4	L4.6.1.1	2520605	75.95	22.6	0.0031	1408	772	333	0.865	100
G03965	SAMEA3671534	ERR1199101	Democratic Republic of the Congo	Democratic Republic of the Congo	L4	L4.6.1.2	1788296	89.97	27.01	0.0058	1162	830	42	0.9817	35-151
G03966	SAMEA3671573	ERR1199113	Democratic Republic of the Congo	Democratic Republic of the Congo	L4	L4.6.1.2	2621374	113.16	31.68	0.0042	1196	829	34	0.9801	35-151
G03971	SAMEA3671538	ERR1199104	Democratic Republic of the Congo	Democratic Republic of the Congo	L4	L4.6.1.2	1964109	78.89	22.04	0.0058	1144	819	23	0.9797	35-151
G03973	SAMEA3671599	ERR1199122	Democratic Republic of the Congo	Democratic Republic of the Congo	L4	L4.6.1.2	3816612	127.67	31.3	0.0054	1207	832	26	0.9797	35-151
G03975	SAMEA3671550	ERR1199107	Democratic Republic of the Congo	Democratic Republic of the Congo	L4	L4.6.1.2	1984496	89.88	24.11	0.0055	1158	822	29	0.9835	35-151
G03976	SAMEA3671571	ERR1199111	Democratic Republic of the Congo	Democratic Republic of the Congo	L4	L4.6.1.2	2509752	106.24	26.73	0.0049	1186	829	45	0.9831	35-151
G03977	SAMEA3671535	ERR1199102	Democratic Republic of the Congo	Democratic Republic of the Congo	L4	L4.6.1.2	1997196	77.29	19.74	0.006	1159	828	27	0.9812	35-151
G03980	SAMEA3671560	ERR1199109	Democratic Republic of the Congo	Democratic Republic of the Congo	L4	L4.6.1.2	2444373	88.33	22.61	0.0038	1175	826	26	0.9829	35-151
G03983	SAMEA3671572	ERR1199112	Democratic Republic of the Congo	Democratic Republic of the Congo	L4	L4.6.1.2	2661412	104.43	24.66	0.0045	1195	833	33	0.9813	35-151
G03987	SAMEA3671539	ERR1199105	Democratic Republic of the Congo	Democratic Republic of the Congo	L4	L4.6.1.2	2038768	75.85	19.39	0.0039	1181	832	28	0.9801	35-151
G03988	SAMEA3671596	ERR1199121	Democratic Republic of the Congo	Democratic Republic of the Congo	L4	L4.6.1.2	3334031	129.01	31.23	0.0044	1221	830	39	0.982	35-151
G03991	SAMEA3671596	ERR1199121	Democratic Republic of the Congo	Democratic Republic of the Congo	L4	L4.6.1.2	1736366	88.37	23.93	0.0046	1160	820	32	0.9834	35-151
G03992	SAMEA3671545	ERR1199106	Democratic Republic of the Congo	Democratic Republic of the Congo	L4	L4.6.1.2	1802455	91.34	24.17	0.0046	1172	825	27	0.986	35-151
G03994	SAMEA3671618	ERR1199128	Democratic Republic of the Congo	Democratic Republic of the Congo	L4	L4.6.1.2	3611461	170.6	40.84	0.0047	1217	834	39	0.989	35-151
G03996	SAMEA3671536	ERR1199103	Democratic Republic of the Congo	Democratic Republic of the Congo	L4	L4.6.1.2	1758366	92.06	24.85	0.0047	1168	826	32	0.9862	35-151
G03999	SAMEA3671532	ERR1199100	Democratic Republic of the Congo	Democratic Republic of the Congo	L4	L4.6.1.2	1704494	82.76	22.06	0.0046	1144	818	34	0.9848	35-151
G04001	SAMEA3671563	ERR1199110	Democratic Republic of the Congo	Democratic Republic of the Congo	L4	L4.6.1.2	2189271	106.45	28.13	0.0069	1163	803	43	0.9867	35-151
G04003	SAMEA3671530	ERR1199098	Democratic Republic of the Congo	Democratic Republic of the Congo	L4	L4.6.1.2	1742381	86.28	23.4	0.0047	1153	828	20	0.9818	35-151
G04008	SAMEA3671590	ERR1199118	Democratic Republic of the Congo	Democratic Republic of the Congo	L4	L4.6.1	2762393	137.93	33.78	0.0041	1165	788	39	0.9861	35-151
G04009	SAMEA3671594	ERR1199120	Democratic Republic of the Congo	Democratic Republic of the Congo	L4	L4.6.1.2	2933697	142.44	35.08	0.005	1205	837	42	0.9873	35-151
G04010	SAMEA3671516	ERR1199096	Democratic Republic of the Congo	Democratic Republic of the Congo	L4	L4.6.1.2	1438310	73.69	20.28	0.005	1148	827	27	0.9852	35-151
G04017	SAMEA3671557	ERR1199108	Democratic Republic of the Congo	Democratic Republic of the Congo	L4	L4.6.1.2	2031118	105.01	32.28	0.0051	1163	820	37	0.9871	35-151
G04018	SAMEA3671614	ERR1199126	Democratic Republic of the Congo	Democratic Republic of the Congo	L4	L4.6.1.2	3522994	172.62	41.32	0.0051	1205	819	36	0.988	35-151
G04022	SAMEA3671606	ERR1199124	Democratic Republic of the Congo	Democratic Republic of the Congo	L4	L4.6.1.2	3280696	159.15	37.82	0.0049	1216	841	38	0.9887	35-151
G04025	SAMEA3671615	ERR1199127	Democratic Republic of the Congo	Democratic Republic of the Congo	L4	L4.6.1.2	3628355	167.6	38.21	0.0037	1220	825	36	0.9884	35-151
G04026	SAMEA3671589	ERR1199117	Democratic Republic of the Congo	Democratic Republic of the Congo	L4	L4.6.1.2	2800827	138.46	33.26	0.0031	1215	812	49	0.9879	35-151
G04027	SAMEA3671601	ERR1199123	Democratic Republic of the Congo	Democratic Republic of the Congo	L4	L4.6.1.2	3216732	158.73	38.18	0.0033	1186	814	42	0.9884	35-151
G04028	SAMEA3671582	ERR1199115	Democratic Republic of the Congo	Democratic Republic of the Congo	L4	L4.6.1.2	2646887	135.04	36.19	0.0028	1199	806	52	0.9879	35-151
G04030	SAMN04276755	SRR3724660	Democratic Republic of the Congo	Democratic Republic of the Congo	L4	L4.3.2	3050833	52.06	11.54	0.0059	1297	857	113	0.9835	101
G04031	SAMN04276807	SRR3724950	Democratic Republic of the Congo	Democratic Republic of the Congo	L4	L4.6.1.2	4011717	55.69	11.91	0.0048	1165	831	22	0.9806	101
G04032	SAMN04276787	SRR3724799	Democratic Republic of the Congo	Democratic Republic of the Congo	L4	L4.3.4.2.1	3308325	58.91	16.8	0.0114	1174	848	24	0.9839	101
G04033	SAMN04276754	SRR3724807	Ivory Coast	NA	L4	L4.1	6926686	96.81	20.22	0.003	1291	844	34	0.9824	101
G04034	SAMN04276767	SRR5535684	Ivory Coast	NA	L4	L4.1	1463066;1289730	58.45	21.86	0.003	1309	843	35	0.9741	101;101
G04035	SAMN04276773	SRR3724956	Ivory Coast	NA	L4	L4.1	1317851;1131940	60.75	18.72	0.003	1315	848	39	0.9837	101;101
G04037	SAMN04276818	SRR3724803	Ivory Coast	NA	L4	L4.1	3846494	65.65	14.07	0.0031	1262	845	29	0.983	101
G04038	SAMN04276792	SRR3724818	Ivory Coast	NA	L4	L4.6.2.2	3272040	53.65	14.84	0.0097	1131	807	18	0.9824	101
G04039	SAMN04276800	SRR3724965	Ivory Coast	NA	L4	L4.1	3778632	62.96	27.55	0.0032	1230	828	21	0.9839	101
G04040	SAMN04276779	SRR3724819	Ivory Coast	NA	L4	L4.1	5488006	90.54	33.5	0.0033	1260	840	16	0.9856	101
G04041	SAMN04276748	SRR3724971	Ivory Coast	NA	L4	L4.1	1892522;812945	64.41	28.11	0.0029	1343	835	44	0.981	101;151
G04042	SAMN04276830	SRR3724928	Ivory Coast	NA	L4	L4.1	4632270	76.6	15.93	0.0031	1286	846	24	0.9826	101
G04043	SAMN04276822	SRR3724802	Ivory Coast	NA	L4	L4.1	5947013	84.21	19.58	0.003	1278	841	38	0.9823	101
G04045	SAMN04276795	SRR3724669	Democratic Republic of the Congo	Democratic Republic of the Congo	L3	L3	4437937	58.62	19.08	0.0032	1318	904	30	0.9311	101
G04046	SAMN04276825	SRR3724796	Democratic Republic of the Congo	Democratic Republic of the Congo	L4	L4.8	2659762	44.59	13.07	0.0035	1160	828	16	0.936	101
G04047	SAMN04276823	SRR3724941	Democratic Republic of the Congo	Democratic Republic of the Congo	L4	L4.1.2	2888115	42.52	10.32	0.0024	1164	799	29	0.8947	101
G04048	SAMN04276836	SRR3724659	Democratic Republic of the Congo	Democratic Republic of the Congo	L4	L4.7	2795701	44.8	12.43	0.0053	1115	801	25	0.9288	101
G04049	SAMN04276797	SRR3724937	Democratic Republic of the Congo	Democratic Republic of the Congo	L4	NA	2469389	36.41	11.88	0.0027	1170	858	11	0.8827	101
G04050	SAMN04276798	SRR3724667	Democratic Republic of the Congo	Democratic Republic of the Congo	L4	L4.3.3	3678734	48.94	20.71	0.0063	1132	812	17	0.8737	101
G04051	SAMN04276806	SRR3724963	Democratic Republic of the Congo	Democratic Republic of the Congo	L4	L4.7	4508364	58.89	27.79	0.0058	1109	795	15	0.8788	101
G04052	SAMN04276811	SRR3724670	Democratic Republic of the Congo	Democratic Republic of the Congo	L4	L4.7	2059967	33.6	9.15	0.0059	1116	806	26	0.9224	101
G04053	SAMN04276815	SRR3724929	Democratic Republic of the Congo	Democratic Republic of the Congo	L4	L4.3.4.2.1	5179374	73.84	20.72	0.0121	1201	832	20	0.916	101
G04054	SAMN04276771	SRR3724962	Democratic Republic of the Congo	Democratic Republic of the Congo	L4	NA	2499098	28.97	28.45	0.0064	945	686	12	0.8056	101
G04055	SAMN04276824	SRR3724947	Democratic Republic of the Congo	Democratic Republic of the Congo	L4	L4.7	4047746	58.45	15.99	0.0055	1174	808	34	0.9209	101
G04056	SAMN04276808	SRR3724661	Democratic Republic of the Congo	Democratic Republic of the Congo	L4	L4.8	3127069	42.88	11.04	0.0034	1136	805	18	0.8727	101
G04057	SAMN04276757	SRR3724951	Democratic Republic of the Congo	Democratic Republic of the Congo	L4	L4.3.2	3015741	50.37	11.02	0.0036	1177	842	15	0.9818	101
G04059	SAMN04276821	SRR3724795	Democratic Republic of the Congo	Democratic Republic of the Congo	L4	L4.3.3	2768035	43.26	10.69	0.0063	1123	809	20	0.8948	101
G04060	SAMN04276834	SRR3724751	Democratic Republic of the Congo	Democratic Republic of the Congo	L4	L4.1.2	1982036	31.82	8.88	0.0049	1151	803	34	0.9301	101
G04061	SAMN04276799	SRR3724674	South Africa	South Africa	L4	L4.1.1.3	4368587	59.87	18.67	0.0053	1195	811	24	0.9326	101
G04062	SAMN04276776	SRR3724680	South Africa	South Africa	L3	L3.1.1	3312265	43.93	21.39	0.0033	1251	854	25	0.8571	101
G04063	SAMN04276831	SRR3724926	South Africa	South Africa	L4	L4.1.1.1	2587539	40.29	10.32	0.0052	1156	804	27	0.9268	101
G04064	SAMN04276796	SRR3724759	South Africa	South Africa	L2	L2.2.1.1	2182567	33.02	10.04	0.0078	1243	885	33	0.9092	101
G04065	SAMN04276829	SRR3724961	South Africa	South Africa	L2	L2.2.1.1	3279859	55.03	15.81	0.0077	1315	884	41	0.9819	101
G04066	SAMN04276753	SRR3724801	South Africa	South Africa	L4	L4.1.1.3	3598671	52.58	18.83	0.0055	1174	798	22	0.9804	101
G04067	SAMN04276750	SRR3724742	South Africa	South Africa	L2	L2.2.1.1	2547304	40.69	24.05	0.0087	1167	823	19	0.9818	101
G04068	SAMN04276751	SRR3724664	South Africa	South Africa	L2	L2.2.1.1	3527347	54.92	19.03	0.0077	1262	889	18	0.9836	101
G04069	SAMN04276802	SRR3724944	South Africa	South Africa	L2	L2.2.1	3501540	54.2	16.96	0.0084	1342	913	42	0.9806	101
G04070	SAMN04276820	SRR3724753	South Africa	South Africa	L4	L4.3.2	4568155	76.87	18.27	0.0039	1226	833	22	0.9861	101
G04071	SAMN04276804	SRR3724810	South Africa	South Africa	L3	L3	3492077	52.96	12.2	0.0024	1351	893	49	0.9789	101
G04072	SAMN04276810	SRR3724675	South Africa	South Africa	L4	L4.3.3	3080691	52.14	14.37	0.0049	1189	839	16	0.9842	101
G04073	SAMN06251200	SRR5535716	South Africa	South Africa	L2	L2.2.1.1	4943520	76.5	19.65	0.0068	1289	893	26	0.9521	101
G04074	SAMN04276749	SRR3724740	South Africa	South Africa	L2	L2.2.1.1	2615272	42.52	11.34	0.0078	1251	890	34	0.9795	101
G04075	SAMN04276752	SRR3724754	South Africa	South Africa	L2	L2.2.1	2141005	35.35	12.07	0.0071	1239	905	29	0.9787	101
G04076	SAMN04276782	SRR3724813	South Africa	South Africa	L4	L4.3.2.1	5683473	75.84	18.34	0.0027	1259	823	37	0.9802	101
G04077	SAMN04276778	SRR3724677	South Africa	South Africa	L4	L4.3.2.1	4274085	61.81	14.31	0.005	1160	816	24	0.9821	101
G04078	SAMN04276770	SRR3724927	South Africa	South Africa	L4	L4.3.2.1	3114759	47.56	13	0.004	1204	823	34	0.9818	101
G04079	SAMN04276780	SRR3724657	South Africa	South Africa	L4	L4.3.2.1	4190436	59.11	13.97	0.0038	1254	823	37	0.9819	101
G04081	SAMN04276769	SRR3724955	South Africa	South Africa	L4	L4.3.2.1	2723294	41.91	10.4	0.0026	1215	810	37	0.9777	101
G04082	SAMN04276763	SRR3724752	South Africa	South Africa	L2	L2.2.1.1	3365634	47.29	17.19	0.0074	1258	888	31	0.9775	101
G04084	SAMN04276794	SRR3724954	South Africa	South Africa	L4	L4.8	3622024	63.43	13.26	0.0026	1152	825	16	0.9861	101
G04086	SAMN04276765	SRR3724653	South Africa	South Africa	L4	L4.1.1.3	3720985	62.62	15.73	0.0055	1209	813	20	0.9838	101
G04087	SAMN04276777	SRR3724942	South Africa	South Africa	L3	L3	2806004	45.7	15.27	0.0023	1321	894	43	0.9794	101
G04088	SAMN04276764	SRR3724765	South Africa	South Africa	L4	L4.3.3	1844175	27.69	8.16	0.0049	1143	839	24	0.9721	101
G04089	SAMN04276774	SRR3724746	South Africa	South Africa	L4	L4.3.2.1	2722338	42.27	12.97	0.0036	1163	806	22	0.9769	101
G04090	SAMN04276772	SRR3724750	South Africa	South Africa	L4	L4.1.1	3780133	54.74	21.9	0.0036	1149	769	22	0.9805	101
G04092	SAMN04276775	SRR3724748	South Africa	South Africa	L4	L4.3.2	3647576	54.84	13.33	0.0039	1248	823	42	0.9815	101
G04093	SAMN04276801	SRR3724988	South Africa	South Africa	L4	L4.3.2.1	5332160	83.69	16.08	0.0032	1212	830	14	0.9862	101
G04094	SAMN04276813	SRR3724975	South Africa	South Africa	L2	L2.2.1	8799350	138.85	29.76	0.0063	1353	917	25	0.9868	101
G04095	SAMN04276762	SRR3724986	South Africa	South Africa	L3	L3	915523;1367242	61.71	21.71	0.0023	1409	904	39	0.9857	101;101
G04096	SAMN04276786	SRR3724987	South Africa	South Africa	L4	L4.1.2	3005497	48.03	16.19	0.0024	1140	792	20	0.9798	101
G04097	SAMN04276809	SRR3725003	South Africa	South Africa	L4	L4.1.1	13753885	200.48	41.78	0.0039	1172	771	17	0.986	101
G04098	SAMN04276758	SRR3724989	South Africa	South Africa	L3	L3	2038300	30.9	24.84	0.0042	1214	741	140	0.9755	101
G04100	SAMN04276814	SRR3725002	South Africa	South Africa	L4	L4.8	12048325	165.18	31.47	0.0043	1229	837	15	0.9866	101
G04102	SAMN04276766	SRR3725001	South Africa	South Africa	L4	NA	4968045	71.55	26.73	0.0027	1171	826	8	0.9856	101
G04104	SAMN04276841	SRR3725004	Thailand	Unknown	L2	L2.2.1	2577237	40.8	13.48	0.0078	1265	871	23	0.9807	101
G04105	SAMN04276833	SRR3725005	Thailand	Unknown	L2	L2.2.1	2044322	32.95	9.41	0.0102	1152	809	21	0.9795	101
G04106	SAMN04276835	SRR3725007	Thailand	Unknown	L2	L2.2.1	1670099	28.48	8.71	0.007	1239	868	41	0.9773	101
G04107	SAMN04276840	SRR3725006	Thailand	Unknown	L2	L2.2.1	1829797	29.92	8.27	0.0082	1197	861	31	0.9772	101
G04108	SAMN04276812	SRR3725008	Thailand	Unknown	L2	L2.2.1	2342345	32.72	9.2	0.0076	1299	895	41	0.9726	101
G04109	SAMN04276826	SRR5535683	Thailand	Unknown	L1	L1.2.1	2384777	29	7.92	0.0031	1256	854	57	0.9512	101
G04110	SAMN04276837	SRR3725009	Thailand	Unknown	L2	L2.2.1	2099734	33.42	9.5	0.0097	1202	833	33	0.9764	101
G04111	SAMN04276790	SRR3725012	Thailand	Unknown	L2	L2.2.1	5215532	78.11	17.87	0.0076	1317	915	33	0.9493	101
G04112	SAMN04276789	SRR3725010	Thailand	Unknown	L1	L1.1.1	1988649	29.78	8.71	0.0076	1282	905	46	0.9727	101
G04113	SAMN04276832	SRR3725011	Thailand	Unknown	L2	L2.2.1	3433609	48.16	11.98	0.0092	1316	850	66	0.977	101
G04114	SAMN04276756	SRR3725013	Thailand	Unknown	L2	L2.2.1	5802531	82.83	24.92	0.0073	1328	909	29	0.9836	101
G04115	SAMN04276817	SRR3725014	Thailand	Unknown	L2	L2.2.1	2344629	35.81	22.32	0.0092	1145	817	15	0.9787	101
G04116	SAMN04276768	SRR3725195	Thailand	Unknown	L2	L2.2.1	2733159	43.01	24.76	0.0078	1285	893	18	0.9793	101
G04117	SAMN04276784	SRR3725016	Thailand	Unknown	L4	L4.5	3341773	46.86	22.12	0.003	1170	835	11	0.9774	101
G04118	SAMN04276842	SRR3725356	Thailand	Unknown	L2	L2.2.1	3031026	48.04	12.71	0.0082	1285	885	32	0.9816	101
G04120	SAMN04276793	SRR3725362	Thailand	Unknown	L1	L1.2.1	2615089	32.04	11.86	0.0026	1260	895	34	0.9643	101
G04121	SAMN04276791	SRR3725358	Thailand	Unknown	L1	L1.2.1	1742695	22.86	7.29	0.0028	1184	870	38	0.9635	101
G04122	SAMN04276839	SRR3725360	Thailand	Unknown	L2	L2.2.1	2211647	36.24	9.64	0.0076	1271	867	51	0.9779	101
G04123	SAMN04276828	SRR3725359	Thailand	Thailand	L2	L2.2.1	1714998	29.59	16.78	0.0098	1088	777	23	0.9782	101
G04124	SAMN04276819	SRR3725361	Thailand	Unknown	L1	L1.1.1	1963768	28.79	7.66	0.006	1290	874	62	0.9701	101
G04125	SAMN04276827	SRR3725655	Thailand	Unknown	L4	L4.5	3486045	50.48	10.95	0.0024	1262	861	39	0.9787	101
G04126	SAMEA3491431	ERR970409	South Africa	NA	A1	NA	13235767	327.17	86.19	0.0186	1511	1015	56	0.9847	101
G04127	SAMEA3504605	ERR1334051	Ghana	NA	L5	L5	2123797	101.97	16.57	0.0056	1488	942	42	0.9851	125
G04128	SAMEA3504603	ERR1334050	Ghana	NA	L1	L1.1.1	2418190	117.05	20.31	0.0058	1517	953	41	0.9887	125
G04129	SAMEA3504595	ERR1334049	Ghana	NA	L5	L5	985496	48.06	10.89	0.0126	1376	898	38	0.9826	125
G04131	SAMEA3359918	ERR1215482	Ghana	NA	L5	L5	438505	20.89	17.07	0.0057	1359	910	15	0.9875	125
G04133	SAMEA3359916	ERR1215480	Ghana	NA	L5	L5	1243785	59.83	11.93	0.0056	1494	962	57	0.9869	125
G04138	SAMEA1019083	ERR046750	United Kingdom	NA	A4	NA	4646472	117.82	42.06	0.0137	2520	1171	952	0.9801	75
G04139	SAMEA1018992	ERR046774	United Kingdom	NA	A4	NA	4739831	119.96	42.67	0.0097	2477	1170	935	0.9824	75
G04143	SAMEA1485230	ERR161044	Malawi	NA	A4	NA	2508514	98.73	21.66	0.0085	1785	1155	102	0.9906	100
G04144	SAMEA1485268	ERR161048	Malawi	NA	A4	NA	1540374	60.95	16.53	0.0174	1659	1137	67	0.9918	100
G04145	SAMEA1556837	ERR181980	Malawi	NA	A4	NA	1543510	63.58	15.48	0.0167	1645	1136	112	0.9928	100
G04146	SAMEA1569110	ERR212052	Malawi	NA	A4	NA	2012987	75.78	19.2	0.0072	1697	1132	76	0.9931	100
G04147	SAMEA1569365	ERR212091	Malawi	NA	A4	NA	2640106	90.54	19.87	0.0142	1736	1151	93	0.9905	100
G04148	SAMEA1707260	ERR229952	Russia	NA	A4	NA	2065683	81.52	17.63	0.0168	1695	1136	84	0.9923	100
G04149	SAMEA1707404	ERR234675	Russia	NA	A3	NA	4370709	157.25	31.27	0.0177	1962	1339	66	0.9951	100
G04150	SAMEA1707411	ERR234676	Russia	NA	A3	NA	3586610	129.91	27.04	0.0188	1978	1347	64	0.9948	100
G04151	SAMEA1707222	ERR234682	Russia	NA	A3	NA	3259880	120.75	23.73	0.001	1996	1335	89	0.9936	100
G04153	SAMN02414848	SRR1162747;SRR1166866	Sweden	NA	A4	NA	1094740;1125114;5139009;5201649	397.36	159.81	0.0154	1835	1158	80	0.9584	101;101;101;101
G04155	SAMEA837978	ERR017778	Russia	NA	A4	NA	2944453	56.83	25.89	0.034	1318	1068	32	0.9397	54
G04156	SAMEA838051	ERR017782	UK	NA	A3	NA	1959238;1281304	63.5	25.59	0.0318	1581	1306	29	0.9625	54;54
G04157	SAMEA838032	ERR017796	Russia	NA	A4	NA	2813631;1796530	88.12	34.22	0.0283	1373	1102	36	0.9485	54;54
G04158	SAMEA837978	ERR019852	Russia	NA	A4	NA	1985209	33.22	16.17	0.0394	1236	1042	17	0.9103	54
G04163	SAMEA3359912	ERR1215478	Ghana	NA	L5	L5	691959	32.19	8.67	0.0061	1364	907	26	0.9435	125
G04164	SAMEA3359909	ERR1215477	Ghana	NA	L5	L5	1061970	50.23	10.28	0.0058	1399	923	30	0.9878	125
G04165	SAMEA3359908	ERR1215476	Ghana	NA	L5	L5	1169628	55.72	11.26	0.006	1421	917	36	0.9865	125
G04167	SAMEA2297063	ERR400492	United Kingdom	NA	L5	L5	4255506	150.93	34.69	0.0059	1343	947	79	0.9838	100
G04168	SAMEA2534584	ERR552345	Germany	NA	L5	L5	1895547	65.65	29.25	0.0064	1412	924	73	0.9881	101
G04169	SAMN04276805	SRR3724662	Ivory Coast	NA	L4	L4.1	4023591	69.25	24.09	0.0031	1256	846	26	0.9852	101
G04171	SAMN04276816	SRR3724998	Ivory Coast	NA	L4	L4.1	2672843	48.54	11.52	0.0031	1261	839	31	0.958	101
G04304	3085	ERR4192383;ERR4192404;ERR4192405	Australia	Somalia	L9	L9	158741;1974460;1848737	96.43	48.54	0.0134	1371	943	39	0.9856	101;101;101
G04316	SAMN04276679	SRR3724666	Thailand	NA	L2	L2.1	4723933	60.69	18.3	0.0076	1259	854	26	0.9738	101
G04317	SAMN04276680	SRR3724779	Thailand	NA	L2	L2.2.1	2286121	33.37	17.5	0.008	1155	835	15	0.9702	101
G04318	SAMN04276681	SRR3724789	Thailand	NA	L1	L1.2.1	2921120	38.56	9.76	0.0046	1330	914	53	0.9674	101
G04319	SAMN04276682	SRR3724794	Thailand	NA	L1	L1.1.1.1	1940879	28.5	17.27	0.007	1158	801	41	0.9648	101
G04320	SAMN06251197	SRR5535719	Thailand	NA	L4	L4.2.2	3207447	45.55	12.19	0.0034	1243	830	40	0.9457	101
G04322	SAMN04276683	SRR5535396	Thailand	NA	L2	L2.2.1	909829;1133730	47.79	15.35	0.0088	1247	909	59	0.9784	101;101
G04449	SAMEA3671546	ERS978695	Uganda	Uganda	L4	L4.6.1.1	4000000;4000000;4000000	81.69	19.97	0.0047	983	758	26	0.937	51;51;51
G04450	SAMEA3671493	ERS978642	Uganda	Uganda	L4	L4.6.1.2	4000000;4000000;2147390	45.56	19.33	0.0102	933	770	17	0.8715	51;51;51
G04453	SAMEA3671481	ERS978630	Uganda	Uganda	L4	L4.6.1.2	4000000;4000000;844692	38.3	16.69	0.005	917	748	23	0.8671	51;51;51
G04454	SAMN06052348	SRR5115606	Uganda	Uganda	L4	L4.6.1.1	4000000;566445	30.87	9.28	0.01	915	746	22	0.8653	51;51
G04456	SAMEA3671466	ERR1198987	Uganda	Uganda	L4	L4.6.1.1	3106173	22.18	6.19	0.0055	882	747	6	0.937	51
G04457	SAMN06052347	SRR5115582	Uganda	Uganda	L4	L4.6.1.1	4000000;592858	30.25	8.55	0.0053	901	748	14	0.8935	51;51
G04459	SAMEA1465943	ERR126599	Malawi	Malawi	L4	L4.6.1.1	5730909	229.42	30.05	0.0028	1378	786	131	0.9926	100
G04460	SAMEA1465936	ERR126601	Malawi	Malawi	L4	L4.6.1.2	5355560	204.97	28.13	0.0044	1362	794	150	0.9943	100
G04462	SAMEA1485487	ERR163970	Malawi	Malawi	L4	L4.6.1.2	1296032	42.84	8.55	0.0017	1199	811	70	0.8141	100
G04463	SAMEA1485405	ERR163977	Malawi	Malawi	L4	L4.6.1.2	3322053	131.31	20.21	0.003	1384	819	141	0.9905	100
G04464	SAMEA1485303	ERR163979	Malawi	Malawi	L4	L4.6.1.1	1593615	64.66	11.49	0.0014	1249	779	93	0.9927	100
G04465	SAMEA1485460	ERR164006	Malawi	Malawi	L4	L4.6.1.2	2540531	101.7	16.27	0.0008	1374	817	165	0.9891	100
G04466	SAMEA1530899	ERR176541	Malawi	Malawi	L4	L4.6.1.1	2763714	111.32	26.23	0.0072	1333	781	262	0.9941	100
G04467	SAMEA1530801	ERR176544	Malawi	Malawi	L4	L4.6.1.1	1681722	56.3	16.62	0.0047	1180	781	136	0.8395	100
G04469	SAMEA1530732	ERR176553	Malawi	Malawi	L4	L4.6.1.1	2393926	94.75	20.96	0.0046	1355	768	293	0.9943	100
G04472	SAMEA1556543	ERR181837	Malawi	Malawi	L4	L4.6.1.2	1533695	61.97	12.72	0.0016	1249	819	93	0.9917	100
G04473	SAMEA1556830	ERR181981	Malawi	Malawi	L4	L4.6.1.1	1282602	53.28	24.12	0.0042	1148	771	68	0.9954	100
G04475	SAMEA1556784	ERR182018	Malawi	Malawi	L4	L4.6.1.2	1524306	63.53	10.82	0.003	1306	821	116	0.9957	100
G04476	SAMEA1556869	ERR182025	Malawi	Malawi	L4	L4.6.1.1	1953469	80.03	13.79	0.0015	1296	781	150	0.9954	100
G04477	SAMEA1556654	ERR182040	Malawi	Malawi	L4	L4.6.1.1	1656050	68.11	12.58	0.0021	1220	769	122	0.9946	100
G04478	SAMEA1556688	ERR182041	Malawi	Malawi	L4	L4.3.4.2	1772699	72.89	13.63	0.0005	1240	718	177	0.9953	100
G04479	SAMEA1556582	ERR182057	Malawi	Malawi	L4	L4.6.1.1	1735185	70.99	15.65	0.0055	1166	778	122	0.9954	100
G04480	SAMEA1688488	ERR216919	Malawi	Malawi	L4	L4.6.1.2	907792	32.76	14.51	0.0043	1106	784	13	0.9917	100
G04481	SAMEA1688686	ERR221579	Malawi	Malawi	L4	L4.6.1.1	1351875	53.85	22.5	0.0026	1229	778	36	0.9947	100
G04482	SAMEA2040665	ERR323075	Malawi	Malawi	L4	L4.6.1.2	2402570	95.17	16.58	0.0036	1360	782	204	0.994	100
G04483	SAMEA2267005	ERR473300	Malawi	Malawi	L4	L4.6.1.1	1585473	52.63	9.02	0.0028	1213	787	50	0.8987	100
G04485	SAMEA3671202	ERR1193792	Kazakhstan	Kazakhstan	L4	L4.3.3	1556637	107.68	27.13	0.0073	1226	854	15	0.9914	35-301
G04487	SAMEA3671203	ERR1193793	Germany	Germany	L4	L4.3.1	1048549	75.05	19.86	0.0092	1155	815	4	0.9924	35-301
G04488	SAMEA3671204	ERR1193794	Germany	Sierra_Leone	L4	L4.3.3	2896458	103.99	40.98	0.0069	1218	844	57	0.9937	101
G04489	SAMEA3671205	ERR1193795	Germany	Germany	L4	L4.3.2	1560863	55.49	18.95	0.0037	1302	842	108	0.9932	101
G04490	SAMEA3671206	ERR1193796	Germany	Libya	L4	L4.3.3	4000000;2172432	199.58	71.3	0.0052	1330	844	74	0.9891	101;101
G04493	SAMEA3671207	ERR1193797	Germany	Kazakhstan	L4	L4.3.3	3964224	146.76	46.12	0.009	1208	836	49	0.9942	101
G04495	SAMEA3671208	ERR1193798	Germany	Turkey	L4	L4.3	4000000;207356	141.22	44.55	0.0064	1197	810	62	0.9894	101;101
G04496	SAMEA3671209	ERR1193799	Germany	Portugal	L4	L4.3.3	4000000;2637020	220.34	57.8	0.0052	1200	832	43	0.9911	101;101
G04500	SAMEA3671210	ERR1193800	Germany	Nepal	L4	L4.3.3	2857683	107.29	50.47	0.0066	1181	844	50	0.992	101
G04501	SAMEA3671211	ERR1193801	Germany	Algeria	L4	L4.3.3	1574719	51.74	16.23	0.0051	1240	822	113	0.9921	101
G04502	SAMEA3671212	ERR1193802	Germany	Russia	L4	L4.3.3	4000000;2675230	247.44	67.09	0.0066	1251	849	57	0.9944	101;101
G04536	SAMEA3671213	ERR1193803	Germany	Turkey	L4	L4.3	4000000;2007726	208.64	67.6	0.0073	1205	822	63	0.9941	101;101
G04537	SAMEA3671214	ERR1193804	Germany	Morocco	L4	L4.3.3	3034097	102.6	45.18	0.0057	1179	828	28	0.9929	100
G04538	SAMEA3671215	ERR1193805	Germany	Turkey	L4	L4.3.3	2629209	92.99	27.93	0.0048	1230	847	96	0.9924	101
G04539	SAMEA3671216	ERR1193806	Germany	Morocco	L4	L4.3.1	2066764	64.98	16.54	0.0031	1190	827	41	0.9936	101
G04540	SAMEA3671217	ERR1193807	Germany	Germany	L4	L4.3.1	1502093	55.28	17.4	0.0043	1231	842	111	0.9923	101
G04541	SAMEA3671218	ERR1193808	Germany	Indonesia	L4	L4.3.3	3905596	138.81	52.32	0.0032	1242	861	56	0.9932	101
G04544	SAMEA3671219	ERR1193809	Germany	Germany	L4	L4.3.4.1	1756225	59.31	31.76	0.0104	1236	835	65	0.993	101
G04545	SAMEA3671220	ERR1193810	Germany	Italy	L4	L4.3.3	1957281	64.36	45.75	0.005	1264	837	96	0.9908	101
G04546	SAMEA3671221	ERR1193811	Germany	Kazakhstan	L4	L4.3.3	1795423	59.87	18.41	0.005	1347	840	168	0.993	101
G04547	SAMEA3671222	ERR1193812	Germany	Kenya	L4	L4.3.4.2	4000000;1320133	188.54	69.04	0.0118	1227	829	71	0.9949	101;101
G04548	SAMEA3671223	ERR1193813	Germany	Russia	L4	L4.3.4.1	501755	34.54	17.67	0.0119	1212	845	18	0.9924	35-301
G04549	SAMEA3671224	ERR1193814	Germany	Brazil	L4	L4.3.2	1279537;589027	98.5	28.49	0.0056	1181	819	20	0.9935	150;150
G04550	SAMEA3671225	ERR1193815	Germany	Portugal	L4	L4.3.4.2	700751;435490	60.7	17.98	0.0137	1145	858	21	0.9951	150;150
G04551	SAMEA3671226	ERR1193816	Germany	Ukraine	L4	NA	4000000;1699838	191.5	54.54	0.0037	1173	800	54	0.9897	101;101
G04552	SAMEA3671227	ERR1193817	Germany	Germany	L4	L4.3.2	1915911	71.93	23.86	0.0055	1186	819	49	0.9936	101
G04554	SAMEA3671228	ERR1193818	Germany	Brazil	L4	L4.3.3	1430100	102.43	26.43	0.0102	1174	824	12	0.9914	35-301
G04555	SAMEA3671229	ERR1193819	Germany	China	L4	L4.3.4.2	1012917	76.91	21.3	0.0138	1200	860	17	0.9947	35-301
G04556	SAMEA3671230	ERR1193820	Germany	Germany	L4	L4.3.4.2	1404577	53.79	16.36	0.0139	1135	825	38	0.995	101
G04557	SAMEA3671231	ERR1193821	Germany	Germany	L4	L4.3.3	2588787	93.69	34.73	0.0051	1208	830	67	0.9943	101
G04558	SAMEA3671232	ERR1193822	Germany	Germany	L4	L4.3.3	1539775	55.68	17.24	0.0065	1282	843	115	0.9948	101
G04560	SAMEA3671233	ERR1193823	Germany	Germany	L4	L4.3.4.2	1605946	54.49	27.11	0.0101	1224	845	74	0.9931	100
G04562	SAMEA3671234	ERR1193824	Germany	Peru	L4	L4.3.2	1610151	57.75	18.87	0.0039	1326	834	144	0.9881	101
G04563	SAMEA3671235	ERR1193825	Germany	Morocco	L4	L4.3.1	4000000;376252	156.83	63.99	0.0044	1269	830	72	0.9942	101;101
G04564	SAMEA3671236	ERR1193826	Germany	Chile	L4	L4.3.4.1	3585860	132.95	41.98	0.0103	1234	847	58	0.9941	101
G04565	SAMEA3671237	ERR1193827	Germany	Portugal	L4	L4.3.4.2	3735751	137.67	41.99	0.0133	1225	851	75	0.9952	101
G04566	SAMEA3671238	ERR1193828	Germany	Brazil	L4	L4.3.4.2	1708756	54.4	17.25	0.0103	1265	853	115	0.9914	101
G04567	SAMEA3671239	ERR1193829	Germany	Morocco	L4	L4.3.1	4000000;4000000;302223	265.39	73.09	0.0023	1225	816	43	0.9898	101;101;101
G04568	SAMEA3671240	ERR1193830	Germany	Greece	L4	L4.3.1	4000000;1184332	188.02	67.73	0.005	1224	836	68	0.9922	101;101
G04569	SAMEA3671241	ERR1193831	Germany	Germany	L4	L4.3.4.2	1392129	86.64	22.86	0.0137	1182	821	20	0.9938	35-301
G04570	SAMEA3671242	ERR1193832	Germany	Germany	L4	L4.3.4.1	4000000;2229960	205.15	59.66	0.0093	1192	844	50	0.9907	101;101
G04571	SAMEA3671243	ERR1193833	Germany	Germany	L4	L4.3.2.1	2937606	104.36	31.98	0.0036	1223	832	64	0.9938	101
G04572	SAMEA3671244	ERR1193834	Germany	Germany	L4	L4.3.2	3184632	109.7	36.91	0.003	1247	828	49	0.9919	101
G04573	SAMEA3671245	ERR1193835	Germany	Brazil	L4	L4.3.4.2	1128439	77.16	21.55	0.0146	1158	832	10	0.9945	35-301
G04574	SAMEA3671246	ERR1193836	Germany	Bosnia_and_Herzegovina	L4	L4.3.2	4000000;317462	153.21	52	0.0053	1250	825	65	0.993	101;101
G04575	SAMEA3671247	ERR1193837	Germany	Portugal	L4	L4.3.4.2	4000000;554925	161.32	45.25	0.012	1214	855	61	0.9936	101;101
G04576	SAMEA3671248	ERR1193838	Germany	Portugal	L4	L4.3.4.2	3004686	112.49	32.76	0.0119	1129	834	24	0.9954	101
G04577	SAMEA3671249	ERR1193839	Germany	United_Kingdom	L4	L4.3.4.2	3437349	128.2	38.04	0.011	1171	870	15	0.9953	101
G04578	SAMEA3671250	ERR1193840	Germany	Germany	L4	L4.3.3	2688829	98.86	39.22	0.0078	1225	823	76	0.9943	101
G04579	SAMEA3671251	ERR1193841	Germany	Portugal	L4	L4.3.4.1	1961827	63.41	18.93	0.0118	1269	853	135	0.9943	101
G04580	SAMEA3671252	ERR1193842	Iraq	Iraq	L4	L4.3.1	992605	71.04	19.48	0.0082	1171	850	16	0.9759	35-301
G04582	SAMEA3671253	ERR1193843	Iraq	Iraq	L4	L4.3.1	1341860	83.1	20.65	0.0069	1216	851	10	0.9877	35-301
G04583	SAMEA3671254	ERR1193844	Republic_of_the_Congo	Republic_of_the_Congo	L4	L4.3.3	1002907	67.66	18.29	0.0092	1143	815	9	0.9921	35-301
G04585	SAMEA3671255	ERR1193845	Republic_of_the_Congo	Republic_of_the_Congo	L4	L4.3.3	1015511	61.88	16	0.0105	1156	823	11	0.9924	35-301
G04586	SAMEA3671256	ERR1193846	Republic_of_the_Congo	Republic_of_the_Congo	L4	L4.3.3	927453	58.85	15.22	0.0084	1170	837	13	0.991	35-301
G04587	SAMEA3671257	ERR1193847	Republic_of_the_Congo	Republic_of_the_Congo	L4	L4.3.3	968746	58.55	16.2	0.0082	1127	838	7	0.9922	35-301
G04588	SAMEA3671258	ERR1193848	Republic_of_the_Congo	Republic_of_the_Congo	L4	L4.3.3	1318670	81.26	20.36	0.0075	1184	828	9	0.993	35-301
G04589	SAMEA3671259	ERR1193849	Republic_of_the_Congo	Republic_of_the_Congo	L4	L4.3.3	773579	56.82	15.9	0.0111	1097	804	6	0.9913	35-301
G04590	SAMEA3671260	ERR1193850	Republic_of_the_Congo	Republic_of_the_Congo	L4	L4.3.4.2	1158280	65.73	18.39	0.0136	1111	850	13	0.991	35-251
G04591	SAMEA3671261	ERR1193851	Republic_of_the_Congo	Republic_of_the_Congo	L4	L4.3.4.2	1243602	81.48	21.67	0.0133	1191	842	6	0.9932	35-301
G04592	SAMEA3671262	ERR1193852	Republic_of_the_Congo	Republic_of_the_Congo	L4	L4.3.3	1236665	83.71	20.72	0.0099	1242	839	11	0.9921	35-301
G04593	SAMEA3671263	ERR1193853	Republic_of_the_Congo	Republic_of_the_Congo	L4	L4.3.4.2.1	707626	44.61	13.21	0.0155	1103	845	11	0.9935	35-301
G04594	SAMEA3671264	ERR1193854	Republic_of_the_Congo	Republic_of_the_Congo	L4	L4.3.4.1	784461	51.16	14.77	0.0149	1192	855	13	0.9919	35-301
G04598	SAMEA3671265	ERR1193855	Gabon	Gabon	L4	L4.3.3	515644	39.64	11.74	0.01	1104	820	11	0.9925	35-301
G04599	SAMEA3671266	ERR1193856	Gabon	Gabon	L4	L4.3.4.2	950909	62.79	17.99	0.0147	1163	861	14	0.991	35-301
G04600	SAMEA3671267	ERR1193857	Gabon	Gabon	L4	L4.3.4.1	1795043	113.59	29.73	0.0134	1275	857	11	0.9916	35-301
G04602	SAMEA3671268	ERR1193858	Gabon	Gabon	L4	L4.3.4.2	1526551	106.53	28.69	0.0137	1216	840	13	0.9939	35-301
G04604	SAMEA3671269	ERR1193859	Gabon	Gabon	L4	L4.3.4.1	1391428	95.04	25.6	0.0141	1217	847	14	0.991	35-301
G04607	SAMEA3671270	ERR1193860	Germany	Germany	L4	L4.3.3	1651858	104.3	25.79	0.0072	1203	855	15	0.9912	35-301
G04613	SAMEA3671271	ERR1193861	Germany	Russia	L4	L4.3.4.2	899780;4000000	213.91	54.97	0.004	1489	653	403	0.9946	35-301;101
G04615	SAMEA3671272	ERR1193862	Germany	Georgia	L4	L4.3.3	978024	62.44	18.51	0.0084	1173	874	8	0.9903	35-251
G04616	SAMEA3671273	ERR1193863	Uzbekistan	Uzbekistan	L4	L4.3.3	525796;527084	56.23	16.95	0.0068	1122	834	19	0.9925	150;150
G04617	SAMEA3671274	ERR1193864	Uzbekistan	Uzbekistan	L4	L4.3.3	772908;519545	67.7	20.71	0.0062	1145	844	17	0.9938	150;150
G04618	SAMEA3671275	ERR1193865	Uzbekistan	Uzbekistan	L4	L4.3.3	1194767;1023552	115.42	33.49	0.0067	1171	847	19	0.9931	150;150
G04620	SAMEA3671276	ERR1193866	Uzbekistan	Uzbekistan	L4	L4.3.3	492571;542054	54.71	17.12	0.0079	1125	844	18	0.9926	150;150
G04622	SAMEA3671277	ERR1193867	Sierra_Leone	Sierra_Leone	L4	L4.3.3	274998;812535	68.41	18.86	0.0076	1132	829	12	0.991	35-251;35-251
G04623	SAMEA3671278	ERR1193868	Sierra_Leone	Sierra_Leone	L4	L4.3.3	831219	56.12	15.06	0.0075	1217	876	9	0.9949	35-301
G04624	SAMEA3671279	ERR1193869	Sierra_Leone	Sierra_Leone	L4	L4.3.3	2206351	108.22	27.55	0.0061	1263	876	21	0.9909	35-251
G04625	SAMEA3671280	ERR1193870	Sierra_Leone	Sierra_Leone	L4	L4.3.3	888533	58.64	15.69	0.007	1235	882	13	0.9948	35-301
G04626	SAMEA3671281	ERR1193871	Sierra_Leone	Sierra_Leone	L4	L4.3.3	262948;405480	47.06	14.21	0.0086	1179	871	23	0.9919	35-251;35-251
G04627	SAMEA3671282	ERR1193872	Sierra_Leone	Sierra_Leone	L4	L4.3.3	1490904	80.85	21.34	0.008	1157	824	16	0.9894	35-251
G04628	SAMEA3671283	ERR1193873	Sierra_Leone	Sierra_Leone	L4	L4.3.3	235372;735086	60.37	17.16	0.0094	1168	866	9	0.9921	35-251;35-251
G04629	SAMEA3671284	ERR1193874	Sierra_Leone	Sierra_Leone	L4	L4.3.4.2	278173;201816;321372	59.35	18.77	0.0155	1125	857	10	0.9937	35-251;35-251;35-251
G04630	SAMEA3671285	ERR1193875	Sierra_Leone	Sierra_Leone	L4	L4.3.3	269572;660208	61.31	17.99	0.0088	1214	885	12	0.9916	35-251;35-251
G04631	SAMEA3671286	ERR1193876	Sierra_Leone	Sierra_Leone	L4	L4.3.3	195752;144545;323165	53.18	18.02	0.0106	1099	810	13	0.9917	35-251;35-251;35-251
G04632	SAMEA3671287	ERR1193877	Sierra_Leone	Sierra_Leone	L4	L4.3.4.2	251024;254259;1376747	131.55	37.16	0.0139	1184	841	24	0.993	35-251;35-251;35-251
G04635	SAMEA3671288	ERR1193878	Sierra_Leone	Sierra_Leone	L4	L4.3.4.1	805398	53.22	14.98	0.0131	1233	881	18	0.9944	35-301
G04636	SAMEA3671289	ERR1193879	Sierra_Leone	Sierra_Leone	L4	L4.3.4.1	232904;81580;555226	60.18	18.63	0.0133	1209	884	22	0.9935	35-251;35-251;35-251
G04637	SAMEA3671290	ERR1193880	South_Africa	South_Africa	L4	L4.3.2.1	998959	64.22	16.37	0.005	1249	850	14	0.9936	35-301
G04642	SAMEA3671291	ERR1193881	South_Africa	South_Africa	L4	L4.3.3	1219005	71.29	17.8	0.0069	1210	855	10	0.9943	35-301
G04644	SAMEA3671292	ERR1193882	South_Africa	South_Africa	L4	L4.3.3	883351	52.46	13.83	0.0068	1162	845	9	0.9953	35-301
G04646	SAMEA3671293	ERR1193883	South_Africa	South_Africa	L4	L4.3.2.1	755591	53.23	14.09	0.0057	1206	827	20	0.993	35-301
G04649	SAMEA3671294	ERR1193884	Swaziland	Swaziland	L4	L4.3.4.2.1	1047634	64.4	17.08	0.0136	1215	844	12	0.9945	35-301
G04651	SAMEA3671295	ERR1193885	Swaziland	Swaziland	L4	L4.3.2.1	822685	52.58	13.74	0.0058	1196	824	14	0.9924	35-301
G04652	SAMEA3671296	ERR1193886	Swaziland	Swaziland	L4	L4.3.2.1	818062	50.86	13.46	0.0059	1215	836	13	0.9928	35-301
G04655	SAMEA3671297	ERR1193887	Swaziland	Swaziland	L4	L4.3.2.1	801150	49.97	13.16	0.0061	1220	830	15	0.9921	35-301
G04656	SAMEA3671298	ERR1193888	Swaziland	Swaziland	L4	L4.3.2.1	826156	55.92	15.07	0.0073	1211	840	12	0.9928	35-301
G04657	SAMEA3671299	ERR1193889	Swaziland	Swaziland	L4	L4.3.3	1022939	62.69	16.35	0.0067	1158	840	10	0.9935	35-301
G04658	SAMEA3671300	ERR1193890	Swaziland	Swaziland	L4	L4.3.3	934659	58.88	15.27	0.007	1157	845	5	0.9935	35-301
G04659	SAMEA3671301	ERR1193891	Swaziland	Swaziland	L4	L4.3.4.2.1	872507	56.93	15.78	0.0131	1146	829	14	0.9937	35-301
G04660	SAMEA3671302	ERR1193892	Swaziland	Swaziland	L4	L4.3.4.2.1	466848;173383;13659;134303	51.21	18.7	0.0137	1125	837	21	0.9942	35-151;35-301;35-301;35-301
G04661	SAMEA3671303	ERR1193893	Swaziland	Swaziland	L4	L4.3.2.1	1062681	59.82	17.87	0.0056	1118	821	16	0.9941	151
G04662	SAMEA3671304	ERR1193894	Swaziland	Swaziland	L4	L4.3.4.2.1	1245604	68.39	20.91	0.0148	1098	846	9	0.9947	151
G04663	SAMEA3671305	ERR1193895	Swaziland	Swaziland	L4	L4.3.2.1	2250418	139.52	35.4	0.0054	1271	825	19	0.9941	35-301
G04664	SAMEA3671306	ERR1193896	Swaziland	Swaziland	L4	L4.3.2.1	1270230	69.41	19.94	0.005	1148	816	24	0.9943	151
G04665	SAMEA3671307	ERR1193897	Swaziland	Swaziland	L4	L4.3.2	675962	44.74	11.77	0.0064	1238	846	15	0.995	35-301
G04666	SAMEA3671308	ERR1193898	Swaziland	Swaziland	L4	L4.3.2.1	1069169	60.58	20.12	0.0062	1142	833	23	0.9954	151
G04667	SAMEA3671309	ERR1193899	Swaziland	Swaziland	L4	L4.3.3	919257	49.63	15.47	0.014	1125	850	15	0.9953	151
G04668	SAMEA3671310	ERR1193900	Turkmenistan	Turkmenistan	L4	L4.3.3	450236;481505	49.82	14.36	0.0086	1141	841	16	0.9944	150;150
G04670	SAMEA3671311	ERR1193901	Turkmenistan	Turkmenistan	L4	L4.3.3	780838;820265	82.68	22.23	0.0071	1187	867	18	0.9943	150;150
G04672	SAMEA3671312	ERR1193902	Turkmenistan	Turkmenistan	L4	L4.3.3	743724;964830	81.92	21.9	0.0078	1195	850	15	0.9953	150;150
G04673	SAMEA3671313	ERR1193903	Uzbekistan	Uzbekistan	L4	L4.3.3	463705;633669	52.84	14.36	0.0081	1151	847	15	0.9949	150;150
G04674	SAMEA3671314	ERR1193904	Uzbekistan	Uzbekistan	L4	L4.3.3	173979;245002;834098	76.26	21.5	0.0079	1204	851	12	0.992	150;150;35-301
G04675	SAMEA3671315	ERR1193905	Uzbekistan	Uzbekistan	L4	L4.3.4.2	884582	60.08	18.98	0.0152	1148	862	9	0.9925	35-301
G04779	D1872	SRR8237347	Unknown	NA	L2	L2.2.1	2202786;2103452	101.28	28.71	0.0071	1317	873	31	0.9786	101;101
G04780	D1874	SRR8237354	Unknown	NA	L2	L2.2.1	2862813;2781378	116.25	28.25	0.0074	1319	873	29	0.9791	101;101
G04788	D1882	SRR8237353	Unknown	NA	L2	L2.2.1.1	2978808;3054918	135.28	34.6	0.0065	1312	887	30	0.9793	101;101
G04912	D2540_1	SRR8237352	Tanzania	Tanzania	L2	L2.2.1	319124;2405904;2582371	116.85	26.94	0.0072	1289	848	30	0.9865	101;101;101
G05010	SAMN04521938	SRR5535696	Peru	Peru	L4	L4.3.3	1519793	20.96	6.65	0.0045	1066	818	20	0.9565	101
G05011	SAMN04522015	SRR3725725	Kenya	Kenya	L4	L4.4.1.1	18244460	189.89	40.92	0.0033	1190	798	23	0.9695	101
G05012	SAMN04522025	SRR3725701	Kenya	Kenya	L4	L4.8	3841672	48.94	12.06	0.0029	1179	827	20	0.964	101
G05013	SAMN04522026	SRR3725700	Kenya	Kenya	L4	L4.3.4.2	3523755	42.25	15.82	0.011	1184	857	22	0.9632	101
G05014	SAMN04522017	SRR3725720	Kenya	Kenya	L4	NA	13355023	135.87	23.88	0	1213	880	6	0.9692	101
G05015	SAMN04522021	SRR3725696	Kenya	Kenya	L4	L4.8	3094249	39.39	10.87	0.0032	1202	822	39	0.9601	101
G05017	SAMN04522023	SRR3725715	Kenya	Kenya	L3	L3	8539288	104.4	23.25	0.0029	1394	921	46	0.9662	101
G05018	SAMN04522031	SRR3725704	Peru	Peru	L4	L4.1.1	5268485	60.98	16	0.002	1237	816	34	0.9599	101
G05020	SAMN04522029	SRR3725697	Peru	Peru	L4	L4.3.4.2	3701738	48.52	14.66	0.0105	1142	815	23	0.9664	101
G05021	SAMN04522028	SRR3725705	Peru	Peru	L4	L4.1.2.1	6067042	66.12	15.37	0.0058	1230	785	37	0.9583	101
G05022	SAMN04522033	SRR3725707	Peru	Peru	L4	L4.3.2	4893406	46.8	8.97	0.0029	1158	815	14	0.9531	101
G05024	SAMN04522013	SRR5535702	Kenya	Kenya	L4	L4.6.2	2796622	44.01	12.61	0.0029	1131	809	27	0.9638	101
G05025	SAMN04521995	SRR3725703	Ivory Coast	NA	L4	L4.1	5203680	78	18.77	0.0031	1280	848	31	0.9673	101
G05026	SAMN04521996	SRR3725714	Ivory Coast	NA	L4	L4.1	8182965	93.6	19.01	0.0028	1385	844	46	0.9667	101
G05028	SAMN04521998	SRR3725712	Ivory Coast	NA	L4	L4.1	8652294	104.06	22.67	0.003	1305	839	27	0.9658	101
G05032	SAMN04522002	SRR3725708	Ivory Coast	NA	L4	L4.1	7799145	100.41	22.24	0.0028	1330	842	32	0.9647	101
G05034	SAMN04522004	SRR3725719	Ivory Coast	NA	L4	L4.1	12509692	145.01	30.41	0.0027	1313	847	28	0.9649	101
G05035	SAMN04522005	SRR3725717	Ivory Coast	NA	L4	L4.6	10477961	123.33	28.14	0.0048	1189	806	25	0.9681	101
G05036	SAMN04522006	SRR3725718	Ivory Coast	NA	L4	L4.1	9797381	125.7	27.55	0.0029	1315	842	27	0.969	101
G05037	SAMN04522007	SRR3725722	Ivory Coast	NA	L4	L4.1	16994989	167.98	35.44	0.0027	1333	841	32	0.9647	101
G05038	SAMN04522008	SRR3725711	Ivory Coast	NA	L4	L4.6.2.2	8164888	103.3	28.51	0.0052	1317	834	26	0.9685	101
G05039	SAMN04522024	SRR3725723	Kenya	Kenya	L4	L4.4.1.1	14780119	178.97	40.23	0.0037	1211	803	21	0.9718	101
G05041	SAMN04522022	SRR3725699	Kenya	Kenya	L3	L3.1.1	4046718	49.79	11.97	0.002	1320	887	33	0.9608	101
G05043	SAMN04522011	SRR5535686	Kenya	Kenya	L2	L2.2.1	2484192	31.9	8.94	0.0067	1214	879	30	0.9555	101
G05044	SAMN04522016	SRR3725721	Kenya	Kenya	L2	L2.2.1	13123166	145.98	32.79	0.0056	1360	884	24	0.9675	101
G05045	SAMN04522027	SRR3725702	Kenya	Kenya	L4	NA	4348464	53.81	12.66	0.0002	1182	877	13	0.9624	101
G05046	SAMN04521939	SRR3725364	South Africa	South Africa	L4	L4.1.1.3	7189795	76.04	18.84	0.0053	1267	802	41	0.9632	101
G05047	SAMN04521940	SRR3725363	South Africa	South Africa	L2	L2.2.1.1	10811091	112.39	31.06	0.0067	1332	893	28	0.965	101
G05048	SAMN04521941	SRR3725652	South Africa	South Africa	L2	L2.2.1	3254989	38.6	11.07	0.0066	1266	900	38	0.9619	101
G05051	SAMN04521944	SRR3725676	South Africa	South Africa	L4	L4.1.2.1	16739219	203.18	41.81	0.0029	1297	818	16	0.9712	101
G05052	SAMN04521945	SRR3725657	South Africa	South Africa	L2	L2.2.1.1	5334147	59.13	15.66	0.0081	1392	883	56	0.9595	101
G05053	SAMN04521946	SRR3725673	South Africa	South Africa	L3	L3	21091989	236.38	47.45	0.0018	1420	897	34	0.9717	101
G05054	SAMN04521947	SRR5535690	South Africa	South Africa	L2	L2.2.1.1	3164802	38.79	10.3	0.0067	1234	884	28	0.9567	101
G05056	SAMN04521949	SRR3725665	South Africa	South Africa	L4	L4.8	9626499	135.61	33.88	0.003	1188	826	12	0.9719	101
G05058	SAMN04521951	SRR3725659	South Africa	South Africa	L4	L4.1.1.3	6210966	71.77	16.61	0.005	1230	799	29	0.9638	101
G05059	SAMN04521952	SRR5535773	South Africa	South Africa	L4	L4.3.2.1	5032904	70.43	15.66	0.0028	1223	835	17	0.9609	101
G05060	SAMN04521953	SRR3725654	South Africa	South Africa	L4	L4.4.1.1	3080640	39.77	10.1	0.0029	1220	811	40	0.9637	101
G05061	SAMN04521954	SRR3725662	South Africa	South Africa	L4	L4.4.1.1	6656505	71.43	15.03	0.0038	1247	807	41	0.9639	101
G05063	SAMN04521956	SRR3725660	South Africa	South Africa	L4	L4.3.2	5386489	66.28	15.36	0.0037	1266	833	38	0.9662	101
G05064	SAMN04521957	SRR3725661	South Africa	South Africa	L2	L2.2.1.1	3830391	42	11.57	0.0069	1385	882	59	0.9547	101
G05065	SAMN04521958	SRR3725669	South Africa	South Africa	L4	L4.3.2.1	11268047	155.14	37.24	0.0023	1258	833	15	0.9696	101
G05066	SAMN04521959	SRR3725658	South Africa	South Africa	L4	L4.3.2.1	1913834	26.79	8.43	0.005	1190	826	57	0.9609	101
G05067	SAMN04521960	SRR3725663	South Africa	South Africa	L4	L4.1.1.3	6226016	73.46	24.03	0.004	1193	798	21	0.967	101
G05068	SAMN04521961	SRR3725666	South Africa	South Africa	L3	L3	5118089	57.49	15.5	0.002	1378	897	42	0.9573	101
G05069	SAMN04521962	SRR3725667	South Africa	South Africa	L4	L4.3.2.1	6455282	68.72	16.7	0.0028	1263	825	48	0.9609	101
G05070	SAMN04521963	SRR3725670	South Africa	South Africa	L4	L4.1.1.2	6188166	69.46	19.16	0.0043	1272	831	43	0.9641	101
G05071	SAMN04521964	SRR3725668	South Africa	South Africa	L2	L2.2.1.1	5370946	59.25	16.5	0.0066	1367	890	51	0.9602	101
G05072	SAMN04521965	SRR3725672	South Africa	South Africa	L2	L2.2.1.1	8545634	90.76	44.64	0.0065	1346	885	35	0.9667	101
G05074	SAMN04521967	SRR3725674	South Africa	South Africa	L2	L2.2.1.1	4810613	57.59	14.4	0.007	1375	881	53	0.9617	101
G05075	SAMN04521968	SRR3725675	South Africa	South Africa	L4	L4.1.2	1753704;1096551	55.68	15	0.0025	1212	795	31	0.9576	101;101
G05076	SAMN04521969	SRR3725671	South Africa	South Africa	L4	L4.3.4.2.1	6929808	73.61	25.59	0.0107	1173	838	15	0.9635	101
G05077	SAMN04521970	SRR5535685	South Africa	South Africa	L3	L3	2035186	27	7.85	0.0021	1231	889	31	0.955	101
G05078	SAMN04521971	SRR3725677	South Africa	South Africa	L4	L4.8	6593531	74.16	17.33	0.0025	1370	868	65	0.9669	101
G05079	SAMN04521972	SRR3725678	South Africa	South Africa	L4	NA	4552554	56.72	13.75	0.0016	1264	828	53	0.9679	101
G05080	SAMN04521973	SRR3725679	South Africa	South Africa	L4	L4.1.1.1	4497511	50.05	12.24	0.0046	1210	786	36	0.9612	101
G05081	SAMN04521974	SRR3725683	South Africa	South Africa	L3	L3	4170711	47.78	12.65	0.0022	1383	896	67	0.959	101
G05082	SAMN04521975	SRR3725680	South Africa	South Africa	L4	L4.3.2.1	3765758	44.31	12.21	0.0028	1313	810	72	0.9578	101
G05083	SAMN04521976	SRR3725682	South Africa	South Africa	L4	L4.1.2	3182093	41.56	11.04	0.0041	1260	790	57	0.9602	101
G05084	SAMN04521977	SRR3725681	South Africa	South Africa	L4	L4.1.2	2194605	27.11	8.54	0.0052	1114	761	45	0.9457	101
G05085	SAMN04521978	SRR3725684	South Africa	South Africa	L4	L4.3.2.1	3452159	43.78	11.43	0.0029	1207	812	33	0.9645	101
G05086	SAMN04521979	SRR3725685	South Africa	South Africa	L2	L2.2.1	2816324	36.8	10.86	0.0099	1264	902	45	0.9572	101
G05087	SAMN04521980	SRR3725686	South Africa	South Africa	L4	L4.1.1.3	5347244	63.29	15.08	0.0055	1301	813	53	0.9603	101
G05088	SAMN04521981	SRR3725687	South Africa	South Africa	L2	L2.2.1.1	3560296	44.98	11.81	0.0074	1327	886	42	0.9607	101
G05089	SAMN04521982	SRR3725690	South Africa	South Africa	L2	L2.2.1	4723452	50.8	13.12	0.0063	1399	899	75	0.9588	101
G05090	SAMN04521983	SRR3725688	South Africa	South Africa	L4	L4.1	4033205	46.27	12.14	0.0027	1288	805	80	0.9596	101
G05091	SAMN04521984	SRR3725695	South Africa	South Africa	L2	L2.2.1	4369617	47.31	12.09	0.0064	1347	880	51	0.9597	101
G05092	SAMN04521985	SRR5535695	South Africa	South Africa	L4	L4.3.3	3637330	51.72	12.91	0.0075	1207	856	24	0.9649	101
G05093	SAMN04521986	SRR3725689	South Africa	South Africa	L4	L4.7	6269896	67.54	17.43	0.0051	1311	800	78	0.9631	101
G05094	SAMN04521987	SRR5535776	South Africa	South Africa	L3	L3	3147354	44.58	9.92	0.0024	1276	895	22	0.9605	101
G05095	SAMN04522009	SRR3725716	South Africa	South Africa	L4	L4.4.1.1	7270399	97.41	21.5	0.0026	1179	798	26	0.9701	101
G05096	SAMN04521988	SRR3725710	South Africa	South Africa	L4	L4.1.2	7730895	103.88	29.41	0.0039	1301	789	53	0.9676	101
G05097	SAMN04521989	SRR3725724	South Africa	South Africa	L2	L2.2.1.1	20707459	196.81	44.75	0.0065	1364	895	27	0.9686	101
G05098	SAMN04521990	SRR3725692	South Africa	South Africa	L2	L2.2.1	2100674	31.48	10.26	0.0111	1245	899	30	0.964	101
G05099	SAMN04521991	SRR3725713	South Africa	South Africa	L4	L4.3.2.1	7959173	94.73	22.63	0.0038	1248	835	25	0.968	101
G05100	SAMN04521992	SRR3725709	South Africa	South Africa	L4	L4.3.3	7090101	90.59	26.39	0.0053	1319	856	52	0.9696	101
G05101	SAMN04521993	SRR3725694	South Africa	South Africa	L2	L2.2.1	4241416	51.46	14.88	0.007	1333	895	42	0.9644	101
G05102	SAMN04521994	SRR3725698	South Africa	South Africa	L4	L4.1.1.1	4124614	59.83	17.87	0.0046	1308	803	79	0.9629	101
G05103	SAMN04522010	SRR3725706	Kenya	Kenya	L3	L3.1.1	5615246	79.88	19	0.0033	1382	877	39	0.9684	101
G05106	SAMN04522071	SRR3732569	Peru	Peru	L4	L4.1.2.1	799140;1161680	55.04	16.98	0.0046	1235	794	25	0.9868	101;101
G05109	SAMN04522036	SRR3732568	Peru	Peru	L2	L2.2.1	942137;1260515	65.06	19.52	0.0078	1319	885	33	0.987	101;101
G05110	SAMN04522038	SRR3732567	Peru	Peru	L4	L4.1.2.1	1263442	23.85	7.1	0.007	1057	790	13	0.9822	101
G05112	SAMN04522041	SRR3732590	Peru	Peru	L4	L4.3.4.2	1563197	29.98	8.53	0.0124	1063	836	16	0.9866	101
G05114	SAMN04522048	SRR3732573	Peru	Peru	L2	L2.2.1	696588;1373472	52.74	26.25	0.0077	1266	869	37	0.9903	101;101
G05122	SAMN04522052	SRR3732588	Peru	Peru	L2	L2.2.1	1971437	38.11	9.34	0.0074	1248	911	30	0.9859	101
G05123	SAMN04522053	SRR3732721	Peru	Peru	L4	L4.3.3	1513016	31.55	8.64	0.0051	1102	834	19	0.9863	101
G05125	SAMN06251204	SRR5535720	Peru	Peru	L2	L2.2.1	4356134	54.28	13.39	0.0063	1280	898	27	0.9458	101
G05127	SAMN04522057	SRR3732722	Peru	Peru	L4	NA	3065584	63.28	14.66	0.0047	1184	832	18	0.9899	101
G05132	SAMN04522061	SRR3732720	Peru	Peru	L4	L4.3.4.2	1633638	40.12	11.42	0.0121	1097	837	21	0.9912	101
G05136	SAMN04522065	SRR3732589	Peru	Peru	L2	L2.2.1	1762383	33.82	8.52	0.0074	1233	909	28	0.9844	101
G05137	SAMN04522069	SRR3732594	Peru	Peru	L4	L4.3.3	1567766	32.81	8.75	0.0056	1103	832	15	0.9854	101
G05138	SAMN04522068	SRR3732579	Peru	Peru	L4	L4.3.4.1	1285231;1860865	83.81	21.46	0.0087	1288	864	42	0.9896	101;101
G05140	SAMN04522075	SRR3732575	Peru	Peru	L4	L4.1.1	864602;1341191	63.96	25.61	0.0054	1226	807	33	0.9882	101;101
G05144	SAMN04522078	SRR3732723	Peru	Peru	L4	L4.3.3	2031504	46.15	11.98	0.005	1131	823	11	0.9885	101
G05146	SAMN06251205	SRR5535780	Peru	Peru	L2	L2.2.1	4853428	62.37	17.92	0.0067	1268	878	32	0.9456	101
G05149	SAMN06251206	SRR5535717	Peru	Peru	L4	L4.3.3	3590473	53.74	13.03	0.004	1162	841	19	0.9495	101
G05150	SAMN04522098	SRR3732684	Ivory Coast	NA	L4	L4.6.2.2	1932483	49.38	14.03	0.0095	1135	808	25	0.9902	101
G05152	SAMN04522081	SRR3732705	Peru	Peru	L4	L4.3.2	2370953	47.89	11.23	0.0043	1160	829	17	0.9884	101
G05156	SAMN04522085	SRR3732641	Peru	Peru	L4	L4.3.3	1098842;1512262	78.07	33.57	0.0052	1188	833	32	0.9897	101;101
G05158	SAMN04522035	SRR3732696	Peru	Peru	L4	L4.4.1.1	3186326	61.13	14.93	0.0046	1116	802	27	0.9875	101
G05160	SAMN04522093	SRR3732655	Ivory Coast	NA	L4	L4.6.2.2	903139;1238770	62.68	23.48	0.0107	1244	819	26	0.9911	101;101
G05162	SAMN04522095	SRR3732646	Ivory Coast	NA	L4	L4.1	1206411	25.81	7.17	0.0038	1143	837	23	0.9841	101
G05163	SAMN04522125	SRR3732683	Peru	Peru	L4	L4.3.3	1956503	36.52	8.77	0.0053	1142	847	10	0.9856	101
G05164	SAMN04522126	SRR3732712	Peru	Peru	L4	L4.1.2.1	1832792	39.65	10.21	0.0042	1099	787	18	0.986	101
G05165	SAMN04522097	SRR3732703	Ivory Coast	NA	L4	L4.6.2.2	2763850	58.27	15.02	0.011	1128	818	12	0.9906	101
G05168	SAMN04522100	SRR3732725	Ivory Coast	NA	L4	L4.6.2.2	3604237	59.99	13.88	0.0109	1166	815	16	0.9882	101
G05169	SAMN04522114	SRR3732690	Peru	Peru	L2	L2.2.1	896507;633239	46.16	12.78	0.0079	1283	880	32	0.9848	101;151
G05171	SAMN04522101	SRR3732695	Ivory Coast	NA	L4	L4.1.2.1	2204443	45.48	11.18	0.0057	1143	799	15	0.986	101
G05172	SAMN04522102	SRR3732706	Ivory Coast	NA	L4	L4.6.2.2	1879499	42.4	11.43	0.0095	1104	814	11	0.9887	101
G05173	SAMN04522103	SRR3732715	Ivory Coast	NA	L4	L4.6.2.2	2744648	48.53	11.33	0.0099	1139	808	23	0.9851	101
G05174	SAMN04522104	SRR3732691	Ivory Coast	NA	L4	L4.6.2.2	2153731	47.87	13.14	0.011	1124	813	15	0.9904	101
G05175	SAMN04522107	SRR3732643	Ivory Coast	NA	L4	L4.1.1.3	1780961;1729095	86.72	23.13	0.0031	1232	803	28	0.9877	101;101
G05177	SAMN04522108	SRR3732698	Ivory Coast	NA	L4	L4.1	2304455	52.21	13.63	0.0036	1208	831	24	0.9875	101
G05178	SAMN04522106	SRR3732717	Ivory Coast	NA	L4	L4.6.2.2	2673142	51.42	12.2	0.0093	1150	814	19	0.9876	101
G05179	SAMN04522111	SRR3732707	Ivory Coast	NA	L4	L4.6.2.2	3167928	59.66	14.08	0.0092	1142	807	21	0.9884	101
G05180	SAMN04522109	SRR3732644	Ivory Coast	NA	L4	L4.6.2.2	1359239	28.74	8.5	0.0102	1069	801	20	0.9857	101
G05181	SAMN04522112	SRR3732726	Ivory Coast	NA	L4	L4.1.2.1	4582065	74.94	15.28	0.0041	1177	798	21	0.9876	101
G05182	SAMN04522110	SRR3732694	Ivory Coast	NA	L4	L4.6.2.2	3472203	66.88	15.55	0.0092	1155	816	24	0.9884	101
G05184	D2492_1	SRR7517725	Ivory Coast	NA	L4	L4.3.3	523029;524648;401595	48.53	22.87	0.0044	1214	831	36	0.9843	138;138;138
G05187	SAMN04522118	SRR3732649	Peru	Peru	L4	L4.1.2.1	2047247	41.16	10.03	0.0064	1129	791	17	0.9856	101
G05189	SAMN04522120	SRR3732682	Peru	Peru	L4	L4.1.2	2346497	41.06	9.16	0.0046	1099	795	18	0.985	101
G05190	SAMN04522121	SRR3732693	Peru	Peru	L4	L4.3.2	2438460	50.02	12.89	0.005	1133	826	16	0.9877	101
G05194	SAMN04522051	SRR3732724	Peru	Peru	L4	L4.1.1	2609191	47.65	10.94	0.0033	1137	802	30	0.9847	101
G05196	SAMN04522087	SRR3732713	South Africa	South Africa	L4	L4.8	1116605	21	7.39	0.0022	1083	817	14	0.9834	101
G05198	SAMN04522089	SRR3732679	South Africa	South Africa	L4	L4.4.1.1	1742352	34.97	9.4	0.0039	1095	803	23	0.9855	101
G05199	SAMN04522090	SRR3732709	South Africa	South Africa	L4	L4.3.2.1	1147421	23.42	6.89	0.0044	1089	822	16	0.9834	101
G05203	SAMN04522128	SRR3732701	Peru	Peru	L4	L4.1.2.1	1473786	28.94	8.81	0.0051	1058	788	22	0.9829	101
G05204	SAMN04522129	SRR3732716	Peru	Peru	L4	L4.1.2.1	1117802	25.46	7.72	0.0044	1093	789	17	0.9857	101
G05207	SAMN04522127	SRR3732642	Peru	Peru	L4	L4.3.3	1641783	39.12	11.14	0.0049	1099	823	20	0.9893	101
G05209	SAMN04522049	SRR3732710	Peru	Peru	L4	L4.3.2	803233;825605	38.14	19.1	0.005	1134	810	26	0.9874	101;101
G05317	SAMEA3401645	ERR894425	Unknown	Unknown	L4	L4.1.2.1	19459704	558.39	122.22	0.0056	1291	793	131	0.9873	101
G05318	SAMEA3401646	ERR894426	Unknown	Unknown	L4	L4.1.2.1	8689833	275.78	65.26	0.0058	1271	786	132	0.9879	101
G05331	SAMEA968215	ERR023731	Netherlands	Unknown	L4	L4.1.2.1	1377268	45.7	16.39	0.0123	1024	782	24	0.8871	108
G05332	SAMEA968216	ERR023732	Netherlands	Unknown	L4	L4.1.2.1	1198390	45.64	14.65	0.0056	1060	781	30	0.9751	108
G05333	SAMEA968087	ERR023739	Netherlands	Unknown	L4	L4.1.2.1	1198286	40.01	13.86	0.0076	1015	779	17	0.8954	108
G05334	SAMEA968078	ERR023740	Netherlands	Unknown	L4	L4.1.2.1	1002696	31.77	11.88	0.0101	982	777	8	0.8497	108
G05338	SAMEA968112	ERR028622	Netherlands	Unknown	L4	L4.1.2.1	3224903	94.19	30.25	0.0175	1192	789	174	0.9857	76
G05339	SAMEA968114	ERR028624	Netherlands	Unknown	L4	L4.1.2.1	4448278	128.61	39.6	0.0139	1221	773	193	0.9814	76
G05340	SAMEA968113	ERR028625	Netherlands	Unknown	L4	L4.1.2.1	2497544	72.43	21.5	0.0124	1130	777	122	0.983	76
G05341	SAMEA968110	ERR028626	Netherlands	Unknown	L4	L4.1.2.1	2903770	84.85	22.58	0.0047	1227	779	146	0.9862	76
G05342	SAMEA968109	ERR028627	Netherlands	Unknown	L4	L4.1.2	4344427	126.04	32.51	0.0064	1268	819	201	0.9842	76
G05363	SAMEA1016080	ERR067603	Unknown	Unknown	L4	L4.1.2.1	1705842	70.03	12.35	0.0039	1319	810	70	0.9948	100
G05364	SAMEA1016201	ERR067616	Unknown	Unknown	L4	L4.1.2.1	1817319	75.2	11.93	0.0046	1342	822	80	0.9949	100
G05365	SAMEA1016186	ERR067617	Unknown	Unknown	L4	L4.1.2.1	2120271	87.34	13.19	0.0036	1349	802	87	0.9953	100
G05367	SAMEA1015935	ERR067670	Unknown	Unknown	L4	L4.1.2.1	1275069	51.45	10.21	0.0049	1254	786	45	0.9953	100
G05368	SAMEA1016025	ERR067675	Unknown	Unknown	L4	L4.1.2	1495570	58.42	10.17	0.006	1227	801	46	0.9952	100
G05369	SAMEA1016075	ERR067697	Unknown	Unknown	L4	L4.1.2.1	1553105	61	10.8	0.0073	1296	812	53	0.9942	100
G05370	SAMEA1016178	ERR067703	Unknown	Unknown	L4	L4.1.2	1655577	64.14	10.84	0.0061	1231	796	41	0.9953	100
G05371	SAMEA1015988	ERR067730	Unknown	Unknown	L4	L4.1.2.1	1923821	62.23	15.84	0.0037	1377	810	122	0.9938	75
G05372	SAMEA1016128	ERR067734	Unknown	Unknown	L4	L4.1.2	2093540	67.76	13.67	0.0056	1355	797	163	0.9947	75
G05373	SAMEA1016104	ERR067751	Unknown	Unknown	L4	L4.1.2	2065400	67.4	11.66	0.0056	1345	800	148	0.9949	75
G05374	SAMEA1019193	ERR072098	United Kingdom	Unknown	L4	L4.1.2.1	2364827	76.11	16.67	0.0084	1237	787	163	0.9901	75
G05376	SAMEA1317618	ERR108137	Unknown	Unknown	L4	L4.1.2	2306750	77.27	12.32	0.003	1232	786	44	0.9928	100
G05377	SAMEA1317664	ERR108138	Unknown	Unknown	L4	L4.1.2	1839269	64.44	9.88	0.0017	1190	786	36	0.9934	100
G05378	SAMEA1403977	ERR108444	Unknown	Unknown	L4	L4.1.2	2806654	109.21	16.6	0.0054	1328	794	116	0.9611	100
G05379	SAMEA1403966	ERR108445	Unknown	Unknown	L4	L4.1.2	2710407	110.56	18.38	0.0054	1354	809	107	0.9938	100
G05380	SAMEA1403940	ERR108449	Unknown	Unknown	L4	L4.1.2.1	3129537	127.25	18.87	0.002	1385	802	104	0.9933	100
G05381	SAMEA1403692	ERR108459	Unknown	Unknown	L4	L4.1.2.1	2696868	112.25	16.83	0.004	1407	802	111	0.9945	100
G05382	SAMEA1403584	ERR108461	Unknown	Unknown	L4	L4.1.2.1	3035144	125.39	19.48	0.0055	1381	802	99	0.9937	100
G05384	SAMEA1403819	ERR108474	Unknown	Unknown	L4	L4.1.2.1	3350742	137.03	22.04	0.0076	1354	810	96	0.9939	100
G05386	SAMEA1403623	ERR108480	Unknown	Unknown	L4	L4.1.2.1	2438303	97.44	17.15	0.0071	1353	807	86	0.9938	100
G05387	SAMEA1403609	ERR108482	Unknown	Unknown	L4	L4.1.2.1	2547773	104.13	15.59	0.0025	1362	818	92	0.9946	100
G05395	SAMEA1465981	ERR126638	Malawi	Unknown	L4	L4.1.2.1	5121625	196.34	32.34	0.0036	1369	800	91	0.9939	100
G05396	SAMEA1403981	ERR133800	Unknown	Unknown	L4	L4.1.2.1	6370926	239.53	43.92	0.0054	1408	815	113	0.9937	100
G05397	SAMEA1403845	ERR133801	Unknown	Unknown	L4	L4.1.2	2922773	114.65	23.2	0.0049	1309	800	119	0.9944	100
G05398	SAMEA1403594	ERR133818	Unknown	Unknown	L4	L4.1.2.1	2959349	115.92	23.67	0.0029	1324	802	97	0.9936	100
G05399	SAMEA1403993	ERR133822	Unknown	Unknown	L4	L4.1.2	3494983	136.76	28.34	0.0044	1303	799	101	0.9945	100
G05400	SAMEA1403679	ERR133832	Unknown	Unknown	L4	L4.1.2	7189436	275.39	54.06	0.0039	1340	801	100	0.9944	100
G05401	SAMEA1403930	ERR133850	Unknown	Unknown	L4	L4.1.2.1	4464852	164.82	24.69	0.0026	1351	793	97	0.9933	100
G05402	SAMEA1403604	ERR133870	Unknown	Unknown	L4	L4.1.2	5481179	205.18	27.22	0.0006	1375	789	128	0.993	100
G05403	SAMEA1403857	ERR133877	Unknown	Unknown	L4	L4.1.2.1	7776089	291.33	43.26	0.0032	1421	806	127	0.9941	100
G05404	SAMEA1403852	ERR133878	Unknown	Unknown	L4	L4.1.2.1	7051793	265.6	40.97	0.0048	1418	813	125	0.9934	100
G05405	SAMEA1403721	ERR133883	Unknown	Unknown	L4	L4.1.2.1	5204689	196.31	30.67	0.0026	1419	816	122	0.9934	100
G05407	SAMEA1403805	ERR133942	Unknown	Unknown	L4	L4.1.2.1	4305816	166.78	27.89	0.0059	1350	815	100	0.9939	100
G05408	SAMEA1403854	ERR133961	Unknown	Unknown	L4	L4.1.2.1	4354501	169.4	27.24	0.0038	1387	813	113	0.9942	100
G05409	SAMEA1403883	ERR133965	Unknown	Unknown	L4	L4.1.2.1	4511006	176.54	30.16	0.0056	1414	821	125	0.9944	100
G05410	SAMEA1403959	ERR133971	Unknown	Unknown	L4	L4.1.2.1	4380148	172.5	29.81	0.0053	1400	822	119	0.9943	100
G05412	SAMEA1403870	ERR137202	Unknown	Unknown	L4	L4.1.2.1	2386290	95.11	15.28	0.0038	1372	785	150	0.9949	100
G05413	SAMEA1403830	ERR137228	Unknown	Unknown	L4	L4.1.2.1	4452166	173.29	23.62	0.0029	1345	815	59	0.9945	100
G05414	SAMEA1403992	ERR137256	Unknown	Unknown	L4	L4.1.2.1	4798830	185.63	56.82	0.0024	1333	803	65	0.9944	100
G05415	SAMEA1403737	ERR137266	Unknown	Unknown	L4	L4.1.2.1	4216814	162.24	22.15	0.0002	1373	803	74	0.9938	100
G05416	SAMEA1403651	ERR144559	Unknown	Unknown	L4	L4.1.2.1	2686798	101.4	16.81	0.0009	1386	814	119	0.9935	100
G05417	SAMEA1403613	ERR144576	Unknown	Unknown	L4	L4.1.2.1	6548237	231.82	37.87	0.0025	1425	797	130	0.9928	100
G05418	SAMEA1403622	ERR144578	Unknown	Unknown	L4	L4.1.2	6234373	217.29	30.07	0.0028	1380	792	114	0.9938	100
G05420	SAMEA1469527	ERR158599	Unknown	Unknown	L4	L4.1.2	3368175	120.65	16.9	0.0004	1296	770	85	0.9937	100
G05422	SAMEA1485440	ERR163957	Malawi	Unknown	L4	L4.1.2.1	1519443	60.44	11.14	0.003	1315	818	97	0.9741	100
G05424	SAMEA1530838	ERR176530	Malawi	Unknown	L4	L4.1.2.1	1729705	69.58	16.37	0.0093	1242	787	176	0.9939	100
G05426	SAMEA1530787	ERR176591	Malawi	Unknown	L4	L4.1.2	1343962	53.46	12.28	0.008	1184	799	129	0.9929	100
G05427	SAMEA1530762	ERR176613	Malawi	Unknown	L4	L4.1.2.1	2792815	109.81	21.84	0.0023	1523	806	321	0.9938	100
G05428	SAMEA1530919	ERR176621	Malawi	Unknown	L4	L4.1.2.1	2377769	94.7	20.24	0.0045	1450	793	318	0.9934	100
G05429	SAMEA1530923	ERR176647	Malawi	Unknown	L4	L4.1.2	2028753	76.63	12.86	0.0033	1457	803	200	0.9935	100
G05433	SAMEA1530859	ERR176703	Malawi	Unknown	L4	L4.1.2	1142129	43.83	8.46	0.0025	1240	801	76	0.9937	100
G05438	SAMEA1530714	ERR176786	Malawi	Unknown	L4	L4.1.2	1264768	48.49	9.39	0.0038	1271	802	100	0.993	100
G05439	SAMEA1530728	ERR176805	Malawi	Unknown	L4	L4.1.2	2122304	78.63	13.47	0.005	1386	781	190	0.9931	100
G05440	SAMEA1556729	ERR181697	Malawi	Unknown	L4	L4.1.2	2600911	105.11	16.99	0.0036	1407	806	143	0.9936	100
G05441	SAMEA1556788	ERR181756	Malawi	Unknown	L4	L4.1.2.1	1645414	66.05	11.45	0.0045	1287	805	82	0.9948	100
G05442	SAMEA1556751	ERR181781	Malawi	Unknown	L4	L4.1.2.1	1681640	68.04	15.99	0.0043	1204	810	118	0.9944	100
G05443	SAMEA1556615	ERR181822	Malawi	Unknown	L4	L4.1.2.1	1180535	48.24	9.6	0.0042	1192	802	59	0.9946	100
G05444	SAMEA1556810	ERR181823	Malawi	Unknown	L4	L4.1.2.1	1233328	49.82	10.28	0.0049	1193	805	60	0.9931	100
G05446	SAMEA1556816	ERR181832	Malawi	Unknown	L4	L4.1.2.1	1806782	72.24	13.86	0.0015	1270	791	113	0.9944	100
G05447	SAMEA1556626	ERR181882	Malawi	Unknown	L4	L4.1.2	1480635	55.28	12.68	0.0037	1287	798	92	0.8932	100
G05449	SAMEA1556541	ERR181921	Malawi	Unknown	L4	L4.1.2.1	1439113	58.07	11.09	0.0035	1281	790	91	0.9932	100
G05450	SAMEA1556880	ERR181958	Malawi	Unknown	L4	L4.1.2	1804931	74.3	12.27	0.0038	1391	800	140	0.9942	100
G05451	SAMEA1556681	ERR181987	Malawi	Unknown	L4	L4.1.2	1789247	73.51	14.3	0.004	1259	808	125	0.9938	100
G05452	SAMEA1556879	ERR181988	Malawi	Unknown	L4	L4.1.2	1709215	70.6	15.26	0.0044	1187	781	128	0.995	100
G05453	SAMEA1569133	ERR190358	Malawi	Unknown	L4	L4.1.2.1	3707254	145.3	19.38	0.0018	1376	795	99	0.9948	100
G05454	SAMEA1569297	ERR190366	Malawi	Unknown	L4	L4.1.2	2392636	94.79	15.02	0.0035	1367	804	100	0.9859	100
G05455	SAMEA1569238	ERR190385	Malawi	Unknown	L4	L4.1.2	1996692	79.84	21.62	0.0033	1323	782	93	0.9927	100
G05456	SAMEA1569355	ERR190395	Malawi	Unknown	L4	L4.1.2.1	2935458	116.07	16.28	0.0003	1364	800	99	0.9867	100
G05457	SAMEA1569264	ERR190397	Malawi	Unknown	L4	L4.1.2	1629946	66.01	13.03	0.0034	1267	779	74	0.9947	100
G05459	SAMEA1569252	ERR212059	Malawi	Unknown	L4	L3.1.1	1196139	46.58	8.71	0.0004	1292	514	394	0.9933	100
G05461	SAMEA1569195	ERR212124	Malawi	Unknown	L4	L4.1.2.1	2716088	92.38	15.22	0.0065	1331	789	100	0.9927	100
G05463	SAMEA1688611	ERR216912	Malawi	Unknown	L4	L4.1.2	3045791	105.67	28.9	0.0034	1325	809	70	0.9903	100
G05464	SAMEA1688471	ERR216932	Malawi	Unknown	L4	L4.1.2	613836	22.13	11.81	0.0029	1120	786	31	0.9889	100
G05467	SAMEA1688557	ERR221559	Malawi	Unknown	L4	L4.1.2	1557146	61.53	13.19	0.0038	1316	803	65	0.9892	100
G05468	SAMEA1707257	ERR227998	Unknown	Unknown	L4	L4.1.2	1488322	59.7	10.53	0.0055	1239	803	56	0.9945	100
G05469	SAMEA1707529	ERR228008	Unknown	Unknown	L4	L4.1.2	1385322	56.14	9.82	0.0033	1235	802	60	0.9946	100
G05470	SAMEA1707201	ERR228016	Unknown	Unknown	L4	L4.1.2	1492957	60.17	10.14	0.003	1246	801	54	0.9948	100
G05471	SAMEA1707221	ERR228021	Unknown	Unknown	L4	L4.1.2	1641883	65.41	11.32	0.0042	1263	806	64	0.9935	100
G05472	SAMEA1707124	ERR228038	Unknown	Unknown	L4	L4.1.2.1	1458611	58.62	10.22	0.003	1254	791	50	0.9943	100
G05473	SAMEA1707182	ERR228044	Unknown	Unknown	L4	L4.1.2.1	2262051	88.01	13.21	0.0035	1307	792	64	0.9937	100
G05475	SAMEA1707267	ERR229925	Unknown	Unknown	L4	L4.1.2.1	2735371	107.59	21.98	0.0004	1357	813	104	0.9935	100
G05476	SAMEA1707552	ERR229932	Unknown	Unknown	L4	L4.1.2.1	2279740	90.02	15.66	0.0007	1348	817	90	0.9939	100
G05477	SAMEA1707473	ERR229938	Unknown	Unknown	L4	L4.1.2.1	2498237	100.14	15.08	0.0031	1353	822	80	0.9941	100
G05478	SAMEA1707380	ERR229941	Unknown	Unknown	L4	L4.1.2.1	2092720	83.42	13.33	0.0011	1319	808	72	0.9936	100
G05479	SAMEA1707217	ERR229950	Unknown	Unknown	L4	L4.1.2.1	2412023	96.2	14.59	0.0043	1341	792	91	0.9939	100
G05480	SAMEA1707442	ERR229954	Unknown	Unknown	L4	L4.1.2.1	2134040	85.68	13.91	0.0051	1366	806	95	0.9934	100
G05481	SAMEA1707418	ERR229958	Unknown	Unknown	L4	L4.1.2	2394838	95.23	14.29	0.0026	1382	828	110	0.9933	100
G05482	SAMEA1707406	ERR229959	Unknown	Unknown	L4	L4.1.2	1945379	78.09	12.52	0.0052	1285	798	87	0.9948	100
G05483	SAMEA1707353	ERR229987	Unknown	Unknown	L4	L4.1.2	2111914	82.23	13.15	0.0045	1295	802	75	0.9947	100
G05484	SAMEA1707504	ERR230003	Unknown	Unknown	L4	L4.1.2.1	2017750	80.26	12.62	0.0025	1356	817	81	0.9959	100
G05485	SAMEA1707167	ERR234558	Unknown	Unknown	L4	L4.1.2	4915796	180.03	25.53	0.0052	1297	804	62	0.9946	100
G05486	SAMEA1707332	ERR234580	Unknown	Unknown	L4	L4.1.2.1	2193491	83.05	13.4	0.0004	1289	781	70	0.9939	100
G05487	SAMEA1707538	ERR234587	Unknown	Unknown	L4	L4.1.2	1770376	68.62	11.55	0.0025	1242	800	59	0.9944	100
G05488	SAMEA1707198	ERR234631	Unknown	Unknown	L4	L4.1.2.1	1825227	69.73	12.01	0.0021	1320	817	82	0.9941	100
G05489	SAMEA1707521	ERR234634	Unknown	Unknown	L4	L4.1.2	3029815	113.59	17.5	0.0021	1286	801	61	0.9942	100
G05490	SAMEA1707518	ERR234636	Unknown	Unknown	L4	L4.1.2	1865733	71.3	11.65	0.0028	1258	802	64	0.9944	100
G05491	SAMEA1707246	ERR234684	Unknown	Unknown	L4	L4.1.2.1	2738229	104.45	16.27	0.0033	1360	802	81	0.9939	100
G05497	SAMEA1708249	ERR245816	Malawi	Unknown	L4	L4.1.2	1401767	21.89	13.56	0.022	987	715	116	0.9223	75
G05499	SAMEA2072270	ERR275218	Unknown	Unknown	L4	L4.1.2.1	4626285	181.95	35.9	0.0037	1231	825	57	0.9918	100
G05514	SAMEA2042181	ERR323088	Malawi	Unknown	L4	L4.1.2	3393642	132.82	31.18	0.0028	1502	820	218	0.992	100
G05516	SAMEA2040754	ERR323110	Malawi	Unknown	L4	L4.1.2.1	1578583	61.42	11.64	0.0031	1234	783	80	0.9916	100
G05522	SAMEA2267012	ERR473307	Malawi	Unknown	L4	L4.1.2.1	1279894	47.53	8.65	0.0039	1189	800	28	0.9931	100
G05525	SAMEA2267056	ERR473351	Malawi	Unknown	L4	L4.1.2	1701464	62.11	9.64	0.0007	1266	836	58	0.9925	100
G05526	SAMEA2267074	ERR473369	Malawi	Unknown	L4	L4.1.2	1427544	52.02	9.3	0.0038	1235	799	41	0.9907	100
G05527	SAMEA2533361	ERR550641	Germany	Unknown	L4	L4.1.2.1	2893949	82.14	44.56	0.038	916	679	54	0.9874	78
G05530	SAMEA2661021	ERR736847	Malawi	Unknown	L4	L4.1.2.1	2801842	97.36	14.7	0.0038	1240	803	33	0.9925	100
G05532	SAMEA2661027	ERR736853	Malawi	Unknown	L4	L4.1.2	3033427	102.15	15.46	0.0038	1264	806	51	0.978	100
G05537	SAMEA2661047	ERR736873	Malawi	Unknown	L4	L4.1.2	3054050	99.54	15.83	0.0041	1219	806	39	0.9904	100
G05540	SAMEA3231540	ERR757167	Argentina	Unknown	L4	L4.1.2.1	4283706	89.25	12.25	0.0031	1264	820	25	0.9814	101
G05541	SAMEA3401639	ERR894419	Unknown	Unknown	L4	L4.1.2.1	2845991	94.97	33.44	0.0138	1147	788	116	0.9842	101
G05542	SAMEA3401640	ERR894420	Unknown	Unknown	L4	L4.1.2.1	7593295	229.88	77.06	0.0089	1222	790	148	0.9844	101
G05543	SAMEA3401641	ERR894421	Unknown	Unknown	L4	L4.1.2.1	3478364	112.71	34.18	0.0132	1168	770	132	0.984	101
G05544	SAMEA3401643	ERR894423	Unknown	Unknown	L4	L4.1.2.1	10357468	321.26	77.94	0.0063	1269	789	127	0.9872	101
G05545	SAMEA3401644	ERR894424	Unknown	Unknown	L4	L4.1.2.1	30592495	955.01	210.77	0.0046	1352	802	139	0.9872	101
G05547	SAMEA1403888	ERR108427	Unknown	Unknown	L4	L4.8	2961713	115.32	15.79	0.0012	1306	801	83	0.9953	100
G05548	SAMEA1403702	ERR108432	Unknown	Unknown	L4	L4.8	2140033	86.83	15.3	0.0024	1338	833	104	0.9952	100
G05549	SAMEA1403991	ERR108442	Unknown	Unknown	L4	L4.8	2584239	104.54	15.68	0.0014	1300	830	88	0.9952	100
G05550	SAMEA1403948	ERR108448	Unknown	Unknown	L4	L4.8	2785519	113.35	17.54	0.0039	1339	817	96	0.9957	100
G05551	SAMEA1403859	ERR108457	Unknown	Unknown	L4	L4.8	3250205	131.76	18.39	0.0031	1361	846	85	0.9951	100
G05552	SAMEA1403577	ERR108460	Unknown	Unknown	L4	L4.8	3246037	134.32	19.2	0.0006	1405	824	117	0.9928	100
G05553	SAMEA1403597	ERR108463	Unknown	Unknown	L4	L4.8	2391688	99.86	15.58	0.0044	1360	851	93	0.9944	100
G05554	SAMEA1403619	ERR108466	Unknown	Unknown	L4	L4.8	3404890	138.92	28.81	0.0034	1352	835	97	0.9945	100
G05555	SAMEA1403633	ERR108468	Unknown	Unknown	L4	L4.8	2595651	103.04	15.72	0.0027	1291	833	59	0.9948	100
G05556	SAMEA1403836	ERR108478	Unknown	Unknown	L4	L4.8	3085342	123.54	21.82	0.0041	1371	834	89	0.9949	100
G05557	SAMEA1403949	ERR108504	Unknown	Unknown	L4	L4.8	2778259	110.46	16.86	0.0058	1334	837	70	0.9951	100
G05558	SAMEA1403621	ERR108508	Unknown	Unknown	L4	L4.8	2772296	115.14	17.91	0.0029	1340	842	74	0.9951	100
G05559	SAMEA3401635	ERR894415	Unknown	Unknown	L4	L4.8	2771112	105.17	25.61	0.009	1106	828	48	0.996	90
G05560	SAMEA3401636	ERR894416	Unknown	Unknown	L4	L4.8	2866667	108.51	26.46	0.0088	1120	826	58	0.9958	90
G05561	SAMEA3401637	ERR894417	Unknown	Unknown	L4	L4.8	2818889	105.31	29.58	0.0052	1103	828	46	0.995	90
G05562	SAMEA3401638	ERR894418	Unknown	Unknown	L4	L4.8	6743157	192.81	56.39	0.0056	1185	816	139	0.9809	101
G05563	SAMEA3401652	ERR894432	Unknown	Unknown	L4	L4.8	15384135	422.17	179.26	0.0034	1240	805	106	0.9878	101
G05564	SAMEA3401653	ERR894433	Unknown	Unknown	L4	L4.8	5757820	183.34	59.16	0.0065	1184	797	134	0.9868	101
G05565	SAMEA3401654	ERR894434	Unknown	Unknown	L4	L4.8	4601495	153.42	40.57	0.0069	1176	795	133	0.9872	101
G05566	SAMEA3401655	ERR894435	Unknown	Unknown	L4	L4.8	10741077	334.74	92.75	0.0043	1212	807	115	0.9881	101
G05567	SAMEA3401656	ERR894436	Unknown	Unknown	L4	L4.8	9970561	327.54	73.36	0.0045	1237	816	147	0.991	101
G05568	SAMEA3401657	ERR894437	Unknown	Unknown	L4	L4.8	10709856	314.72	80.36	0.0037	1210	821	126	0.9867	101
G05569	SAMEA3401658	ERR894438	Unknown	Unknown	L4	L4.8	8520510	279.14	73.16	0.0055	1213	814	148	0.9915	101
G05570	SAMEA3401659	ERR894439	Unknown	Unknown	L4	L4.8	8029830	277.34	63.87	0.0054	1199	825	135	0.9918	101
G05643	SAMEA838047	ERR017800	Unknown	Unknown	L4	NA	2302039	49.21	15.37	0.0058	1060	885	9	0.9859	54
G05644	SAMEA838047	ERR019874	Unknown	Unknown	L4	NA	1473189	26.73	10.12	0.0094	996	854	1	0.9589	54
G05645	SAMEA968161	ERR023729	Netherlands	Unknown	L4	L4.7	1130211	36.06	13.13	0.0132	986	798	13	0.8646	108
G05647	SAMEA968158	ERR023734	Netherlands	Unknown	L4	L4.7	677405	23.72	9.25	0.0145	950	784	10	0.9141	108
G05649	SAMEA968083	ERR023736	Netherlands	Unknown	L4	L4.7	716295	23.41	8.68	0.011	949	784	9	0.8685	108
G05650	SAMEA968088	ERR023737	Netherlands	Unknown	L4	L4.7	876962	33.98	9.47	0.0056	1033	804	15	0.987	108
G05651	SAMEA968086	ERR023738	Netherlands	Unknown	L4	L4.7	1000249	34.93	12.42	0.0103	994	800	12	0.9211	108
G05657	SAMEA837994	ERR027466	Unknown	Unknown	L4	NA	4788357	92.65	27.76	0.0016	1210	898	108	0.9392	54
G05658	SAMEA837985	ERR027469	Unknown	Unknown	L4	L4.8	2609619	54.69	17.95	0.0113	1073	821	77	0.9764	54
G05659	SAMEA968132	ERR028621	Netherlands	Unknown	L4	L4.8	2558489	74.82	21.44	0.0102	1144	825	118	0.9876	76
G05660	SAMEA968129	ERR029201	Netherlands	Unknown	L4	L4.8	4877687	140.35	45.58	0.0075	1167	821	118	0.9838	76
G05661	SAMEA968155	ERR029202	Netherlands	Unknown	L4	L4.8	3935071	112.66	36.39	0.0054	1162	825	117	0.9817	76
G05662	SAMEA968156	ERR029211	Netherlands	Unknown	L4	L4.8	3883204	111.28	34.13	0.003	1191	821	120	0.9822	76
[truncated: 24,973 more rows]
