# Supplementary material for: In Silico Exploration of Mycobacterium tuberculosis Metabolic Networks Shows Host-Associated Convergent Fluxomic Phenotypes
Source: Biomolecules. 2022 Feb 28;12(3):376. doi: 10.3390/biom12030376 (PMC8945471; doi:10.3390/biom12030376)
Supplement: Supplementary file 1 [file biomolecules-12-00376-s001.zip › Table S2.xlsx]

## Sheet: iEK1011_2 0_rxnDets
id	name	subsystem	reaction	GPR
ABTA	4-aminobutyrate transaminase	Alanine, Aspartate, and Glutamate Metabolism	4abut[c] + akg[c] --> glu__L[c] + sucsal[c]	Rv2589
AGMT	Agmatinase	Alanine, Aspartate, and Glutamate Metabolism	agm[c] + h2o[c] --> ptrc[c] + urea[c]
ALAD_L	L-alanine dehydrogenase	Alanine, Aspartate, and Glutamate Metabolism	ala__L[c] + h2o[c] + nad[c] --> h[c] + nadh[c] + nh4[c] + pyr[c]	Rv2780
ARGDC	Arginine decarboxylase	Alanine, Aspartate, and Glutamate Metabolism	arg__L[c] + h[c] --> agm[c] + co2[c]	Rv2531c
ARGSL	Argininosuccinate lyase	Alanine, Aspartate, and Glutamate Metabolism	argsuc[c] --> arg__L[c] + fum[c]	Rv1659
ARGSS	Argininosuccinate synthase	Alanine, Aspartate, and Glutamate Metabolism	asp__L[c] + atp[c] + citr__L[c] --> amp[c] + argsuc[c] + h[c] + ppi[c]	Rv1658
ASNN	L-asparaginase	Alanine, Aspartate, and Glutamate Metabolism	asn__L[c] + h2o[c] --> asp__L[c] + nh4[c]	Rv1538c
ASNS1	Asparagine synthase (glutamine-hydrolysing)	Alanine, Aspartate, and Glutamate Metabolism	asp__L[c] + atp[c] + gln__L[c] + h2o[c] --> amp[c] + asn__L[c] + glu__L[c] + h[c] + ppi[c]	Rv2201
ASP1DC	Aspartate 1-decarboxylase	Alanine, Aspartate, and Glutamate Metabolism	asp__L[c] + h[c] --> ala_B[c] + co2[c]	Rv3601c
ASPO5	L-aspartate oxidase	Alanine, Aspartate, and Glutamate Metabolism	asp__L[c] + fum[c] --> h[c] + iasp[c] + succ[c]	Rv1595
ASPTA	Aspartate transaminase	Alanine, Aspartate, and Glutamate Metabolism	akg[c] + asp__L[c] <=> glu__L[c] + oaa[c]	Rv0337c
GF6PTA	Glutamine-fructose-6-phosphate transaminase	Alanine, Aspartate, and Glutamate Metabolism	f6p[c] + gln__L[c] <=> gam6p[c] + glu__L[c]	Rv3436c
GLNS	Glutamine synthetase	Alanine, Aspartate, and Glutamate Metabolism	atp[c] + glu__L[c] + nh4[c] --> adp[c] + gln__L[c] + h[c] + pi[c]	Rv2220 or Rv2222c or Rv1878 or Rv2860c
GLUCYS	Gamma-glutamylcysteine synthetase	Alanine, Aspartate, and Glutamate Metabolism	atp[c] + cys__L[c] + glu__L[c] --> adp[c] + glucys[c] + h[c] + pi[c]	Rv3704c
GLUDC	Glutamate Decarboxylase	Alanine, Aspartate, and Glutamate Metabolism	glu__L[c] + h[c] --> 4abut[c] + co2[c]	Rv3432c
GLUDxi	Glutamate dehydrogenase NAD	Alanine, Aspartate, and Glutamate Metabolism	glu__L[c] + h2o[c] + nad[c] <=> akg[c] + h[c] + nadh[c] + nh4[c]	Rv2476c
GLUR	Glutamate racemase	Alanine, Aspartate, and Glutamate Metabolism	glu__D[c] <=> glu__L[c]	Rv1338
GLUSy	Glutamate synthase (NADPH)	Alanine, Aspartate, and Glutamate Metabolism	akg[c] + gln__L[c] + h[c] + nadph[c] --> 2.0 glu__L[c] + nadp[c]	Rv3859c and Rv3858c
GTHOr	Glutathione oxidoreductase	Alanine, Aspartate, and Glutamate Metabolism	gthox[c] + h[c] + nadph[c] <=> 2.0 gthrd[c] + nadp[c]	Rv2855
NADS2	Nicotinate-mononucleotide adenylyltransferase	Alanine, Aspartate, and Glutamate Metabolism	atp[c] + dnad[c] + gln__L[c] + h2o[c] --> amp[c] + glu__L[c] + h[c] + nad[c] + ppi[c]	Rv2438c
OPAH	5-Oxoproline amidohydrolase (ATP-hydrolysing) (ir)	Alanine, Aspartate, and Glutamate Metabolism	5oxpro[c] + atp[c] + 2.0 h2o[c] <=> adp[c] + glu__L[c] + h[c] + pi[c]	Rv0266c
P5CD	1-pyrroline-5-carboxylate dehydrogenase	Alanine, Aspartate, and Glutamate Metabolism	1pyr5c[c] + 2.0 h2o[c] + nad[c] --> glu__L[c] + h[c] + nadh[c]	Rv1187
SSALx	Succinate-semialdehyde dehydrogenase (NAD)	Alanine, Aspartate, and Glutamate Metabolism	h2o[c] + nad[c] + sucsal[c] --> 2.0 h[c] + nadh[c] + succ[c]	Rv0234c and Rv1731
SSALy	Succinate-semialdehyde dehydrogenase (NADP)	Alanine, Aspartate, and Glutamate Metabolism	h2o[c] + nadp[c] + sucsal[c] --> 2.0 h[c] + nadph[c] + succ[c]	Rv0234c or Rv1731
HOAS	R_HOAS	Alanine, Aspartate, and Glutamate Metabolism	akg[c] + glx[c] + 3.0 h[c] --> co2[c] + hoa[c]	Rv1248c
SR1	R_SR1	Alanine, Aspartate, and Glutamate Metabolism	hoa[c] --> co2[c] + hla[c]
ASPO6	L-aspartate oxidase	Alanine, Aspartate, and Glutamate Metabolism	asp__L[c] + o2[c] --> h2o2[c] + h[c] + iasp[c]	Rv1595
ACS2	Acetyl-CoA synthase (propionate)	Alternate Carbon Metabolism	atp[c] + coa[c] + ppa[c] --> amp[c] + ppcoa[c] + ppi[c]	Rv3667
AGDC	N-acetylglucosamine-6-phosphate deacetylase	Alternate Carbon Metabolism	acgam6p[c] + h2o[c] --> ac[c] + gam6p[c]	Rv3332
DGC3D	DGC3D	Alternate Carbon Metabolism	2dglcn[c] + nad[c] --> 3ddgc[c] + h[c] + nadh[c]	Rv1928c or Rv1714
G1PACT	Glucosamine-1-phosphate N-acetyltransferase	Alternate Carbon Metabolism	accoa[c] + gam1p[c] --> acgam1p[c] + coa[c] + h[c]
GALKr	Galactokinase	Alternate Carbon Metabolism	atp[c] + gal[c] <=> adp[c] + gal1p[c] + h[c]	Rv0620
GALUi	UTP-glucose-1-phosphate uridylyltransferase (irreversible)	Alternate Carbon Metabolism	g1p[c] + h[c] + utp[c] --> ppi[c] + udpg[c]	Rv0993
GLGC	Glucose-1-phosphate adenylyltransferase	Alternate Carbon Metabolism	atp[c] + g1p[c] + h[c] --> adpglc[c] + ppi[c]	Rv1213
GLYK	Glycerol kinase	Alternate Carbon Metabolism	atp[c] + glyc[c] --> adp[c] + glyc3p[c] + h[c]	Rv3696c
LACZ	B-galactosidase	Alternate Carbon Metabolism	h2o[c] + lcts[c] --> gal[c] + glc__D[c]
MALT	Alpha glucosidase	Alternate Carbon Metabolism	h2o[c] + malt[c] --> 2.0 glc__D[c]	Rv2471
MMSAD1	Methylmalonate semialdehyde dehydrogenase	Alternate Carbon Metabolism	2mop[c] + coa[c] + nad[c] --> co2[c] + nadh[c] + ppcoa[c]	Rv0753c
MN6PP	Mannose 6-phosphate phosphatase	Alternate Carbon Metabolism	h2o[c] + man6p[c] --> man[c] + pi[c]
MTI	Maltose trehalose isomerase	Alternate Carbon Metabolism	tre[c] <=> malt[c]	Rv0126
THZPSN	Thiazole phosphate synthesis	Alternate Carbon Metabolism	atp[c] + cys__L[c] + dxyl5p[c] + tyr__L[c] --> 4hba[c] + 4mpetz[c] + ala__L[c] + amp[c] + co2[c] + h2o[c] + h[c] + ppi[c]	Rv0417
UAGCVT	UDP-N-acetylglucosamine 1-carboxyvinyltransferase	Alternate Carbon Metabolism	pep[c] + uacgam[c] --> pi[c] + uaccg[c]	Rv1315
UAGDP	UDP-N-acetylglucosamine diphosphorylase	Alternate Carbon Metabolism	acgam1p[c] + h[c] + utp[c] --> ppi[c] + uacgam[c]	Rv1018c
UAPGR	UDP-N-acetylenolpyruvoylglucosamine reductase	Alternate Carbon Metabolism	h[c] + nadph[c] + uaccg[c] --> nadp[c] + uamr[c]	Rv0482
XYLK	Xylulokinase	Alternate Carbon Metabolism	atp[c] + xylu__D[c] --> adp[c] + h[c] + xu5p__D[c]	Rv0729
TREP	R_TREP	Alternate Carbon Metabolism	pi[c] + tre[c] --> g1p[c] + glc__D[c]	Rv3401
HIBD	3 hydroxyisobutyrate dehydrogenase	Alternate Carbon Metabolism	3hmp[c] + nad[c] --> 2mop[c] + h[c] + nadh[c]	Rv0751c
MANPGH	2-O-alpha-mannosyl-6-phosphate-D-glycerate hydrolase	Alternate Carbon Metabolism	h2o[c] + man6pglyc[c] --> glyc__R[c] + man6p[c]	Rv0648
ACGAMPM	Phosphoacetylglucosamine mutase	Arabinogalactan biosynthesis	acgam6p[c] <=> acgam1p[c]	Rv3441c
ACGAMT	UDP-N-acetylglucosamine:undecaprenylphosphate N-acetylglucosamine -1-phosphate transferase	Arabinogalactan biosynthesis	uacgam[c] + udcpp[c] --> ump[c] + unaga[c]	Rv1302
AFTA	Arabinofuranosyl transferase (M tb)	Arabinogalactan biosynthesis	decda_tb[c] + galfragund[c] --> agalfragund[c] + decd_tb[c]	Rv3792
ALAALAr	D-alanine-D-alanine ligase (reversible)	Arabinogalactan biosynthesis	2.0 ala__D[c] + atp[c] <=> adp[c] + alaala[c] + h[c] + pi[c]	Rv2981c
ALAR	Alanine racemase	Arabinogalactan biosynthesis	ala__L[c] <=> ala__D[c]	Rv3423c
DCPDPP	DCPDPP	Arabinogalactan biosynthesis	decdpr_tb[c] + h2o[c] --> decdr_tb[c] + pi[c]	Rv3807c
DCPE	Decaprenylphosphoryl ribose, arabinofuranose isomerization	Arabinogalactan biosynthesis	decdr_tb[c] <=> decda_tb[c]	Rv3790 and Rv3791
DCPT	Phosphoribose transferase (undecaprenyl phosphate)	Arabinogalactan biosynthesis	decd_tb[c] + prpp[c] --> decdpr_tb[c] + ppi[c]	Rv3806c
G1PTT	Glucose-1-phosphate thymidylyltransferase	Arabinogalactan biosynthesis	dttp[c] + g1p[c] + h[c] --> dtdpglu[c] + ppi[c]	Rv0334
GALFT	Galactofuranose transferse (M tb)	Arabinogalactan biosynthesis	h2o[c] + ragund[c] + 30.0 udpgalfur[c] --> galfragund[c] + 30.0 h[c] + 30.0 udp[c]	Rv3808c and Rv3782
O16RHAT	Rhamnosyltransferase (LPS O16 antigen biosynthesis)	Arabinogalactan biosynthesis	dtdprmn[c] + unaga[c] --> dtdp[c] + h[c] + ragund[c]	Rv3265c and Rv1525
TDPDRE	DTDP-4-dehydrorhamnose 3,5-epimerase	Arabinogalactan biosynthesis	dtdp4d6dg[c] --> dtdp4d6dm[c]	Rv3465
TDPDRR	DTDP-4-dehydrorhamnose reductase	Arabinogalactan biosynthesis	dtdp4d6dm[c] + h[c] + nadph[c] --> dtdprmn[c] + nadp[c]	Rv3266c
TDPGDH	DTDPglucose 4,6-dehydratase	Arabinogalactan biosynthesis	dtdpglu[c] --> dtdp4d6dg[c] + h2o[c]	Rv3464 and (Rv3468c or Rv3784)
UDPGALM	UDPgalactopyranose mutase	Arabinogalactan biosynthesis	udpgal[c] --> udpgalfur[c]	Rv3809c
ALDR	R_ALDR	Arabinogalactan biosynthesis	arab__D[c] + h[c] + nadph[c] --> arabl__D[c] + nadp[c]
AL4D	R_AL4D	Arabinogalactan biosynthesis	arabl__D[c] + nad[c] --> h[c] + nadh[c] + xylu__D[c]	Rv1928c
MANT1	R_MANT1	Arabinogalactan biosynthesis	PIM4[c] + decdman1p_tb[c] --> LM[c] + decd_tb[c]	Rv1635c and Rv2174 and Rv2181
EMB	EMB	Arabinogalactan biosynthesis	agalfragund[c] + 70.0 decda_tb[c] <=> arabinanagalfragund[c] + 70.0 decd_tb[c]	Rv3794 and Rv3795 and Rv3793 and Rv2673 and Rv3805c
ARABT	R_ARABT	Arabinogalactan bioynthesis	LM[c] + decda_tb[c] --> LAM[c] + decd_tb[c]	Rv1635c and Rv2181 and Rv3793
ACGK	Acetylglutamate kinase	Arginine and Proline Metabolism	acglu[c] + atp[c] --> acg5p[c] + adp[c]	Rv1654
ACOTA	Acetylornithine transaminase	Arginine and Proline Metabolism	acorn[c] + akg[c] <=> acg5sa[c] + glu__L[c]	Rv1655
AGPR	N-acetyl-g-glutamyl-phosphate reductase	Arginine and Proline Metabolism	acg5sa[c] + nadp[c] + pi[c] <=> acg5p[c] + h[c] + nadph[c]	Rv1652
ARGDr	Arginine deiminase	Arginine and Proline Metabolism	arg__L[c] + h2o[c] --> citr__L[c] + nh4[c]	Rv1001
AST	Arginine succinyltransferase	Arginine and Proline Metabolism	arg__L[c] + succoa[c] --> coa[c] + h[c] + sucarg[c]
G5SADs	L-glutamate 5-semialdehyde dehydratase (spontaneous)	Arginine and Proline Metabolism	glu5sa[c] --> 1pyr5c[c] + h2o[c] + h[c]
OCBT	Ornithine carbamoyltransferase	Arginine and Proline Metabolism	cbp[c] + orn[c] <=> citr__L[c] + h[c] + pi[c]	Rv1656
ORNTA	Ornithine transaminase	Arginine and Proline Metabolism	akg[c] + orn[c] --> glu5sa[c] + glu__L[c]	Rv2321c or Rv2322c
ORNTAC	Ornithine transacetylase	Arginine and Proline Metabolism	acorn[c] + glu__L[c] <=> acglu[c] + orn[c]	Rv1653
P5CR	Pyrroline-5-carboxylate reductase	Arginine and Proline Metabolism	1pyr5c[c] + 2.0 h[c] + nadph[c] --> nadp[c] + pro__L[c]	Rv0500
P5CRx	Pyrroline-5-carboxylate reductase(nadh)	Arginine and Proline Metabolism	1pyr5c[c] + 2.0 h[c] + nadh[c] --> nad[c] + pro__L[c]	Rv0500
PROD2	Proline dehydrogenase	Arginine and Proline Metabolism	fad[c] + pro__L[c] --> 1pyr5c[c] + fadh2[c] + h[c]	Rv1188
SADH	Succinylarginine dihydrolase	Arginine and Proline Metabolism	2.0 h2o[c] + 2.0 h[c] + sucarg[c] --> co2[c] + 2.0 nh4[c] + sucorn[c]
SGDS	Succinylglutamate desuccinylase	Arginine and Proline Metabolism	h2o[c] + sucglu[c] --> glu__L[c] + succ[c]
SGSAD	Succinylglutamic semialdehyde dehydrogenase	Arginine and Proline Metabolism	h2o[c] + nad[c] + sucgsa[c] --> 2.0 h[c] + nadh[c] + sucglu[c]
SOTA	Succinylornithine transaminase	Arginine and Proline Metabolism	akg[c] + sucorn[c] --> glu__L[c] + sucgsa[c]
FAD_14	R_FAD_14	Beta oxidation of unsaturated fatty acids	coa[c] + fad[c] + nad[c] + odecoa[c] --> accoa[c] + fadh2[c] + hdcoa[c] + nadh[c]	((Rv0131c or Rv0154c or Rv0215c or Rv0231 or Rv0244c or Rv0271c or Rv0400c or Rv0752c or Rv0873 or Rv0972c or Rv0975c or Rv1346 or Rv1467c or Rv1679 or Rv1933c or Rv1934c or Rv2724c or Rv2789c or Rv3061c or Rv3139 or Rv3140 or Rv3274c or Rv3504 or Rv3505 or Rv3543c or Rv3544c or Rv3560c or Rv3562 or Rv3563 or Rv3564 or Rv3573c or Rv3761c or Rv3797 or Rv0672 or Rv2500c) and (Rv0222 or Rv0456c or R…
FAD_15	R_FAD_15	Beta oxidation of unsaturated fatty acids	coa[c] + fad[c] + hdcoa[c] + nad[c] --> accoa[c] + c5tetdcoa[c] + fadh2[c] + nadh[c]	((Rv0131c or Rv0154c or Rv0215c or Rv0231 or Rv0244c or Rv0271c or Rv0400c or Rv0752c or Rv0873 or Rv0972c or Rv0975c or Rv1346 or Rv1467c or Rv1679 or Rv1933c or Rv1934c or Rv2724c or Rv2789c or Rv3061c or Rv3139 or Rv3140 or Rv3274c or Rv3504 or Rv3505 or Rv3543c or Rv3544c or Rv3560c or Rv3562 or Rv3563 or Rv3564 or Rv3573c or Rv3761c or Rv3797 or Rv0672 or Rv2500c) and (Rv0222 or Rv0456c or R…
FAD_16	R_FAD_16	Beta oxidation of unsaturated fatty acids	c5tetdcoa[c] + coa[c] + fad[c] + nad[c] --> accoa[c] + c3dodcoa[c] + fadh2[c] + nadh[c]	((Rv0131c or Rv0154c or Rv0215c or Rv0231 or Rv0244c or Rv0271c or Rv0400c or Rv0752c or Rv0873 or Rv0972c or Rv0975c or Rv1346 or Rv1467c or Rv1679 or Rv1933c or Rv1934c or Rv2724c or Rv2789c or Rv3061c or Rv3139 or Rv3140 or Rv3274c or Rv3504 or Rv3505 or Rv3543c or Rv3544c or Rv3560c or Rv3562 or Rv3563 or Rv3564 or Rv3573c or Rv3761c or Rv3797 or Rv0672 or Rv2500c) and (Rv0222 or Rv0456c or R…
FAD_17	R_FAD_17	Beta oxidation of unsaturated fatty acids	c3dodcoa[c] + h2o[c] --> h[c] + t2dodcoa[c]	((Rv0131c or Rv0154c or Rv0215c or Rv0231 or Rv0244c or Rv0271c or Rv0400c or Rv0752c or Rv0873 or Rv0972c or Rv0975c or Rv1346 or Rv1467c or Rv1679 or Rv1933c or Rv1934c or Rv2724c or Rv2789c or Rv3061c or Rv3139 or Rv3140 or Rv3274c or Rv3504 or Rv3505 or Rv3543c or Rv3544c or Rv3560c or Rv3562 or Rv3563 or Rv3564 or Rv3573c or Rv3761c or Rv3797 or Rv0672 or Rv2500c) and (Rv0222 or Rv0456c or R…
FAD_18	R_FAD_18	Beta oxidation of unsaturated fatty acids	3.0 h2o[c] + t2dodcoa[c] --> d2hdodcoa[c]	((Rv0131c or Rv0154c or Rv0215c or Rv0231 or Rv0244c or Rv0271c or Rv0400c or Rv0752c or Rv0873 or Rv0972c or Rv0975c or Rv1346 or Rv1467c or Rv1679 or Rv1933c or Rv1934c or Rv2724c or Rv2789c or Rv3061c or Rv3139 or Rv3140 or Rv3274c or Rv3504 or Rv3505 or Rv3543c or Rv3544c or Rv3560c or Rv3562 or Rv3563 or Rv3564 or Rv3573c or Rv3761c or Rv3797 or Rv0672 or Rv2500c) and (Rv0222 or Rv0456c or R…
FAD_19	R_FAD_19	Beta oxidation of unsaturated fatty acids	d2hdodcoa[c] + nad[c] --> dodcoa[c] + nadh[c]	((Rv0131c or Rv0154c or Rv0215c or Rv0231 or Rv0244c or Rv0271c or Rv0400c or Rv0752c or Rv0873 or Rv0972c or Rv0975c or Rv1346 or Rv1467c or Rv1679 or Rv1933c or Rv1934c or Rv2724c or Rv2789c or Rv3061c or Rv3139 or Rv3140 or Rv3274c or Rv3504 or Rv3505 or Rv3543c or Rv3544c or Rv3560c or Rv3562 or Rv3563 or Rv3564 or Rv3573c or Rv3761c or Rv3797 or Rv0672 or Rv2500c) and (Rv0222 or Rv0456c or R…
COCO2	MNXR26399	Carbon metabolism	co[c] + 2.0 fdxox[c] + h2o[c] <=> co2[c] + 2.0 fdxrd[c] + 2.0 h[c]	Rv0373c and Rv0374c and Rv0375c
ACONT	Aconitate hydratase	Citric Acid Cycle	cit[c] <=> icit[c]	Rv1475c
AKGDb	Oxoglutarate dehydrogenase (dihydrolipoamide S-succinyltransferase)	Citric Acid Cycle	coa[c] + sdhlam[c] --> dhlam[c] + succoa[c]	Rv2215
CITL	Citrate lyase	Citric Acid Cycle	cit[c] --> ac[c] + oaa[c]	Rv2498c or Rv3075c
CS	Citrate synthase	Citric Acid Cycle	accoa[c] + h2o[c] + oaa[c] --> cit[c] + coa[c] + h[c]	Rv0896 or Rv0889c
FRD	FRD	Citric Acid Cycle	fadh2[c] + fum[c] --> fad[c] + succ[c]	(Rv3318 and Rv3319 and Rv3316 and Rv3317) or (Rv1552 and Rv1553 and Rv1554 and Rv1555)
FRD2	Fumarate reductase	Citric Acid Cycle	fum[c] + mql8[c] --> mqn8[c] + succ[c]	(Rv3316 and Rv3317 and Rv3318 and Rv3319) or (Rv0247c and Rv3316 and Rv3317 and Rv3318) or (Rv0248c and Rv3316 and Rv3317 and Rv3318)
FRD3	Fumarate reductase	Citric Acid Cycle	2dmmql8[c] + fum[c] --> 2dmmq8[c] + succ[c]	(Rv3316 and Rv3317 and Rv3318 and Rv3319) or (Rv0247c and Rv3316 and Rv3317 and Rv3318) or (Rv0248c and Rv3316 and Rv3317 and Rv3318)
FUM	Fumarase	Citric Acid Cycle	fum[c] + h2o[c] <=> mal__L[c]	Rv1098c
GCCc	Glycine-cleavage complex	Citric Acid Cycle	dhlpro[c] + nad[c] --> h[c] + lpro[c] + nadh[c]	Rv3303c
ICDHyr	Isocitrate dehydrogenase (NADP)	Citric Acid Cycle	icit[c] + nadp[c] --> akg[c] + co2[c] + nadph[c]	Rv3339c or Rv0066c
MDH	Malate dehydrogenase	Citric Acid Cycle	mal__L[c] + nad[c] <=> h[c] + nadh[c] + oaa[c]	Rv1240
OXGDC	2 oxoglutarate decarboxylase	Citric Acid Cycle	akg[c] + h[c] --> co2[c] + sucsal[c]	Rv1248c or Rv0555
PC	Pyruvate carboxylase	Citric Acid Cycle	atp[c] + hco3[c] + pyr[c] --> adp[c] + h[c] + oaa[c] + pi[c]	Rv2967c
PDHcr	Pyruvate dehydrogenase (dihydrolipoamide dehydrogenase) reversible	Citric Acid Cycle	dhlam[c] + nad[c] --> h[c] + lpam[c] + nadh[c]	Rv0462 or Rv0843
PEPCK_re	Phosphoenolpyruvate carboxykinase (GTP)	Citric Acid Cycle	gtp[c] + oaa[c] <=> co2[c] + gdp[c] + pep[c]	Rv0211
SUCD1	Succinate dehydrogenase	Citric Acid Cycle	fad[c] + succ[c] --> fadh2[c] + fum[c]	(Rv3318 and Rv3319 and Rv3316 and Rv3317) or (Rv0247c and Rv0248c and Rv0249c) or (Rv1552 and Rv1553 and Rv1554 and Rv1555)
SUCOAS	Succinyl-CoA synthetase (ADP-forming)	Citric Acid Cycle	atp[c] + coa[c] + succ[c] <=> adp[c] + pi[c] + succoa[c]	Rv0952 and Rv0951
KGD2	MNXR84838	Citric Acid Cycle	co2[c] + 2.0 fdxrd[c] + h[c] + succoa[c] <=> akg[c] + coa[c] + 2.0 fdxox[c]	Rv1248c or (Rv2454c and Rv2455c)
AKGDa	Oxoglutarate dehydrogenase (lipoamide)	Citric Acid Cycle	akg[c] + h[c] + lpam[c] <=> co2[c] + sdhlam[c]	Rv1248c
AKGDH	2-Oxogluterate dehydrogenase	Citric Acid Cycle	akg[c] + coa[c] + nad[c] --> co2[c] + nadh[c] + succoa[c]
MHUD1	Heme Degredation MhuD	Cofacto	h2o[c] + o2[c] + pheme[c] --> fe2[c] + mycobilin[c]	Rv3592
ACBIPGT	Adenosyl cobinamide phosphate guanyltransferase	Cofactor and Prosthetic Group Biosynthesis	adocbip[c] + gtp[c] + h[c] --> agdpcbi[c] + ppi[c]	Rv0254c
ADCPS1	Adenosylcobinamide-phosphate synthase	Cofactor and Prosthetic Group Biosynthesis	adcobhex[c] + appl[c] + atp[c] --> adocbi[c] + adp[c] + h[c] + pi[c]	Rv2236c
ADCPS2	Adenosylcobinamide-phosphate synthase	Cofactor and Prosthetic Group Biosynthesis	adcobhex[c] + applp[c] + atp[c] --> adocbip[c] + adp[c] + h[c] + pi[c]	Rv0254c or Rv2236c
ADCYRS	Adenosylcobyric acid synthase (glutamine-hydrolysing)	Cofactor and Prosthetic Group Biosynthesis	adcobdam[c] + 4.0 atp[c] + 4.0 gln__L[c] + 4.0 h2o[c] --> adcobhex[c] + 4.0 adp[c] + 4.0 glu__L[c] + 4.0 h[c] + 4.0 pi[c]	Rv0255c
ADOCBIK	Adenosyl cobinamide kinase	Cofactor and Prosthetic Group Biosynthesis	adocbi[c] + atp[c] --> adocbip[c] + adp[c] + h[c]	Rv0254c
ADOCBLS	Adenosylcobalamin 5'-phosphate synthase	Cofactor and Prosthetic Group Biosynthesis	agdpcbi[c] + rdmbzi[c] --> adocbl[c] + gmp[c] + h[c]	Rv2208
AHMMPS	4 amino 5 hydroxymethyl 2 methylpyrimidine synthetase	Cofactor and Prosthetic Group Biosynthesis	air[c] + 2.0 h[c] --> 4ahmmp[c] + gcald[c] + pi[c]	Rv0423c
AMAOTr	Adenosylmethionine-8-amino-7-oxononanoate transaminase	Cofactor and Prosthetic Group Biosynthesis	8aonn[c] + amet[c] <=> amob[c] + dann[c]	Rv1568
AMMQT8	S-adenosylmethione:2-demthylmenaquinone methyltransferase (menaquinone 8)	Cofactor and Prosthetic Group Biosynthesis	2dmmq8[c] + amet[c] + h[c] --> ahcys[c] + mql8[c]
AOXSr	8-amino-7-oxononanoate synthase	Cofactor and Prosthetic Group Biosynthesis	ala__L[c] + h[c] + pmcoa[c] <=> 8aonn[c] + co2[c] + coa[c]	Rv1569 and Rv0032
BACCL	Biotin acetyl CoA carboxylase ligase	Cofactor and Prosthetic Group Biosynthesis	atp[c] + btn[c] + h[c] --> btamp[c] + ppi[c]	Rv3279c
BTS2	Biotin synthase (ala-L producing)	Cofactor and Prosthetic Group Biosynthesis	cys__L[c] + dtbt[c] <=> ala__L[c] + btn[c] + 2.0 h[c]	Rv1589
BTS3r	Biotin synthase	Cofactor and Prosthetic Group Biosynthesis	dtbt[c] + 2.0 s[c] <=> btn[c] + h2s[c]	Rv1589
CBIAT	Cobinamide adenyltransferase	Cofactor and Prosthetic Group Biosynthesis	atp[c] + cbi[c] + h[c] <=> adocbi[c] + pppi[c]	Rv2849c
CBLAT	Cob(I)alamin adenosyltransferase	Cofactor and Prosthetic Group Biosynthesis	atp[c] + cbl1[c] + h[c] <=> adocbl[c] + pppi[c]
COCHL	Cobaltochelatase	Cofactor and Prosthetic Group Biosynthesis	atp[c] + cobalt2[c] + h2o[c] + hgbam[c] --> adp[c] + co2dam[c] + 2.0 h[c] + pi[c]	Rv2062c
CPC6R	Precorrin-6A reductase	Cofactor and Prosthetic Group Biosynthesis	copre6[c] + h[c] + nadph[c] --> codhpre6[c] + nadp[c]	Rv2070c
CPPPGO	Coproporphyrinogen oxidase (O2 required)	Cofactor and Prosthetic Group Biosynthesis	cpppg3[c] + 2.0 h[c] + o2[c] --> 2.0 co2[c] + 2.0 h2o[c] + pppg9[c]	Rv2388c
CYRDAAT	Cob(I)yrinic acid a,c-diamide adenosyltransferase	Cofactor and Prosthetic Group Biosynthesis	atp[c] + co1dam[c] + h[c] --> adcobdam[c] + pppi[c]	Rv2849c
CYRDAR2	Cob(II)yrinic acid a,c-diamide reductase (fmn-dependent)	Cofactor and Prosthetic Group Biosynthesis	2.0 co2dam[c] + fmnh2[c] --> 2.0 co1dam[c] + fmn[c] + 2.0 h[c]
DB4PS	3,4-Dihydroxy-2-butanone-4-phosphate synthase	Cofactor and Prosthetic Group Biosynthesis	ru5p__D[c] --> db4p[c] + for[c] + h[c]	Rv1940
DBTS	Dethiobiotin synthase	Cofactor and Prosthetic Group Biosynthesis	atp[c] + co2[c] + dann[c] <=> adp[c] + dtbt[c] + 3.0 h[c] + pi[c]	Rv1570
DHNAOT	1,4-dihydroxy-2-naphthoate octaprenyltransferase	Cofactor and Prosthetic Group Biosynthesis	dhna[c] + octdp[c] --> 2dmmq8[c] + co2[c] + h[c] + ppi[c]	Rv0534c
DMATT	Dimethylallyltranstransferase	Cofactor and Prosthetic Group Biosynthesis	dmpp[c] + ipdp[c] --> grdp[c] + ppi[c]	Rv3398c or Rv3383c or Rv2173
DMPPS	1-hydroxy-2-methyl-2-(E)-butenyl 4-diphosphate reductase (dmpp)	Cofactor and Prosthetic Group Biosynthesis	h2mb4p[c] + h[c] + nadh[c] --> dmpp[c] + h2o[c] + nad[c]	Rv1110
FCLT	Ferrochelatase	Cofactor and Prosthetic Group Biosynthesis	fe2[c] + ppp9[c] --> 2.0 h[c] + pheme[c]	Rv1485
FCLT2	FCLT2	Cofactor and Prosthetic Group Biosynthesis	fmcbtt[c] + ppp9[c] --> 2.0 h[c] + mcbtt[c] + pheme[c]	Rv1485
FOMETRi	Aminomethyltransferase	Cofactor and Prosthetic Group Biosynthesis	5fthf[c] + h[c] <=> h2o[c] + methf[c]	Rv2211c
FTHFCL	5 formethyltetrahydrofolate cyclo ligase	Cofactor and Prosthetic Group Biosynthesis	5fthf[c] + atp[c] --> adp[c] + methf[c] + pi[c]	Rv0992c
G1SAT	Glutamate-1-semialdehyde aminotransferase	Cofactor and Prosthetic Group Biosynthesis	glu1sa[c] --> 5aop[c]	Rv0524
GTPCII2	GTP cyclohydrolase II (25drapp)	Cofactor and Prosthetic Group Biosynthesis	gtp[c] + 3.0 h2o[c] --> 25drapp[c] + for[c] + 2.0 h[c] + ppi[c]	Rv1415 or Rv1940
HMBS	Hydroxymethylbilane synthase	Cofactor and Prosthetic Group Biosynthesis	h2o[c] + 4.0 ppbng[c] --> hmbil[c] + 4.0 nh4[c]	Rv0510
HMPK1	Hydroxymethylpyrimidine kinase (ATP)	Cofactor and Prosthetic Group Biosynthesis	4ahmmp[c] + atp[c] --> 4ampm[c] + adp[c] + h[c]	Rv0422c
HMPK2	Hydroxymethylpyrimidine kinase (CTP)	Cofactor and Prosthetic Group Biosynthesis	4ahmmp[c] + ctp[c] --> 4ampm[c] + cdp[c] + h[c]	Rv0422c
HMPK3	Hydroxymethylpyrimidine kinase (UTP)	Cofactor and Prosthetic Group Biosynthesis	4ahmmp[c] + utp[c] --> 4ampm[c] + h[c] + udp[c]	Rv0422c
HMPK4	Hydroxymethylpyrimidine kinase (GTP)	Cofactor and Prosthetic Group Biosynthesis	4ahmmp[c] + gtp[c] --> 4ampm[c] + gdp[c] + h[c]	Rv0422c
MPML	Mg-protoporphyrin IX magnesium-lyase	Cofactor and Prosthetic Group Biosynthesis	atp[c] + h2o[c] + mg2[c] + ppp9[c] <=> adp[c] + 3.0 h[c] + mppp9[c] + pi[c]	Rv2850c or Rv0958
NADTRHD	NAD transhydrogenase	Cofactor and Prosthetic Group Biosynthesis	nad[c] + nadph[c] --> nadh[c] + nadp[c]	Rv2713 or (Rv0155 and Rv0156 and Rv0157)
NO3R1	Nitrate reductase (Ubiquinol-8)	Cofactor and Prosthetic Group Biosynthesis	2.0 h[c] + no3[c] + q8h2[c] --> h2o[c] + 2.0 h[e] + no2[c] + q8[c]	(Rv1161 and Rv1162 and Rv1164 and Rv1163) or Rv1736c
NO3R2	Nitrate reductase (Menaquinol-8)	Cofactor and Prosthetic Group Biosynthesis	2.0 h[c] + mql8[c] + no3[c] --> h2o[c] + 2.0 h[e] + mqn8[c] + no2[c]	Rv1161 and Rv1162 and Rv1163 and Rv1164 and Rv1736c
NPHS	Naphthoate synthase	Cofactor and Prosthetic Group Biosynthesis	sbzcoa[c] --> coa[c] + dhna[c]	Rv0548c
NTRIRx	Nitrite reductase (NADH)	Cofactor and Prosthetic Group Biosynthesis	4.0 h[c] + 3.0 nadh[c] + no2[c] --> h2o[c] + 3.0 nad[c] + nh4oh[c]	Rv0252 and Rv0253
PC11M	Precorrin-4 C11-methyltransferase	Cofactor and Prosthetic Group Biosynthesis	amet[c] + pre4[c] --> ahcys[c] + h[c] + pre5[c]	Rv2071c
PC17M	Precorrin-3B C17-methyltransferase	Cofactor and Prosthetic Group Biosynthesis	amet[c] + pre3b[c] --> ahcys[c] + 3.0 h[c] + pre4[c]	Rv2066
PC20M	Precorrin-2 C20-methyltransferase	Cofactor and Prosthetic Group Biosynthesis	amet[c] + dscl[c] --> ahcys[c] + h[c] + pre3a[c]	Rv2066
PC6AR	Precorrin-6A reductase	Cofactor and Prosthetic Group Biosynthesis	h[c] + nadph[c] + pre6a[c] --> nadp[c] + pre6b[c]	Rv2070c
PC6YM	Precorrin-6Y C5,15-methyltransferase (decarboxylating)	Cofactor and Prosthetic Group Biosynthesis	2.0 amet[c] + pre6b[c] --> 2.0 ahcys[c] + co2[c] + 2.0 h[c] + pre8[c]	Rv2072c
PC8XM	Precorrin-8X methylmutase	Cofactor and Prosthetic Group Biosynthesis	h[c] + pre8[c] --> hgbyr[c]	Rv2065
PMDPHT	Pyrimidine phosphatase	Cofactor and Prosthetic Group Biosynthesis	5aprbu[c] + h2o[c] --> 4r5au[c] + pi[c]
PNCDC	PNCDC	Cofactor and Prosthetic Group Biosynthesis	h[c] + ptcys[c] --> co2[c] + ptth[c]	Rv1092c
PPBNGS	Porphobilinogen synthase	Cofactor and Prosthetic Group Biosynthesis	2.0 5aop[c] --> 2.0 h2o[c] + h[c] + ppbng[c]	Rv0512
PPNCL3	4'-Phosphopantothenate:L-cysteine ligase	Cofactor and Prosthetic Group Biosynthesis	4ppan[c] + atp[c] + cys__L[c] --> 4ppcys[c] + amp[c] + h[c] + ppi[c]	Rv1391
PPPGO	Protoporphyrinogen oxidase (aerobic)	Cofactor and Prosthetic Group Biosynthesis	1.5 o2[c] + pppg9[c] --> 3.0 h2o[c] + ppp9[c]	Rv2677c
PYDXNO	Pyridoxine oxidase	Cofactor and Prosthetic Group Biosynthesis	o2[c] + pydxn[c] <=> h2o2[c] + pydx[c]	Rv2607
PYDXO	Pyridoxal oxidase	Cofactor and Prosthetic Group Biosynthesis	2.0 h2o[c] + nh4[c] + 0.5 o2[c] + pydx[c] <=> 2.0 h2o2[c] + pydam[c]	Rv2607
R05217	Precorrin 3A + Oxygen <=> Precorrin 3B	Cofactor and Prosthetic Group Biosynthesis	h[c] + 0.5 o2[c] + pre3a[c] --> pre3b[c]	Rv2064
R05219	Precorrin 5 <=> Precorrin 6X	Cofactor and Prosthetic Group Biosynthesis	amet[c] + h2o[c] + pre5[c] --> ac[c] + ahcys[c] + h[c] + pre6a[c]
R05224_2	Hydrogenobyrinate <=> Hydrogenobyrinate a,c diamide	Cofactor and Prosthetic Group Biosynthesis	2.0 atp[c] + 2.0 gln__L[c] + h2o[c] + hgbyr[c] --> 2.0 adp[c] + 2.0 glu__L[c] + 2.0 h[c] + hgbam[c] + ppi[c]	Rv2848c
RZ5PP	Alpha-ribazole 5-phosphate phosphatase	Cofactor and Prosthetic Group Biosynthesis	5prdmbz[c] + h2o[c] --> pi[c] + rdmbzi[c]	Rv2228c or Rv3113
SHCHD2	Sirohydrochlorin dehydrogenase (NAD)	Cofactor and Prosthetic Group Biosynthesis	dscl[c] + nad[c] --> h[c] + nadh[c] + scl[c]	Rv2847c
SHCHD3	SHCHD3	Cofactor and Prosthetic Group Biosynthesis	dscl[c] + nad[c] --> h[c] + nadh[c] + scl2[c]	Rv2847c
SHCHF	Sirohydrochlorin ferrochelatase	Cofactor and Prosthetic Group Biosynthesis	fe2[c] + scl[c] --> 3.0 h[c] + sheme[c]	Rv2393 or Rv2847c
SPODM	Superoxide dismutase	Cofactor and Prosthetic Group Biosynthesis	2.0 h[c] + 2.0 o2s[c] --> h2o2[c] + o2[c]	Rv0432 or Rv3846
SUCBZL	O-succinylbenzoate-CoA ligase	Cofactor and Prosthetic Group Biosynthesis	atp[c] + coa[c] + sucbz[c] --> amp[c] + ppi[c] + sbzcoa[c]	Rv0542c and Rv0553
SUCBZS	O-succinylbenzoate-CoA synthase	Cofactor and Prosthetic Group Biosynthesis	2shchc[c] --> h2o[c] + sucbz[c]
THMDP	THMDP	Cofactor and Prosthetic Group Biosynthesis	2.0 h2o[c] + thmpp[c] --> h[c] + 2.0 pi[c] + thm[c]	Rv3113
TMN	Thiaminase	Cofactor and Prosthetic Group Biosynthesis	h2o[c] + thm[c] --> 4ahmmp[c] + 4mhetz[c] + h[c]
UDCPDP	Undecaprenyl-diphosphatase	Cofactor and Prosthetic Group Biosynthesis	h2o[c] + udcpdp[c] --> h[c] + pi[c] + udcpp[c]	Rv2136c
UDCPDPS	Undecaprenyl diphosphate synthase	Cofactor and Prosthetic Group Biosynthesis	frdp[c] + 8.0 ipdp[c] --> 8.0 ppi[c] + udcpdp[c]
UPP3MT	Uroporphyrinogen methyltransferase	Cofactor and Prosthetic Group Biosynthesis	2.0 amet[c] + uppg3[c] --> 2.0 ahcys[c] + dscl[c] + h[c]	Rv2847c
UPP3S	Uroporphyrinogen-III synthase	Cofactor and Prosthetic Group Biosynthesis	hmbil[c] --> h2o[c] + uppg3[c]	Rv0511
UPPDC1	Uroporphyrinogen decarboxylase (uroporphyrinogen III)	Cofactor and Prosthetic Group Biosynthesis	4.0 h[c] + uppg3[c] --> 4.0 co2[c] + cpppg3[c]	Rv2678c
UPPDC2	Uroporphyrinogen decarboxylase (uroporphyrinogen I)	Cofactor and Prosthetic Group Biosynthesis	4.0 h[c] + uppg1[c] --> 4.0 co2[c] + cpppg1[c]	Rv2678c
DTBTST	R_DTBTST	Cofactor and Prosthetic Group Biosynthesis	2.0 amet[c] + dtbt[c] + s[c] --> btn[c] + 2.0 dad_5[c] + 2.0 met__L[c]	Rv1589
PYDXS	Pyridoxal 5-phosphate synthase	Cofactor and Prosthetic Group Biosynthesis	g3p[c] + gln__L[c] + ru5p__D[c] --> glu__L[c] + 3.0 h2o[c] + h[c] + pi[c] + pydx5p[c]	Rv2604c and Rv2606c
PLPS	Pyridoxal-5-phosphate synthase	Cofactor and Prosthetic Group Biosynthesis	g3p[c] + gln__L[c] + r5p[c] --> glu__L[c] + 3.0 h2o[c] + h[c] + pi[c] + pydx5p[c]	Rv2604c and Rv2606c
PDBL_3	R_PDBL_3	Cofactor and Prosthetic Group Biosynthesis	dhap[c] + gln__L[c] + ru5p__D[c] --> glu__L[c] + 3.0 h2o[c] + h[c] + pi[c] + pydx5p[c]	Rv2604c and Rv2606c
PDBL_4	R_PDBL_4	Cofactor and Prosthetic Group Biosynthesis	dhap[c] + gln__L[c] + r5p[c] --> glu__L[c] + 3.0 h2o[c] + h[c] + pi[c] + pydx5p[c]	Rv2604c and Rv2606c
2PLS	2-phospho-L-lactate synthase	Cofactor and Prosthetic Group Biosynthesis	gtp[c] + lac__L[c] --> 2plac__L[c] + gdp[c] + h[c]
LPPGS	LPPG synthetase	Cofactor and Prosthetic Group Biosynthesis	2plac__L[c] + gtp[c] + h[c] --> lppg[c] + ppi[c]
DMHDRFS_1	DMHDRFS	Cofactor and Prosthetic Group Biosynthesis	34hpp[c] + 4r5au[c] + 2.0 amet[c] + h2o[c] --> 2.0 dad_5[c] + ddhrb[c] + 2.0 met__L[c] + nh4[c] + oxa[c]	Rv1173
LPFPLT	LPPG:Fo 2-phospho-L-lactate transferase	Cofactor and Prosthetic Group Biosynthesis	ddhrb[c] + lppg[c] --> f420_0[c] + gmp[c] + h[c]	Rv3261 and Rv3262
GF4GL_7	GF4GL 0	Cofactor and Prosthetic Group Biosynthesis	f420_0[c] + glu__L[c] + gtp[c] --> f420_1[c] + gdp[c] + pi[c]	Rv3261
GF4GL_1	GF4GL 1	Cofactor and Prosthetic Group Biosynthesis	f420_1[c] + glu__L[c] + gtp[c] --> f420_2[c] + gdp[c] + h[c] + pi[c]	Rv3261 and Rv3262
CPMPS	Cyclic pyranopterin monophosphate synthase	Cofactor and Prosthetic Group Biosynthesis	gtp[c] + h2o[c] --> cpmp[c] + ppi[c]	((Rv3109 or Rv0869c) and Rv3116 and Rv3111)
ISCS	ISCS	Cofactor and Prosthetic Group Biosynthesis	cys__L[c] + fe2[c] <=> ala__L[c] + fdxox[c]	Rv3025c or Rv1464
MOEA1	MNXR79418	Cofactor and Prosthetic Group Biosynthesis	mobd[c] + mptamp[c] --> amp[c] + h2o[c] + moco[c]	Rv0994 or Rv0438c
MPTAT	Molybdopterin adenylyltransferase	Cofactor and Prosthetic Group Biosynthesis	atp[c] + h[c] + mpt[c] --> mptamp[c] + ppi[c]	Rv0865
MOBA	MNXR63860	Cofactor and Prosthetic Group Biosynthesis	gmp[c] + h[c] + mpt[c] + nad[c] --> h2o[c] + mocogdp[c] + nadh[c]	Rv2453c
MOAE1	MNXR85919	Cofactor and Prosthetic Group Biosynthesis	cpmp[c] + h[c] + 2.0 moadcosh[c] --> 2.0 moadcoo[c] + mpt[c]	((Rv3119 or Rv0866) and Rv3322c)
MOEB1	MNXR88174	Cofactor and Prosthetic Group Biosynthesis	atp[c] + h2s[c] + moadcoo[c] --> amp[c] + h[c] + moadcosh[c] + ppi[c]	Rv3206c and Rv3025c
ADOCBIAH	MNXR85327	Cofactor and Prosthetic Group Biosynthesis	adocbi[c] + h2o[c] <-- adcobhex[c] + appl[c]	Rv2231c
COB2	MNXR84736	Cofactor and Prosthetic Group Biosynthesis	2.0 cbl2[c] + nadh[c] <=> 2.0 cbl1[c] + h[c] + nad[c]
CBL2OR_1	NADH:cob(III)alamine oxidoreductase	Cofactor and Prosthetic Group Biosynthesis	2.0 aqcobal[c] + nadh[c] <=> 2.0 cbl2[c] + 2.0 h2o[c] + h[c] + nad[c]
PHEMEt	Heme transport	Cofactor and Prosthetic Group Biosynthesis	pheme[e] --> pheme[c]	((Rv0202c or Rv0206c) and Rv0203)
HEMEOS	Heme O synthase	Cofactor and Prosthetic Group Biosynthesis	frdp[c] + h2o[c] + pheme[c] --> hemeO[c] + ppi[c]	Rv1451
HEMEAS	Heme A synthase	Cofactor and Prosthetic Group Biosynthesis	h2o[c] + hemeO[c] --> 4.0 h[c] + hemeA[c]	Rv2194 and Rv2195 and Rv2196 and Rv1456c and Rv3029c and Rv3028c and Rv2200c and Rv3043c and Rv2193 and Rv1623c and Rv1622c
GSEALD	GSEALD	Cofactor and Prosthetic Group Biosynthesis	glu__L[c] + 2.0 h[c] + nadph[c] --> glu1sa[c] + h2o[c] + nadp[c]
CPPPGO2_1	Oxygen Independent coproporphyrinogen-III oxidase	Cofactor and Prosthetic Group Biosynthesis	2.0 amet[c] + cpppg3[c] --> 2.0 co2[c] + 2.0 dad_2[c] + 2.0 met__L[c] + pppg9[c]	Rv2388c
FPRA	R01195	Cofactor and Prosthetic Group Biosynthesis	fdxrd[c] + h[c] + nadp[c] --> fdxox[c] + nadph[c]	Rv3106 or Rv0886
THMP	Thiamin phosphatase	Cofactor and Prosthetic Group Biosynthesis	h2o[c] + thmmp[c] --> pi[c] + thm[c]
SHCHCS3	2-succinyl-6-hydroxy-2,4-cyclohexadiene 1-carboxylate synthase	Cofactor and Prosthetic Group Biosynthesis	2sephchc[c] <=> 2shchc[c] + pyr[c]	Rv0555
SEPHCHCS	2-succinyl-5-enolpyruvyl-6-hydroxy-3-cyclohexene-1-carboxylate synthase	Cofactor and Prosthetic Group Biosynthesis	akg[c] + h[c] + ichor[c] <=> 2sephchc[c] + co2[c]	Rv0555
APPLDHr	Aminopropanol dehydrogenase reversible	Cofactor and Prosthetic Group Biosynthesis	aact[c] + h[c] + nadh[c] --> appl[c] + nad[c]
AOBUTDs	L-2-amino-3-oxobutanoate decarboxylation (spontaneous)	Cofactor and Prosthetic Group Biosynthesis	2aobut[c] + h[c] --> aact[c] + co2[c]
DMBI	MNXR18583	Cofactor and Prosthetic Group Biosynthesis	fmnh2[c] + h[c] + nadh[c] + o2[c] <=> barb[c] + dmbzid[c] + e4p[c] + h2o[c] + nad[c]
HETZK	Hydroxyethylthiazole kinase	Cofactor and Prosthetic Group Biosynthesis	4mhetz[c] + atp[c] <=> 4mpetz[c] + adp[c] + h[c]
ADMDC	Adenosylmethionine decarboxylase	Cysteine and methionine metabolism	amet[c] + h[c] <=> ametam[c] + co2[c]
AHCi	Adenosylhomocysteinase	Cysteine and methionine metabolism	ahcys[c] + h2o[c] <=> adn[c] + hcys__L[c]	Rv3248c
AHCYSNS	S-adenosylhomocysteine nucleosidase	Cysteine and methionine metabolism	ahcys[c] + h2o[c] --> ade[c] + rhcys[c]	Rv0091
CYANST	Cyanide sulfurtransferase	Cysteine and methionine metabolism	cyan[c] + tsul[c] --> h[c] + so3[c] + tcynt[c]	Rv0815c or Rv2291 or Rv3117 or Rv3283 or Rv0390
CYSS	Cysteine synthase	Cysteine and methionine metabolism	acser[c] + h2s[c] --> ac[c] + cys__L[c] + h[c]	Rv2334 or Rv1336
CYSTL	Cystathionine b-lyase	Cysteine and methionine metabolism	cyst__L[c] + h2o[c] --> hcys__L[c] + nh4[c] + pyr[c]	Rv0075 or Rv2294
CYSTS	Cystathionine beta synthase	Cysteine and methionine metabolism	hcys__L[c] + ser__L[c] --> cyst__L[c] + h2o[c]	Rv1077
HCYSMT	Homocysteine S-methyltransferase	Cysteine and methionine metabolism	amet[c] + hcys__L[c] --> ahcys[c] + h[c] + met__L[c]	Rv2458
HSERTA	Homoserine O trans acetylase	Cysteine and methionine metabolism	accoa[c] + hom__L[c] <=> achms[c] + coa[c]	Rv3341
METAT	Methionine adenosyltransferase	Cysteine and methionine metabolism	atp[c] + h2o[c] + met__L[c] --> amet[c] + pi[c] + ppi[c]	Rv1392
METOX1s	Methionine oxidation (spontaneous)	Cysteine and methionine metabolism	h2o2[c] + met__L[c] --> h2o[c] + metsox_S__L[c]
METOX2s	Methionine oxidation 2 (spontaneous)	Cysteine and methionine metabolism	h2o2[c] + met__L[c] --> h2o[c] + metsox_R__L[c]
METS	Methionine synthase	Cysteine and methionine metabolism	5mthf[c] + hcys__L[c] --> h[c] + met__L[c] + thf[c]	Rv2124c and Rv1133c
MHPGLUT	5 methyltetrahydropteroyltriglutamate homocysteine S methyltransferase	Cysteine and methionine metabolism	hcys__L[c] + mhpglu[c] --> hpglu[c] + met__L[c]	Rv1133c
MTAN	Methylthioadenosine nucleosidase	Cysteine and methionine metabolism	5mta[c] + h2o[c] --> 5mtr[c] + ade[c]	Rv0091
SERAT	Serine O-acetyltransferase	Cysteine and methionine metabolism	accoa[c] + ser__L[c] --> acser[c] + coa[c]	Rv2335
SERD_L	L-serine deaminase	Cysteine and methionine metabolism	ser__L[c] --> nh4[c] + pyr[c]	Rv0069c
SHSL1	O-succinylhomoserine lyase (L-cysteine)	Cysteine and methionine metabolism	cys__L[c] + suchms[c] <=> cyst__L[c] + h[c] + succ[c]	Rv1079
SHSL4r	O succinylhomoserine lyase elimination reversible	Cysteine and methionine metabolism	h2o[c] + suchms[c] <=> 2obut[c] + h[c] + nh4[c] + succ[c]	Rv1079
THRD_L	L-threonine deaminase	Cysteine and methionine metabolism	thr__L[c] --> 2obut[c] + nh4[c]	Rv1559
AHSERL2	O acetylhomoserine thiol lyase	Cysteine and methionine metabolism	achms[c] + h2s[c] --> ac[c] + h[c] + hcys__L[c]	Rv3340
CYST_II	R_CYST_II	Cysteine and methionine metabolism	h2s[c] + pser__L[c] --> cys__L[c] + pi[c]	Rv0848
SHSL2r	O-succinylhomoserine lyase (H2S)	Cysteine and methionine metabolism	h2s[c] + suchms[c] --> h[c] + hcys__L[c] + succ[c]	Rv0391
CYSK2_I	O-Phospho-L-Serine-dependent S-Suflocysteine Synthase	Cysteine and methionine metabolism	h[c] + pser__L[c] + tsul[c] --> pi[c] + scys__L[c]	Rv0848
CYSM_I	CysO-dependent L-cystein biosynthesis CysM	Cysteine and methionine metabolism	cysOsh[c] + pser__L[c] --> cysOcys__L[c] + pi[c]	Rv1336
CYSM_II	CysO-dependent L-cystein biosynthesis Mec+	Cysteine and methionine metabolism	cysOcys__L[c] --> cysO[c] + cys__L[c]	Rv1334
CYSO_I	CysO Adenylation by MoeZ	Cysteine and methionine metabolism	atp[c] + cysO[c] + h2o[c] --> cysOamp[c] + h[c] + ppi[c]	Rv3206c
CYSO_II	CysO Sulfuration by MoeZ	Cysteine and methionine metabolism	cysOamp[c] + h2s[c] --> amp[c] + cysOsh[c]	Rv3206c
MTAP	5 methylthioadenosine phosphorylase	Cysteine and methionine metabolism	5mta[c] + pi[c] --> 5mdr1p[c] + ade[c]	Rv0535
EPH	Epoxide hydrolysis	Degradation/Utilization/Assimilation	epox[c] + h2o[c] <=> dhocdc[c]	Rv1124 or Rv3176c or Rv1938 or Rv0134 or Rv3617 or Rv3670 or Rv2740
EGTB	EGTB	Ergothioneine biosynthesis	glucys[c] + hercyn[c] + o2[c] --> gluhercyso[c]	Rv3703c
EGTC	EGTC	Ergothioneine biosynthesis	fadh2[c] + gluhercyso[c] --> fad[c] + glu__L[c] + hercyso[c]	Rv3702c
EGTE	EGTE	Ergothioneine biosynthesis	hercyso[c] --> ergoth[c] + nh4[c] + pyr[c]	Rv3700c
EX_acysbmn_e	EX acysbmn LPAREN e RPAREN	Extracellular exchange	acysbmn[e] <=>
EX_ala_B_e	Beta-Alanine exchange	Extracellular exchange	ala_B[e] <=>
EX_ala__D_e	D-Alanine exchange	Extracellular exchange	ala__D[e] <=>
EX_ala__L_e	L-Alanine exchange	Extracellular exchange	ala__L[e] <=>
EX_arab__D_e	D Arabinose exchange	Extracellular exchange	arab__D[e] <=>
EX_arab__L_e	L-Arabinose exchange	Extracellular exchange	arab__L[e] <=>
EX_arg__L_e	L-Arginine exchange	Extracellular exchange	arg__L[e] <=>
EX_asn__L_e	L-Asparagine exchange	Extracellular exchange	asn__L[e] <=>
EX_asp__L_e	L-Aspartate exchange	Extracellular exchange	asp__L[e] <=>
EX_atp_e	EX atp LPAREN e RPAREN	Extracellular exchange	atp[e] <=>
EX_bmn_e	EX bmn LPAREN e RPAREN	Extracellular exchange	bmn[e] <=>
EX_ca2_e	Calcium exchange	Extracellular exchange	ca2[e] <=>
EX_chol_e	Choline exchange	Extracellular exchange	chol[e] <=>
EX_cit_e	Citrate exchange	Extracellular exchange	cit[e] <=>
EX_cl_e	Chloride exchange	Extracellular exchange	cl[e] <=>
EX_co2_e	CO2 exchange	Extracellular exchange	co2[e] <=>
EX_coa_e	EX coa LPAREN e RPAREN	Extracellular exchange	coa[e] <=>
EX_cobalt2_e	Co2+ exchange	Extracellular exchange	cobalt2[e] <=>
EX_crn_e	L-Carnitine exchange	Extracellular exchange	crn[e] <=>
EX_cu2_e	Cu2+ exchange	Extracellular exchange	cu2[e] <=>
EX_cytd_e	Cytidine exchange	Extracellular exchange	cytd[e] <=>
EX_etha_e	Ethanolamine exchange	Extracellular exchange	etha[e] <=>
EX_fe2_e	Fe2+ exchange	Extracellular exchange	fe2[e] <=>
EX_fe3_e	Fe3+ exchange	Extracellular exchange	fe3[e] <=>
EX_fum_e	Fumarate exchange	Extracellular exchange	fum[e] <=>
EX_gal_e	D-Galactose exchange	Extracellular exchange	gal[e] <=>
EX_glc__D_e	D-Glucose exchange	Extracellular exchange	glc__D[e] <=>
EX_glu__L_e	L-Glutamate exchange	Extracellular exchange	glu__L[e] <=>
EX_gly_e	Glycine exchange	Extracellular exchange	gly[e] <=>
EX_glyb_e	Glycine betaine exchange	Extracellular exchange	glyb[e] <=>
EX_glyc3p_e	Glycerol 3-phosphate exchange	Extracellular exchange	glyc3p[e] <=>
EX_glyc_e	Glycerol exchange	Extracellular exchange	glyc[e] <=>
EX_gthrd_e	Reduced glutathione exchange	Extracellular exchange	gthrd[e] <=>
EX_h2_e	H2 exchange	Extracellular exchange	h2[e] <=>
EX_h2co3_e	EX h2co3 LPAREN e RPAREN	Extracellular exchange	h2co3[e] <=>
EX_h2o_e	H2O exchange	Extracellular exchange	h2o[e] <=>
EX_h2s_e	Hydrogen sulfide exchange	Extracellular exchange	h2s[e] <=>
EX_h_e	H+ exchange	Extracellular exchange	h[e] <=>
EX_hdca_e	Hexadecanoate (n-C16:0) exchange	Extracellular exchange	hdca[e] <=>
EX_his__L_e	L-Histidine exchange	Extracellular exchange	his__L[e] <=>
EX_id3acald_e	Indole 3 acetaldehyde exchange	Extracellular exchange	id3acald[e] <=>
EX_ile__L_e	L-Isoleucine exchange	Extracellular exchange	ile__L[e] <=>
EX_k_e	K+ exchange	Extracellular exchange	k[e] <=>
EX_lac__L_e	L-Lactate exchange	Extracellular exchange	lac__L[e] <=>
EX_lcts_e	Lactose exchange	Extracellular exchange	lcts[e] <=>
EX_leu__L_e	L-Leucine exchange	Extracellular exchange	leu__L[e] <=>
EX_lys__L_e	L-Lysine exchange	Extracellular exchange	lys__L[e] <=>
EX_mal__L_e	L-Malate exchange	Extracellular exchange	mal__L[e] <=>
EX_malt_e	Maltose exchange	Extracellular exchange	malt[e] <=>
EX_malthp_e	EX malthp LPAREN e RPAREN	Extracellular exchange	malthp[e] <=>
EX_meoh_e	Methanol exchange	Extracellular exchange	meoh[e] <=>
EX_met__L_e	L-Methionine exchange	Extracellular exchange	met__L[e] <=>
EX_mg2_e	Mg exchange	Extracellular exchange	mg2[e] <=>
EX_na1_e	Sodium exchange	Extracellular exchange	na1[e] <=>
EX_nh4_e	Ammonia exchange	Extracellular exchange	nh4[e] <=>
EX_no2_e	Nitrite exchange	Extracellular exchange	no2[e] <=>
EX_no3_e	Nitrate exchange	Extracellular exchange	no3[e] <=>
EX_no_e	Nitric oxide exchange	Extracellular exchange	no[e] <=>
EX_o2_e	O2 exchange	Extracellular exchange	o2[e] <=>
EX_ocdca_e	Octadecanoate (n-C18:0) exchange	Extracellular exchange	ocdca[e] <=>
EX_orn_e	Ornithine exchange	Extracellular exchange	orn[e] <=>
EX_pac_e	Phenylacetic acid exchange	Extracellular exchange	pac[e] <=>
EX_pdima_e	EX pdima LPAREN e RPAREN	Extracellular exchange	pdima[e] <=>
EX_phdca_e	EX phdca LPAREN e RPAREN	Extracellular exchange	phdca[e] <=>
EX_phe__L_e	L-Phenylalanine exchange	Extracellular exchange	phe__L[e] <=>
EX_pi_e	Phosphate exchange	Extracellular exchange	pi[e] <=>
EX_ppa_e	Propionate exchange	Extracellular exchange	ppa[e] <=>
EX_ppdima_e	EX ppdima LPAREN e RPAREN	Extracellular exchange	ppdima[e] <=>
EX_pro__L_e	L-Proline exchange	Extracellular exchange	pro__L[e] <=>
EX_pyr_e	Pyruvate exchange	Extracellular exchange	pyr[e] <=>
EX_rib__D_e	D-Ribose exchange	Extracellular exchange	rib__D[e] <=>
EX_ser__D_e	D-Serine exchange	Extracellular exchange	ser__D[e] <=>
EX_ser__L_e	L-Serine exchange	Extracellular exchange	ser__L[e] <=>
EX_skm_e	Shikimate exchange	Extracellular exchange	skm[e] <=>
EX_so4_e	Sulfate exchange	Extracellular exchange	so4[e] <=>
EX_succ_e	Succinate exchange	Extracellular exchange	succ[e] <=>
EX_tartr__L_e	L-tartrate exchange	Extracellular exchange	tartr__L[e] <=>
EX_thr__L_e	L-Threonine exchange	Extracellular exchange	thr__L[e] <=>
EX_tre_e	Trehalose exchange	Extracellular exchange	tre[e] <=>
EX_trp__L_e	L-Tryptophan exchange	Extracellular exchange	trp__L[e] <=>
EX_tsul_e	Thiosulfate exchange	Extracellular exchange	tsul[e] <=>
EX_ttdca_e	Tetradecanoate (n-C14:0) exchange	Extracellular exchange	ttdca[e] <=>
EX_tyr__L_e	L-Tyrosine exchange	Extracellular exchange	tyr__L[e] <=>
EX_val__L_e	L-Valine exchange	Extracellular exchange	val__L[e] <=>
EX_ac_e	Acetate exchange	Extracellular exchange	ac[e] <=>
EX_4abz_e	4 Aminobenzoate exchange	Extracellular exchange	4abz[e] <=>
EX_for_e	Formate exchange	Extracellular exchange	for[e] <=>
EX_akg_e	2-Oxoglutarate exchange	Extracellular exchange	akg[e] <=>
EX_gua_e	Guanine exchange	Extracellular exchange	gua[e] <=>
EX_ad_e	EX ad LPAREN e RPAREN	Extracellular exchange	ad[e] <=>
EX_urea_e	Urea exchange	Extracellular exchange	urea[e] <=>
EX_ni2_e	Ni2+ exchange	Extracellular exchange	ni2[e] <=>
EX_mn2_e	Mn2+ exchange	Extracellular exchange	mn2[e] <=>
EX_chsterol_e	Cholesterol exchange	Extracellular exchange	chsterol[e] <=>
EX_4hba_e	4-Hydroxy-benzyl alcohol exchange	Extracellular exchange	4hba[e] <=>
EX_pydxn_e	Pyridoxine exchange	Extracellular exchange	pydxn[e] <=>
EX_glyclt_e	Glycolate exchange	Extracellular exchange	glyclt[e] <=>
EX_co_e	EX co LPAREN e RPAREN	Extracellular exchange	co[e] <=>
EX_pheme_e	Protoheme exchange	Extracellular exchange	pheme[e] <=>
EX_hia_e	R_EX_hia_e	Extracellular exchange	hia[e] <=>
EX_acald_e	Acetaldehyde exchange	Extracellular exchange	acald[e] <=>
EX_ocdcea_e	Octadecenoate (n-C18:1) exchange	Extracellular exchange	ocdcea[e] <=>
EX_gln__L_e	L-Glutamine exchange	Extracellular exchange	gln__L[e] <=>
EX_etoh_e	Ethanol exchange	Extracellular exchange	etoh[e] <=>
EX_adocbl_e	Adenosylcobalamin exchange	Extracellular exchange	adocbl[e] <=>
EX_mobd_e	Molybdate exchange	Extracellular exchange	mobd[e] <=>
EX_btn_e	Biotin exchange	Extracellular exchange	btn[e] <=>
EX_nodcoa_e	Nodcoa exchange	Extracellular exchange	nodcoa[e] <=>
EX_octscoa_e	Octscoa exchange	Extracellular exchange	octscoa[e] <=>
EX_pc_TB_e	R_EX_pc_TB_e	Extracellular exchange	pc_TB[e] <=>
TAG	MNXR87026	Fatty acid biosynthesis	10.0 12dgr_TB[c] + arachcoa[c] + hexccoa[c] + nodcoa[c] + pentdcoa[c] + 2.0 pmtcoa[c] + 3.0 stcoa[c] --> 10.0 coa[c] + 10.0 tag_TB[c]	Rv3130c or Rv3734c or Rv3234c or Rv3088 or Rv0221 or Rv0895 or Rv1425 or Rv1760 or Rv2285 or Rv2484c or Rv3087 or Rv3233c or Rv3371 or Rv3480c or Rv3740c
2AGPEAT160	2-acyl-glycerophospho-ethanolamine acyltransferase (n-C16:0)	Fatty Acid Metabolism	2agpe160[c] + atp[c] + hdca[c] --> amp[c] + pe160[c] + ppi[c]
2AGPEAT180	2-acyl-glycerophospho-ethanolamine acyltransferase (n-C18:0)	Fatty Acid Metabolism	2agpe180[c] + atp[c] + ocdca[c] --> amp[c] + pe180[c] + ppi[c]
AACPS10	AACPS10	Fatty Acid Metabolism	ACP[c] + atp[c] + mocdca[c] --> amp[c] + mstrACP[c] + ppi[c]
AACPS3	Acyl-[acyl-carrier-protein] synthetase (n-C16:0)	Fatty Acid Metabolism	ACP[c] + atp[c] + hdca[c] --> amp[c] + palmACP[c] + ppi[c]
ACCC	Acyl-CoA Carboxylase	Fatty Acid Metabolism	co2[c] + hexccoa[c] --> chexccoa[c] + h2o[c]	Rv3280 and Rv3799c and Rv3285
ACChex_1	ACChex	Fatty Acid Metabolism	coa[c] + 2.0 h[c] + hexc[c] --> h2o[c] + hexccoa[c]	Rv3280
DESAT16	Palmitoyl CoA desaturase n C160CoA n C161CoA	Fatty Acid Metabolism	h[c] + nadph[c] + o2[c] + pmtcoa[c] --> 2.0 h2o[c] + hdcoa[c] + nadp[c]	Rv3229c
DESAT18_1	Stearoyl CoA desaturase n C180CoA n C181CoA	Fatty Acid Metabolism	h2o[c] + nadph[c] + stcoa[c] --> 4.0 h[c] + nadp[c] + odecoa[c]	Rv1094 and Rv0824c and Rv3229c
FACOAE140_1	Fatty-acid-CoA thioesterase (tetradecanoate)	Fatty Acid Metabolism	2.0 h[c] + tdcoa[c] --> coa[c] + 2.0 h2o[c] + ttdca[c]	Rv2605c or Rv0098 or Rv1618
FACOAE160	Fatty-acid-CoA thioesterase (hexadecanoate)	Fatty Acid Metabolism	h2o[c] + pmtcoa[c] --> coa[c] + h[c] + hdca[c]	Rv0098 or Rv2605c or Rv1618
FACOAE180	Fatty-acid-CoA thioesterase (octadecanoate)	Fatty Acid Metabolism	h2o[c] + stcoa[c] --> coa[c] + h[c] + ocdca[c]	Rv0098 or Rv2605c or Rv1618
FACOAL140_1	Fatty-acid--CoA ligase (tetradecanoate)	Fatty Acid Metabolism	atp[c] + coa[c] + 3.0 h2o[c] + ttdca[c] <=> amp[c] + 3.0 h[c] + ppi[c] + tdcoa[c]	Rv3801c or Rv3515c or Rv3506 or Rv2950c or Rv2941 or Rv2590 or Rv2187 or Rv1750c or Rv1549 or Rv1521 or Rv1206 or Rv1185c or Rv0852 or Rv0404 or Rv0214 or Rv0119 or Rv0035 or Rv0099 or Rv0166 or Rv0270 or Rv0551c or Rv1058 or Rv1193 or Rv1427c or Rv1529 or Rv1550 or Rv1925 or Rv2505c or Rv2930 or Rv2948c or Rv3089 or Rv3513c or Rv3561 or Rv3826
FACOAL160	Fatty acid CoA ligase hexadecanoate	Fatty Acid Metabolism	atp[c] + coa[c] + hdca[c] <=> amp[c] + pmtcoa[c] + ppi[c]	Rv3826 or Rv1529 or Rv1185c or Rv2590
FACOAL161	Fatty acid CoA ligase hexadecenoate	Fatty Acid Metabolism	atp[c] + coa[c] + hdcea[c] <=> amp[c] + hdcoa[c] + ppi[c]	Rv0035 or Rv0099 or Rv0119 or Rv0166 or Rv0214 or Rv0270 or Rv0404 or Rv0551c or Rv0852 or Rv1058 or Rv1185c or Rv1193 or Rv1206 or Rv1427c or Rv1521 or Rv1529 or Rv1549 or Rv1550 or Rv1750c or Rv1925 or Rv2187 or Rv2505c or Rv2590 or Rv2930 or Rv2941 or Rv2948c or Rv2950c or Rv3089 or Rv3506 or Rv3513c or Rv3515c or Rv3561 or Rv3801c or Rv3826
FACOAL180	Fatty acid CoA ligase octadecanoate	Fatty Acid Metabolism	atp[c] + coa[c] + ocdca[c] <=> amp[c] + ppi[c] + stcoa[c]	Rv0035 or Rv0099 or Rv0119 or Rv0166 or Rv0214 or Rv0270 or Rv0404 or Rv0551c or Rv0852 or Rv1058 or Rv1185c or Rv1193 or Rv1206 or Rv1427c or Rv1521 or Rv1529 or Rv1549 or Rv1550 or Rv1750c or Rv1925 or Rv2187 or Rv2505c or Rv2590 or Rv2930 or Rv2941 or Rv2948c or Rv2950c or Rv3089 or Rv3506 or Rv3513c or Rv3515c or Rv3561 or Rv3801c or Rv3826
FACOAL181_2	Fatty acid CoA ligase octadecenoate	Fatty Acid Metabolism	atp[c] + coa[c] + h2o[c] + ocdcea[c] <=> amp[c] + h[c] + odecoa[c] + ppi[c]	Rv3826 or Rv1618 or Rv1529
FACOAL80	Fatty-acid--CoA ligase (octanoate)	Fatty Acid Metabolism	atp[c] + coa[c] + octa[c] <=> amp[c] + occoa[c] + ppi[c]	Rv3826 or Rv1529 or Rv1185c or Rv2590 or Rv0099
FAO1	Fatty acid oxidation (tetradecanoate)	Fatty Acid Metabolism	atp[c] + 7.0 coa[c] + 6.0 fad[c] + 6.0 h2o[c] + 6.0 nad[c] + ttdca[c] --> 7.0 accoa[c] + amp[c] + 6.0 fadh2[c] + 6.0 h[c] + 6.0 nadh[c] + ppi[c]	Rv0468 and Rv0859 and Rv0860 and Rv1144 and Rv1323
FAO10	FAO10	Fatty Acid Metabolism	atp[c] + 9.0 coa[c] + 7.0 fad[c] + 8.0 h2o[c] + 8.0 nad[c] + ocdcea[c] --> 9.0 accoa[c] + amp[c] + 7.0 fadh2[c] + 8.0 h[c] + 8.0 nadh[c] + ppi[c]	Rv0468 and Rv0859 and Rv0860 and Rv1144 and Rv1323
FAO11	FAO11	Fatty Acid Metabolism	atp[c] + 8.0 coa[c] + 6.0 fad[c] + 7.0 h2o[c] + hdcea[c] + 7.0 nad[c] --> 8.0 accoa[c] + amp[c] + 6.0 fadh2[c] + 7.0 h[c] + 7.0 nadh[c] + ppi[c]	Rv0468 and Rv0859 and Rv0860 and Rv1144 and Rv1323
FAO2	Fatty acid oxidation (n-C16:0)	Fatty Acid Metabolism	atp[c] + 8.0 coa[c] + 7.0 fad[c] + 7.0 h2o[c] + hdca[c] + 7.0 nad[c] --> 8.0 accoa[c] + amp[c] + 7.0 fadh2[c] + 7.0 h[c] + 7.0 nadh[c] + ppi[c]	Rv0468 and Rv0859 and Rv0860 and Rv1144 and Rv1323
FAO3	Fatty acid oxidation (octadecanoate)	Fatty Acid Metabolism	atp[c] + 9.0 coa[c] + 8.0 fad[c] + 8.0 h2o[c] + 8.0 nad[c] + ocdca[c] --> 9.0 accoa[c] + amp[c] + 8.0 fadh2[c] + 8.0 h[c] + 8.0 nadh[c] + ppi[c]	Rv0468 and Rv0859 and Rv0860 and Rv1144 and Rv1323
FAS100	Fatty acid synthase n C100	Fatty Acid Metabolism	3.0 h[c] + malcoa[c] + 2.0 nadph[c] + octa[c] --> co2[c] + coa[c] + dca[c] + h2o[c] + 2.0 nadp[c]	Rv1350 and Rv2524c and Rv1484 and Rv2947c
FAS120	Fatty acid synthase n C120	Fatty Acid Metabolism	dca[c] + 3.0 h[c] + malcoa[c] + 2.0 nadph[c] --> co2[c] + coa[c] + ddca[c] + h2o[c] + 2.0 nadp[c]	Rv1350 and Rv2524c and Rv1484 and Rv2947c
FAS140	Fatty acid synthase n C140	Fatty Acid Metabolism	ddca[c] + 3.0 h[c] + malcoa[c] + 2.0 nadph[c] --> co2[c] + coa[c] + h2o[c] + 2.0 nadp[c] + ttdca[c]	Rv0533c or (Rv1350 and Rv2524c and Rv1484 and Rv2947c)
FAS160	Fatty acid synthase n C160	Fatty Acid Metabolism	3.0 h[c] + malcoa[c] + 2.0 nadph[c] + ttdca[c] --> co2[c] + coa[c] + h2o[c] + hdca[c] + 2.0 nadp[c]	Rv1350 and Rv2524c and Rv1484 and Rv2947c
FAS161	Fatty acid synthase n C161	Fatty Acid Metabolism	4.0 h[c] + malcoa[c] + 3.0 nadph[c] + o2[c] + ttdca[c] --> co2[c] + coa[c] + 3.0 h2o[c] + hdcea[c] + 3.0 nadp[c]	Rv1350 and Rv2524c and Rv1484 and Rv2947c
FAS180	Fatty acid synthase n C180	Fatty Acid Metabolism	3.0 h[c] + hdca[c] + malcoa[c] + 2.0 nadph[c] --> co2[c] + coa[c] + h2o[c] + 2.0 nadp[c] + ocdca[c]	Rv1350 and Rv2524c and Rv1484 and Rv2947c
FAS181	Fatty acid synthase n C181	Fatty Acid Metabolism	4.0 h[c] + hdca[c] + malcoa[c] + 3.0 nadph[c] + o2[c] --> co2[c] + coa[c] + 3.0 h2o[c] + 3.0 nadp[c] + ocdcea[c]	Rv1350 and Rv2524c and Rv1484 and Rv2947c
FAS200	FAS200	Fatty Acid Metabolism	3.0 h[c] + malcoa[c] + 2.0 nadph[c] + ocdca[c] --> arach[c] + co2[c] + coa[c] + h2o[c] + 2.0 nadp[c]	Rv1350 and Rv2524c and Rv1484 and Rv2947c
FAS240_L	Fatty acid synthase n C240 lumped reaction	Fatty Acid Metabolism	9.0 h[c] + 3.0 malcoa[c] + 6.0 nadph[c] + ocdca[c] --> 3.0 co2[c] + 3.0 coa[c] + 3.0 h2o[c] + 6.0 nadp[c] + ttc[c]	Rv1350 and Rv2524c and Rv1484 and Rv2947c
FAS260	Fatty acid synthase n C260	Fatty Acid Metabolism	3.0 h[c] + malcoa[c] + 2.0 nadph[c] + ttc[c] --> co2[c] + coa[c] + h2o[c] + hexc[c] + 2.0 nadp[c]	Rv1350 and Rv2524c and Rv1484 and Rv2947c
FAS80_L	Fatty acid synthase n C80 lumped reaction	Fatty Acid Metabolism	accoa[c] + 8.0 h[c] + 3.0 malcoa[c] + 6.0 nadph[c] --> 3.0 co2[c] + 4.0 coa[c] + 2.0 h2o[c] + 6.0 nadp[c] + octa[c]	Rv1350 and Rv2524c and Rv1484 and Rv2947c
FASm180	FASm180	Fatty Acid Metabolism	15.0 h[c] + 4.0 malcoa[c] + mmcoa__S[c] + 10.0 nadph[c] + octa[c] --> 5.0 co2[c] + 5.0 coa[c] + 5.0 h2o[c] + mocdca[c] + 10.0 nadp[c]	Rv1663 or Rv1662
FASm2002	FASm2002	Fatty Acid Metabolism	3.0 h[c] + mmcoa__S[c] + 2.0 nadph[c] + ocdca[c] --> co2[c] + coa[c] + h2o[c] + marach[c] + 2.0 nadp[c]	Rv1663 or Rv1662
FASm2202	FASm2202	Fatty Acid Metabolism	3.0 h[c] + marach[c] + mmcoa__S[c] + 2.0 nadph[c] --> co2[c] + coa[c] + dmbhn[c] + h2o[c] + 2.0 nadp[c]	Rv2940c
FASm2402	FASm2402	Fatty Acid Metabolism	dmbhn[c] + 3.0 h[c] + mmcoa__S[c] + 2.0 nadph[c] --> co2[c] + coa[c] + h2o[c] + 2.0 nadp[c] + tmlgnc[c]	Rv2940c
G16MTM1	Glycolipid 1,6-alpha-D-mannosyltransferase	Fatty Acid Metabolism	gdpmann[c] + ptd1ino160190[c] --> PIM1[c] + gdp[c] + h[c]	Rv2610c
G16MTM10	G16MTM10	Fatty Acid Metabolism	PIM5[c] + gdpmann[c] --> PIM6[c] + gdp[c] + h[c]	Rv1500
G16MTM4	G16MTM4	Fatty Acid Metabolism	Ac1PIM2[c] + decdman1p_tb[c] --> Ac1PIM3[c] + decd_tb[c] + h[c]
G16MTM5	G16MTM5	Fatty Acid Metabolism	Ac1PIM3[c] + decdman1p_tb[c] --> Ac1PIM4[c] + decd_tb[c] + h[c]
G16MTM6	G16MTM6	Fatty Acid Metabolism	PIM1[c] + gdpmann[c] --> PIM2[c] + gdp[c] + h[c]	Rv2188c
G16MTM7	G16MTM7	Fatty Acid Metabolism	PIM2[c] + gdpmann[c] --> PIM3[c] + gdp[c] + h[c]
G16MTM8	G16MTM8	Fatty Acid Metabolism	PIM3[c] + gdpmann[c] --> PIM4[c] + gdp[c] + h[c]
G16MTM9	G16MTM9	Fatty Acid Metabolism	PIM4[c] + gdpmann[c] --> PIM5[c] + gdp[c] + h[c]	Rv1159
LPLIPAL2E160	Lysophospholipase L2 (2-acylglycerophosphoethanolamine, n-C16:0)	Fatty Acid Metabolism	2agpe160[c] + h2o[c] --> g3pe[c] + h[c] + hdca[c]	Rv0183
LPLIPAL2E180	Lysophospholipase L2 (2-acylglycerophosphoethanolamine, n-C18:0)	Fatty Acid Metabolism	2agpe180[c] + h2o[c] --> g3pe[c] + h[c] + ocdca[c]	Rv0183 or Rv0215c or Rv0752c or Rv0873 or Rv2789c or Rv3274c or (Rv3563 and Rv3564)
MANAT1	MANAT1	Fatty Acid Metabolism	PIM1[c] + pmtcoa[c] --> Ac1PIM1[c] + coa[c]	Rv2611c
MANAT2	MANAT2	Fatty Acid Metabolism	PIM2[c] + pmtcoa[c] --> Ac1PIM2[c] + coa[c]	Rv2611c
MANAT3	MANAT3	Fatty Acid Metabolism	Ac1PIM2[c] + pmtcoa[c] --> Ac2PIM2[c] + coa[c]
MCD	Malonyl-CoA Decarboxylase cytoplasmic	Fatty Acid Metabolism	h[c] + malcoa[c] --> accoa[c] + co2[c]	Rv2247 and Rv3799c and Rv3280 and Rv3281 and Rv3285
MCOATA	Malonyl-CoA-ACP transacylase	Fatty Acid Metabolism	ACP[c] + malcoa[c] <=> coa[c] + malACP[c]	Rv2243
MMCD	Methylmalonyl-CoA decarboxylase	Fatty Acid Metabolism	h[c] + mmcoa__S[c] --> co2[c] + ppcoa[c]	Rv3799c
MME_1	Methylmalonyl-CoA epimerase	Fatty Acid Metabolism	mmcoa__R[c] <-- 0.001 aqcobal[c] + mmcoa__S[c]	Rv1322A or Rv0855 or Rv1143
MMM2r	R_MMM2r	Fatty Acid Metabolism	0.001 aqcobal[c] + succoa[c] <-- mmcoa__R[c]	Rv1492 and Rv1493
OCOAT1	3-oxoacid CoA-transferase (Succinyl-CoA: acetoacetate)	Fatty Acid Metabolism	acac[c] + succoa[c] <=> aacoa[c] + succ[c]	Rv2503c and Rv2504c
PAPA160	Phosphatidate phosphatase (n-C16:0)	Fatty Acid Metabolism	h2o[c] + pa160[c] --> 12dgr160[c] + pi[c]	Rv1755c
PATS	PATS	Fatty Acid Metabolism	5.0 h[c] + ocdca[c] + 4.0 tmlgnc[c] + tre[c] --> 5.0 h2o[c] + pat[c]
PHDCATA	PHDCATA	Fatty Acid Metabolism	ACP[c] + phdcacoa[c] <=> coa[c] + phdcaACP[c]
PLCD	PLCD	Fatty Acid Metabolism	h2o[c] + ptd1ino160[c] --> 12dgr160[c] + h[c] + mi1p__D[c]	Rv1755c
PLIPA1E160	PLIPA1E160	Fatty Acid Metabolism	h2o[c] + pe160[c] --> 2agpe160[c] + h[c] + hdca[c]
PLIPA1E180	PLIPA1E180	Fatty Acid Metabolism	h2o[c] + pe180[c] --> 2agpe180[c] + h[c] + ocdca[c]
TDMS1	TDMS1	Fatty Acid Metabolism	2.0 h[c] + mmycolate[c] + mycolate[c] + tre[c] --> 2.0 h2o[c] + tdm1[c]
TDMS2	TDMS2	Fatty Acid Metabolism	2.0 h[c] + mmmycolate[c] + mycolate[c] + tre[c] --> 2.0 h2o[c] + tdm2[c]
TDMS3	TDMS3	Fatty Acid Metabolism	2.0 h[c] + mkmycolate[c] + mycolate[c] + tre[c] --> 2.0 h2o[c] + tdm3[c]
TDMS4	TDMS4	Fatty Acid Metabolism	2.0 h[c] + kmycolate[c] + mycolate[c] + tre[c] --> 2.0 h2o[c] + tdm4[c]
TMHAS1	TMHAS1	Fatty Acid Metabolism	tdm1[c] + tdm2[c] + tre[c] --> 2.0 h2o[c] + tmha1[c]
TMHAS2	TMHAS2	Fatty Acid Metabolism	tdm1[c] + tdm3[c] + tre[c] --> 2.0 h2o[c] + tmha2[c]
TMHAS3	TMHAS3	Fatty Acid Metabolism	tdm1[c] + tdm4[c] + tre[c] --> 2.0 h2o[c] + tmha3[c]
TMHAS4	TMHAS4	Fatty Acid Metabolism	tdm2[c] + tdm3[c] + tre[c] --> 2.0 h2o[c] + tmha4[c]
HDECH	R_HDECH	Fatty Acid Metabolism	1hdecg3p[c] + h2o[c] <=> glyc3p[c] + 3.0 h[c] + hdcea[c]
FAD_1	R_FAD_1	Fatty Acid Metabolism	coa[c] + fad[c] + nad[c] + octscoa[c] --> accoa[c] + fadh2[c] + hexscoa[c] + nadh[c]	((Rv0131c or Rv0154c or Rv0215c or Rv0231 or Rv0244c or Rv0271c or Rv0400c or Rv0752c or Rv0873 or Rv0972c or Rv0975c or Rv1346 or Rv1467c or Rv1679 or Rv1933c or Rv1934c or Rv2724c or Rv2789c or Rv3061c or Rv3139 or Rv3140 or Rv3274c or Rv3504 or Rv3505 or Rv3543c or Rv3544c or Rv3560c or Rv3562 or Rv3563 or Rv3564 or Rv3573c or Rv3761c or Rv3797 or Rv0672 or Rv2500c) and (Rv0222 or Rv0456c or R…
FAD_2	R_FAD_2	Fatty Acid Metabolism	coa[c] + fad[c] + hexscoa[c] + nad[c] --> accoa[c] + fadh2[c] + nadh[c] + tetscoa[c]	((Rv0131c or Rv0154c or Rv0215c or Rv0231 or Rv0244c or Rv0271c or Rv0400c or Rv0752c or Rv0873 or Rv0972c or Rv0975c or Rv1346 or Rv1467c or Rv1679 or Rv1933c or Rv1934c or Rv2724c or Rv2789c or Rv3061c or Rv3139 or Rv3140 or Rv3274c or Rv3504 or Rv3505 or Rv3543c or Rv3544c or Rv3560c or Rv3562 or Rv3563 or Rv3564 or Rv3573c or Rv3761c or Rv3797 or Rv0672 or Rv2500c) and (Rv0222 or Rv0456c or R…
FAD_3	R_FAD_3	Fatty Acid Metabolism	coa[c] + fad[c] + nad[c] + tetscoa[c] --> accoa[c] + doscoa[c] + fadh2[c] + nadh[c]	((Rv0131c or Rv0154c or Rv0215c or Rv0231 or Rv0244c or Rv0271c or Rv0400c or Rv0752c or Rv0873 or Rv0972c or Rv0975c or Rv1346 or Rv1467c or Rv1679 or Rv1933c or Rv1934c or Rv2724c or Rv2789c or Rv3061c or Rv3139 or Rv3140 or Rv3274c or Rv3504 or Rv3505 or Rv3543c or Rv3544c or Rv3560c or Rv3562 or Rv3563 or Rv3564 or Rv3573c or Rv3761c or Rv3797 or Rv0672 or Rv2500c) and (Rv0222 or Rv0456c or R…
FAD_4	R_FAD_4	Fatty Acid Metabolism	coa[c] + doscoa[c] + fad[c] + nad[c] --> accoa[c] + eiscoa[c] + fadh2[c] + nadh[c]	((Rv0131c or Rv0154c or Rv0215c or Rv0231 or Rv0244c or Rv0271c or Rv0400c or Rv0752c or Rv0873 or Rv0972c or Rv0975c or Rv1346 or Rv1467c or Rv1679 or Rv1933c or Rv1934c or Rv2724c or Rv2789c or Rv3061c or Rv3139 or Rv3140 or Rv3274c or Rv3504 or Rv3505 or Rv3543c or Rv3544c or Rv3560c or Rv3562 or Rv3563 or Rv3564 or Rv3573c or Rv3761c or Rv3797 or Rv0672 or Rv2500c) and (Rv0222 or Rv0456c or R…
FAD_5	R_FAD_5	Fatty Acid Metabolism	coa[c] + eiscoa[c] + fad[c] + nad[c] --> accoa[c] + fadh2[c] + nadh[c] + octdcoa[c]	((Rv0131c or Rv0154c or Rv0215c or Rv0231 or Rv0244c or Rv0271c or Rv0400c or Rv0752c or Rv0873 or Rv0972c or Rv0975c or Rv1346 or Rv1467c or Rv1679 or Rv1933c or Rv1934c or Rv2724c or Rv2789c or Rv3061c or Rv3139 or Rv3140 or Rv3274c or Rv3504 or Rv3505 or Rv3543c or Rv3544c or Rv3560c or Rv3562 or Rv3563 or Rv3564 or Rv3573c or Rv3761c or Rv3797 or Rv0672 or Rv2500c) and (Rv0222 or Rv0456c or R…
FAD_6	R_FAD_6	Fatty Acid Metabolism	coa[c] + fad[c] + nad[c] + octdcoa[c] --> accoa[c] + fadh2[c] + hexdcoa[c] + nadh[c]	((Rv0131c or Rv0154c or Rv0215c or Rv0231 or Rv0244c or Rv0271c or Rv0400c or Rv0752c or Rv0873 or Rv0972c or Rv0975c or Rv1346 or Rv1467c or Rv1679 or Rv1933c or Rv1934c or Rv2724c or Rv2789c or Rv3061c or Rv3139 or Rv3140 or Rv3274c or Rv3504 or Rv3505 or Rv3543c or Rv3544c or Rv3560c or Rv3562 or Rv3563 or Rv3564 or Rv3573c or Rv3761c or Rv3797 or Rv0672 or Rv2500c) and (Rv0222 or Rv0456c or R…
FAD_7	R_FAD_7	Fatty Acid Metabolism	coa[c] + fad[c] + hexdcoa[c] + nad[c] --> accoa[c] + fadh2[c] + nadh[c] + tdcoa[c]	((Rv0131c or Rv0154c or Rv0215c or Rv0231 or Rv0244c or Rv0271c or Rv0400c or Rv0752c or Rv0873 or Rv0972c or Rv0975c or Rv1346 or Rv1467c or Rv1679 or Rv1933c or Rv1934c or Rv2724c or Rv2789c or Rv3061c or Rv3139 or Rv3140 or Rv3274c or Rv3504 or Rv3505 or Rv3543c or Rv3544c or Rv3560c or Rv3562 or Rv3563 or Rv3564 or Rv3573c or Rv3761c or Rv3797 or Rv0672 or Rv2500c) and (Rv0222 or Rv0456c or R…
FAD_8	R_FAD_8	Fatty Acid Metabolism	coa[c] + fad[c] + nad[c] + tdcoa[c] --> accoa[c] + dodcoa[c] + fadh2[c] + nadh[c]	((Rv0131c or Rv0154c or Rv0215c or Rv0231 or Rv0244c or Rv0271c or Rv0400c or Rv0752c or Rv0873 or Rv0972c or Rv0975c or Rv1346 or Rv1467c or Rv1679 or Rv1933c or Rv1934c or Rv2724c or Rv2789c or Rv3061c or Rv3139 or Rv3140 or Rv3274c or Rv3504 or Rv3505 or Rv3543c or Rv3544c or Rv3560c or Rv3562 or Rv3563 or Rv3564 or Rv3573c or Rv3761c or Rv3797 or Rv0672 or Rv2500c) and (Rv0222 or Rv0456c or R…
FAD_9	R_FAD_9	Fatty Acid Metabolism	coa[c] + dodcoa[c] + fad[c] + nad[c] --> accoa[c] + decoa[c] + fadh2[c] + nadh[c]	((Rv0131c or Rv0154c or Rv0215c or Rv0231 or Rv0244c or Rv0271c or Rv0400c or Rv0752c or Rv0873 or Rv0972c or Rv0975c or Rv1346 or Rv1467c or Rv1679 or Rv1933c or Rv1934c or Rv2724c or Rv2789c or Rv3061c or Rv3139 or Rv3140 or Rv3274c or Rv3504 or Rv3505 or Rv3543c or Rv3544c or Rv3560c or Rv3562 or Rv3563 or Rv3564 or Rv3573c or Rv3761c or Rv3797 or Rv0672 or Rv2500c) and (Rv0222 or Rv0456c or R…
FAD_10	R_FAD_10	Fatty Acid Metabolism	coa[c] + decoa[c] + fad[c] + nad[c] --> accoa[c] + fadh2[c] + nadh[c] + occoa[c]	((Rv0131c or Rv0154c or Rv0215c or Rv0231 or Rv0244c or Rv0271c or Rv0400c or Rv0752c or Rv0873 or Rv0972c or Rv0975c or Rv1346 or Rv1467c or Rv1679 or Rv1933c or Rv1934c or Rv2724c or Rv2789c or Rv3061c or Rv3139 or Rv3140 or Rv3274c or Rv3504 or Rv3505 or Rv3543c or Rv3544c or Rv3560c or Rv3562 or Rv3563 or Rv3564 or Rv3573c or Rv3761c or Rv3797 or Rv0672 or Rv2500c) and (Rv0222 or Rv0456c or R…
FAD_11	R_FAD_11	Fatty Acid Metabolism	coa[c] + fad[c] + nad[c] + occoa[c] --> accoa[c] + fadh2[c] + hexcoa[c] + nadh[c]	((Rv0131c or Rv0154c or Rv0215c or Rv0231 or Rv0244c or Rv0271c or Rv0400c or Rv0752c or Rv0873 or Rv0972c or Rv0975c or Rv1346 or Rv1467c or Rv1679 or Rv1933c or Rv1934c or Rv2724c or Rv2789c or Rv3061c or Rv3139 or Rv3140 or Rv3274c or Rv3504 or Rv3505 or Rv3543c or Rv3544c or Rv3560c or Rv3562 or Rv3563 or Rv3564 or Rv3573c or Rv3761c or Rv3797 or Rv0672 or Rv2500c) and (Rv0222 or Rv0456c or R…
FAD_12	R_FAD_12	Fatty Acid Metabolism	coa[c] + fad[c] + hexcoa[c] + nad[c] --> accoa[c] + butcoa[c] + fadh2[c] + nadh[c]	((Rv0131c or Rv0154c or Rv0215c or Rv0231 or Rv0244c or Rv0271c or Rv0400c or Rv0752c or Rv0873 or Rv0972c or Rv0975c or Rv1346 or Rv1467c or Rv1679 or Rv1933c or Rv1934c or Rv2724c or Rv2789c or Rv3061c or Rv3139 or Rv3140 or Rv3274c or Rv3504 or Rv3505 or Rv3543c or Rv3544c or Rv3560c or Rv3562 or Rv3563 or Rv3564 or Rv3573c or Rv3761c or Rv3797 or Rv0672 or Rv2500c) and (Rv0222 or Rv0456c or R…
FAD_13	R_FAD_13	Fatty Acid Metabolism	butcoa[c] + coa[c] + fad[c] + 3.0 h2o[c] + nad[c] --> 2.0 accoa[c] + fadh2[c] + 3.0 h[c] + nadh[c]	((Rv0131c or Rv0154c or Rv0215c or Rv0231 or Rv0244c or Rv0271c or Rv0400c or Rv0752c or Rv0873 or Rv0972c or Rv0975c or Rv1346 or Rv1467c or Rv1679 or Rv1933c or Rv1934c or Rv2724c or Rv2789c or Rv3061c or Rv3139 or Rv3140 or Rv3274c or Rv3504 or Rv3505 or Rv3543c or Rv3544c or Rv3560c or Rv3562 or Rv3563 or Rv3564 or Rv3573c or Rv3761c or Rv3797 or Rv0672 or Rv2500c) and (Rv0222 or Rv0456c or R…
FAD_20	R_FAD_20	Fatty Acid Metabolism	coa[c] + fad[c] + nad[c] + nodcoa[c] --> accoa[c] + fadh2[c] + hepdcoa[c] + nadh[c]	((Rv0131c or Rv0154c or Rv0215c or Rv0231 or Rv0244c or Rv0271c or Rv0400c or Rv0752c or Rv0873 or Rv0972c or Rv0975c or Rv1346 or Rv1467c or Rv1679 or Rv1933c or Rv1934c or Rv2724c or Rv2789c or Rv3061c or Rv3139 or Rv3140 or Rv3274c or Rv3504 or Rv3505 or Rv3543c or Rv3544c or Rv3560c or Rv3562 or Rv3563 or Rv3564 or Rv3573c or Rv3761c or Rv3797 or Rv0672 or Rv2500c) and (Rv0222 or Rv0456c or R…
FAD_21	R_FAD_21	Fatty Acid Metabolism	coa[c] + fad[c] + hepdcoa[c] + nad[c] --> accoa[c] + fadh2[c] + nadh[c] + pentdcoa[c]	((Rv0131c or Rv0154c or Rv0215c or Rv0231 or Rv0244c or Rv0271c or Rv0400c or Rv0752c or Rv0873 or Rv0972c or Rv0975c or Rv1346 or Rv1467c or Rv1679 or Rv1933c or Rv1934c or Rv2724c or Rv2789c or Rv3061c or Rv3139 or Rv3140 or Rv3274c or Rv3504 or Rv3505 or Rv3543c or Rv3544c or Rv3560c or Rv3562 or Rv3563 or Rv3564 or Rv3573c or Rv3761c or Rv3797 or Rv0672 or Rv2500c) and (Rv0222 or Rv0456c or R…
FAD_22	R_FAD_22	Fatty Acid Metabolism	coa[c] + fad[c] + nad[c] + pentdcoa[c] --> accoa[c] + fadh2[c] + nadh[c] + trdcalcoa[c]	((Rv0131c or Rv0154c or Rv0215c or Rv0231 or Rv0244c or Rv0271c or Rv0400c or Rv0752c or Rv0873 or Rv0972c or Rv0975c or Rv1346 or Rv1467c or Rv1679 or Rv1933c or Rv1934c or Rv2724c or Rv2789c or Rv3061c or Rv3139 or Rv3140 or Rv3274c or Rv3504 or Rv3505 or Rv3543c or Rv3544c or Rv3560c or Rv3562 or Rv3563 or Rv3564 or Rv3573c or Rv3761c or Rv3797 or Rv0672 or Rv2500c) and (Rv0222 or Rv0456c or R…
FAD_23	R_FAD_23	Fatty Acid Metabolism	coa[c] + fad[c] + nad[c] + trdcalcoa[c] --> accoa[c] + fadh2[c] + nadh[c] + undcoa[c]	((Rv0131c or Rv0154c or Rv0215c or Rv0231 or Rv0244c or Rv0271c or Rv0400c or Rv0752c or Rv0873 or Rv0972c or Rv0975c or Rv1346 or Rv1467c or Rv1679 or Rv1933c or Rv1934c or Rv2724c or Rv2789c or Rv3061c or Rv3139 or Rv3140 or Rv3274c or Rv3504 or Rv3505 or Rv3543c or Rv3544c or Rv3560c or Rv3562 or Rv3563 or Rv3564 or Rv3573c or Rv3761c or Rv3797 or Rv0672 or Rv2500c) and (Rv0222 or Rv0456c or R…
FAD_24	R_FAD_24	Fatty Acid Metabolism	coa[c] + fad[c] + nad[c] + undcoa[c] --> accoa[c] + fadh2[c] + nadh[c] + nndccoa[c]	((Rv0131c or Rv0154c or Rv0215c or Rv0231 or Rv0244c or Rv0271c or Rv0400c or Rv0752c or Rv0873 or Rv0972c or Rv0975c or Rv1346 or Rv1467c or Rv1679 or Rv1933c or Rv1934c or Rv2724c or Rv2789c or Rv3061c or Rv3139 or Rv3140 or Rv3274c or Rv3504 or Rv3505 or Rv3543c or Rv3544c or Rv3560c or Rv3562 or Rv3563 or Rv3564 or Rv3573c or Rv3761c or Rv3797 or Rv0672 or Rv2500c) and (Rv0222 or Rv0456c or R…
FAD_25	R_FAD_25	Fatty Acid Metabolism	coa[c] + fad[c] + nad[c] + nndccoa[c] --> accoa[c] + fadh2[c] + hepcoa[c] + nadh[c]	((Rv0131c or Rv0154c or Rv0215c or Rv0231 or Rv0244c or Rv0271c or Rv0400c or Rv0752c or Rv0873 or Rv0972c or Rv0975c or Rv1346 or Rv1467c or Rv1679 or Rv1933c or Rv1934c or Rv2724c or Rv2789c or Rv3061c or Rv3139 or Rv3140 or Rv3274c or Rv3504 or Rv3505 or Rv3543c or Rv3544c or Rv3560c or Rv3562 or Rv3563 or Rv3564 or Rv3573c or Rv3761c or Rv3797 or Rv0672 or Rv2500c) and (Rv0222 or Rv0456c or R…
FAD_26	R_FAD_26	Fatty Acid Metabolism	coa[c] + fad[c] + hepcoa[c] + nad[c] --> accoa[c] + fadh2[c] + nadh[c] + ptcoa[c]	((Rv0131c or Rv0154c or Rv0215c or Rv0231 or Rv0244c or Rv0271c or Rv0400c or Rv0752c or Rv0873 or Rv0972c or Rv0975c or Rv1346 or Rv1467c or Rv1679 or Rv1933c or Rv1934c or Rv2724c or Rv2789c or Rv3061c or Rv3139 or Rv3140 or Rv3274c or Rv3504 or Rv3505 or Rv3543c or Rv3544c or Rv3560c or Rv3562 or Rv3563 or Rv3564 or Rv3573c or Rv3761c or Rv3797 or Rv0672 or Rv2500c) and (Rv0222 or Rv0456c or R…
FAD_27	R_FAD_27	Fatty Acid Metabolism	coa[c] + fad[c] + nad[c] + ptcoa[c] --> accoa[c] + fadh2[c] + nadh[c] + ppcoa[c]	((Rv0131c or Rv0154c or Rv0215c or Rv0231 or Rv0244c or Rv0271c or Rv0400c or Rv0752c or Rv0873 or Rv0972c or Rv0975c or Rv1346 or Rv1467c or Rv1679 or Rv1933c or Rv1934c or Rv2724c or Rv2789c or Rv3061c or Rv3139 or Rv3140 or Rv3274c or Rv3504 or Rv3505 or Rv3543c or Rv3544c or Rv3560c or Rv3562 or Rv3563 or Rv3564 or Rv3573c or Rv3761c or Rv3797 or Rv0672 or Rv2500c) and (Rv0222 or Rv0456c or R…
ADCL	4-aminobenzoate synthase	Folate Metabolism	4adcho[c] --> 4abz[c] + h[c] + pyr[c]	Rv0812
ADCS	4-amino-4-deoxychorismate synthase	Folate Metabolism	chor[c] + gln__L[c] --> 4adcho[c] + glu__L[c]	Rv0013 and Rv1005c
DHFS	Dihydrofolate synthase	Folate Metabolism	atp[c] + dhpt[c] + glu__L[c] --> adp[c] + dhf[c] + h[c] + pi[c]	Rv2447c
DHNPA_1	Dihydroneopterin aldolase	Folate Metabolism	dhnpt[c] --> 2ahhmp[c] + gcald[c]	Rv3607c
DHNPA2r	Dihydroneopterin aldolase reversible	Folate Metabolism	dhnpt[c] --> 6hmhpt[c] + gcald[c]	Rv3607c
DHPS2	Dihydropteroate synthase	Folate Metabolism	4abz[c] + 6hmhptpp[c] --> dhpt[c] + ppi[c]	Rv3608c or Rv1207
DNMPPA	Dihydroneopterin monophosphate dephosphorylase	Folate Metabolism	dhpmp[c] + h2o[c] --> dhnpt[c] + pi[c]
DNTPPA	Dihydroneopterin triphosphate pyrophosphatase	Folate Metabolism	ahdt[c] + h2o[c] --> dhpmp[c] + h[c] + ppi[c]
FOLD3	Dihydropteroate synthase	Folate Metabolism	2ahhmd[c] + 4abz[c] --> dhpt[c] + ppi[c]	Rv3608c or Rv1207
FTHFD	Formyltetrahydrofolate deformylase	Folate Metabolism	10fthf[c] + h2o[c] --> for[c] + h[c] + thf[c]	Rv2964
GLYCL	Glycine Cleavage System	Folate Metabolism	gly[c] + nad[c] + thf[c] --> co2[c] + mlthf[c] + nadh[c] + nh4[c]	Rv1826
GTPCI	GTP cyclohydrolase I	Folate Metabolism	gtp[c] + h2o[c] --> ahdt[c] + for[c] + h[c]	Rv3609c
HPPK	2-amino-4-hydroxy-6-hydroxymethyldihydropteridine diphosphokinase	Folate Metabolism	2ahhmp[c] + atp[c] --> 2ahhmd[c] + amp[c] + h[c]	Rv3606c
HPPK2	6-hydroxymethyl-dihydropterin pyrophosphokinase	Folate Metabolism	6hmhpt[c] + atp[c] --> 6hmhptpp[c] + amp[c] + h[c]	Rv3606c
MTHFC	Methenyltetrahydrofolate cyclohydrolase	Folate Metabolism	h2o[c] + methf[c] <=> 10fthf[c] + h[c]	Rv3356c
MTHFD	Methylenetetrahydrofolate dehydrogenase (NADP)	Folate Metabolism	mlthf[c] + nadp[c] <=> methf[c] + nadph[c]	Rv3356c
MTHFR2	5,10-methylenetetrahydrofolate reductase (NADH)	Folate Metabolism	2.0 h[c] + mlthf[c] + nadh[c] --> 5mthf[c] + nad[c]
THFGLUS	TetrahydrofolateL glutamate gamma ligase ADP forming	Folate Metabolism	atp[c] + glu__L[c] + thf[c] <=> adp[c] + h[c] + pi[c] + thfglu[c]	Rv2447c
FCLPA	L-fuculose 1-phosphate aldolase	Fructose and mannose metabolism	fc1p[c] <=> dhap[c] + lald__L[c]	Rv0727c
GFUCS	GDP-L-fucose synthase	Fructose and mannose metabolism	gdpddman[c] + h[c] + nadph[c] --> gdpfuc[c] + nadp[c]	Rv1512
GMAND	GDP-D-mannose dehydratase	Fructose and mannose metabolism	gdpmann[c] --> gdpddman[c] + h2o[c]	Rv0112 or Rv1511
MAN1PT	Mannose 1 phosphate guanylyltransferase	Fructose and mannose metabolism	gtp[c] + h[c] + man1p[c] --> gdpmann[c] + ppi[c]	Rv3264c
MAN1PT2	Mannose-1-phosphate guanylyltransferase (GDP)	Fructose and mannose metabolism	gdp[c] + h[c] + man1p[c] --> gdpmann[c] + pi[c]	Rv3264c
MAN6PI	Mannose-6-phosphate isomerase	Fructose and mannose metabolism	man6p[c] <=> f6p[c]	Rv3255c
PMANM	Phosphomannomutase	Fructose and mannose metabolism	man1p[c] <=> man6p[c]	Rv3257c or Rv3308
GLYALDDr	D-Glyceraldehyde dehydrogenase	Glycerolipid metabolism	glyald[c] + h2o[c] + nad[c] --> glyc__R[c] + 2.0 h[c] + nadh[c]	Rv2858c or Rv0458
ALCD19y	Alcohol dehydrogenase glycerol NADP	Glycerolipid metabolism	glyald[c] + h[c] + nadph[c] <=> glyc[c] + nadp[c]	Rv3045
AGPAT160	1-hexadecanoyl-sn-glycerol 3-phosphate O-acyltransferase (n-C16:0)	Glycerophospholipid metabolism	1hdecg3p[c] + palmACP[c] --> ACP[c] + pa160[c]	Rv2182c or Rv2483c
AGPAT160190	AGPAT160190	Glycerophospholipid metabolism	1hdecg3p[c] + mstrACP[c] --> ACP[c] + pa160190[c]	Rv2182c or Rv2483c
AGPAT190	AGPAT190	Glycerophospholipid metabolism	1msg3p[c] + mstrACP[c] --> ACP[c] + pa190190[c]	Rv2483c or Rv2182c
CDAPPA160	CDP-Diacylglycerol pyrophostatase (n-C16:0)	Glycerophospholipid metabolism	cdpdhdecg[c] + h2o[c] --> cmp[c] + 2.0 h[c] + pa160[c]	Rv2289
CDAPPA160190	CDP-Diacylglycerol pyrophostatase (C16:0, C19:0)	Glycerophospholipid metabolism	cdpc16c19g[c] + h2o[c] --> cmp[c] + 2.0 h[c] + pa160190[c]	Rv2289
CDAPPA190	CDAPPA190	Glycerophospholipid metabolism	cdpc19c19g[c] + h2o[c] --> cmp[c] + 2.0 h[c] + pa190190[c]	Rv2289
CDPPT160	CDPPT160	Glycerophospholipid metabolism	cdpdhdecg[c] + inost[c] --> cmp[c] + h[c] + ptd1ino160[c]	Rv2612c
CDPPT160190	CDP diacylglycerol inositon 3-phosphatidyltransferase	Glycerophospholipid metabolism	cdpc16c19g[c] + inost[c] --> cmp[c] + h[c] + ptd1ino160190[c]	Rv2612c
CLPNS160190	CLPNS160190	Glycerophospholipid metabolism	2.0 pg160190[c] <=> clpn160190[c] + glyc[c]	Rv1822
DAGK160	Diacylglycerol kinase (n-C16:0)	Glycerophospholipid metabolism	12dgr160[c] + atp[c] --> adp[c] + h[c] + pa160[c]	Rv0499 or Rv2252
DASYN160	CDP-diacylglycerol synthetase (n-C16:0)	Glycerophospholipid metabolism	ctp[c] + h[c] + pa160[c] --> cdpdhdecg[c] + ppi[c]	Rv2881c
DASYN160190	CDP-diacylglycerol synthetase (C16:0, C19:0)	Glycerophospholipid metabolism	ctp[c] + h[c] + pa160190[c] --> cdpc16c19g[c] + ppi[c]	Rv2881c
DASYN190190	DASYN190190	Glycerophospholipid metabolism	ctp[c] + h[c] + pa190190[c] --> cdpc19c19g[c] + ppi[c]	Rv2881c
G16MTM2	Glycolipid 16-alpha-D-mannosyltransferase	Glycerophospholipid metabolism	Ac1PIM1[c] + gdpmann[c] --> Ac1PIM2[c] + gdp[c] + h[c]	Rv2188c
G3PAT160	Glycerol-3-phosphate acyltransferase (C16:0)	Glycerophospholipid metabolism	glyc3p[c] + palmACP[c] --> 1hdecg3p[c] + ACP[c]	Rv2482c or Rv1551
G3PAT190	G3PAT190	Glycerophospholipid metabolism	glyc3p[c] + mstrACP[c] --> 1msg3p[c] + ACP[c]	Rv2482c or Rv1551
GPDDA2	Glycerophosphodiester phosphodiesterase (Glycerophosphoethanolamine)	Glycerophospholipid metabolism	g3pe[c] + h2o[c] --> etha[c] + glyc3p[c] + h[c]	Rv0317c or Rv2277c or Rv3842c
PGSA160	Phosphatidylglycerol synthase (n-C16:0)	Glycerophospholipid metabolism	cdpdhdecg[c] + glyc3p[c] --> cmp[c] + h[c] + pgp160[c]	Rv1822 or Rv2746c
PGSA160190	Phosphatidylglycerol synthase (C16:0,C19:0)	Glycerophospholipid metabolism	cdpc16c19g[c] + glyc3p[c] --> cmp[c] + h[c] + pgp160190[c]	Rv2746c
PGSA190	PGSA190	Glycerophospholipid metabolism	cdpc19c19g[c] + glyc3p[c] --> cmp[c] + h[c] + pgp190[c]	Rv2746c or Rv1822
PSD160	Phosphatidylserine decarboxylase (n-C16:0)	Glycerophospholipid metabolism	h[c] + ps160[c] --> co2[c] + pe160[c]	Rv0437c
PSSA160	Phosphatidylserine syntase (n-C16:0)	Glycerophospholipid metabolism	cdpdhdecg[c] + ser__L[c] --> cmp[c] + h[c] + ps160[c]	Rv0436c
G3PD5	Glycerol-3-phosphate dehydrogenase (ubiquinone-8)	Glycerophospholipid metabolism	glyc3p[c] + q8[c] --> dhap[c] + q8h2[c]	Rv3302c or Rv2249c
G3PD1ir	Glycerol 3 phosphate dehydrogenase NAD	Glycerophospholipid metabolism	dhap[c] + h[c] + nadh[c] <=> glyc3p[c] + nad[c]	Rv2982c or Rv0564c
G3PT	Glycerol-3-phosphatase	Glycerophospholipid metabolism	glyc3p[c] + h2o[c] --> glyc[c] + pi[c]	Rv1692
LIPW	MNXR84636	Glycerophospholipid metabolism	h2o[c] + h[c] + pc_TB[c] --> 12dgr_TB[c] + cholp[c]	Rv0217c or Rv0220 or Rv0646c or Rv1076 or Rv1104 or Rv1105 or Rv1399c or Rv1400c or Rv1426c or Rv1497 or Rv1755c or Rv1900c or Rv1923 or Rv2045c or Rv2284 or Rv2349c or Rv2350c or Rv2351c or Rv2385 or Rv2463 or Rv2485c or Rv2970c or Rv3084 or Rv3176c or Rv3203 or Rv3487c or Rv3775
CHOLK_1	Choline kinase	Glycerophospholipid metabolism	atp[c] + chol[c] + h[c] <=> adp[c] + cholp[c]	Rv3817
ACS	Acetyl-CoA synthetase	Glycolysis/Gluconeogenesis	ac[c] + atp[c] + coa[c] --> accoa[c] + amp[c] + ppi[c]	Rv3667
ALDD2x	Aldehyde dehydrogenase (acetaldehyde, NAD)	Glycolysis/Gluconeogenesis	acald[c] + h2o[c] + nad[c] --> ac[c] + 2.0 h[c] + nadh[c]	(Rv0768 and Rv3293) or Rv0147 or Rv0458
ASAD	Aspartate-semialdehyde dehydrogenase	Glycolysis/Gluconeogenesis	aspsa[c] + nadp[c] + pi[c] <=> 4pasp[c] + h[c] + nadph[c]	Rv3708c
ASPK	Aspartate kinase	Glycolysis/Gluconeogenesis	asp__L[c] + atp[c] <=> 4pasp[c] + adp[c]	Rv3709c
ENO	Enolase	Glycolysis/Gluconeogenesis	2pg[c] <=> h2o[c] + pep[c]	Rv1023
FBA	Fructose-bisphosphate aldolase	Glycolysis/Gluconeogenesis	fdp[c] <=> dhap[c] + g3p[c]	Rv0363c
FBP	Fructose-bisphosphatase	Glycolysis/Gluconeogenesis	fdp[c] + h2o[c] --> f6p[c] + pi[c]	Rv1099c or Rv2131c
GAPD	Glyceraldehyde-3-phosphate dehydrogenase	Glycolysis/Gluconeogenesis	g3p[c] + nad[c] + pi[c] <=> 13dpg[c] + h[c] + nadh[c]	Rv1436
GCCa	Glycine-cleavage complex	Glycolysis/Gluconeogenesis	gly[c] + h[c] + lpro[c] --> alpro[c] + co2[c]	Rv1832
GCCb	Glycine cleavage complex	Glycolysis/Gluconeogenesis	alpro[c] + thf[c] --> dhlpro[c] + mlthf[c] + nh4[c]	Rv2211c and Rv1826
GHMT2r	Glycine hydroxymethyltransferase, reversible	Glycolysis/Gluconeogenesis	ser__L[c] + thf[c] --> gly[c] + h2o[c] + mlthf[c]	Rv1093 or Rv0070c
GLYCK	Glycerate kinase	Glycolysis/Gluconeogenesis	atp[c] + glyc__R[c] --> 3pg[c] + adp[c] + h[c]	Rv2205c
HEX1	Hexokinase (D-glucose:ATP)	Glycolysis/Gluconeogenesis	atp[c] + glc__D[c] --> adp[c] + g6p[c] + h[c]	Rv2702 or Rv0650
HSDy	Homoserine dehydrogenase (NADPH)	Glycolysis/Gluconeogenesis	hom__L[c] + nadp[c] <-- aspsa[c] + h[c] + nadph[c]	Rv1294
HSK	Homoserine kinase	Glycolysis/Gluconeogenesis	atp[c] + hom__L[c] --> adp[c] + h[c] + phom[c]	Rv1296
LDH_L	L-lactate dehydrogenase	Glycolysis/Gluconeogenesis	lac__L[c] + nad[c] <=> h[c] + nadh[c] + pyr[c]	Rv0694
PDH	Pyruvate dehydrogenase	Glycolysis/Gluconeogenesis	coa[c] + nad[c] + pyr[c] --> accoa[c] + co2[c] + nadh[c]	(Rv2241 and Rv2215 and (Rv0462 or Rv0843))
PDHa	Pyruvate dehydrogenase (lipoamide)	Glycolysis/Gluconeogenesis	h[c] + lpam[c] + pyr[c] --> adhlam[c] + co2[c]	(Rv2241 and (Rv0462 or Rv0843) and Rv2215)
PDHbr	Pyruvate dehydrogenase (dihydrolipoamide) reversible	Glycolysis/Gluconeogenesis	adhlam[c] + coa[c] <=> accoa[c] + dhlam[c]	Rv2215 or Rv2495c
PFK	Phosphofructokinase	Glycolysis/Gluconeogenesis	atp[c] + f6p[c] --> adp[c] + fdp[c] + h[c]	Rv2029c and Rv3010c
PGCD	Phosphoglycerate dehydrogenase	Glycolysis/Gluconeogenesis	3pg[c] + nad[c] --> 3php[c] + h[c] + nadh[c]	Rv2996c and Rv0728c
PGI	Glucose-6-phosphate isomerase	Glycolysis/Gluconeogenesis	g6p[c] <=> f6p[c]	Rv0946c
PGK	Phosphoglycerate kinase	Glycolysis/Gluconeogenesis	3pg[c] + atp[c] <=> 13dpg[c] + adp[c]	Rv1437
PGM	Phosphoglycerate mutase	Glycolysis/Gluconeogenesis	2pg[c] <=> 3pg[c]	Rv3214 or Rv0489
PGMT	Phosphoglucomutase	Glycolysis/Gluconeogenesis	g1p[c] <=> g6p[c]	Rv3068c or Rv3400
G6PP	Glucose-6-phosphate phosphatase	Glycolysis/Gluconeogenesis	g6p[c] + h2o[c] <=> glc__D[c] + pi[c]	Rv2702
PSERT	Phosphoserine transaminase	Glycolysis/Gluconeogenesis	3php[c] + glu__L[c] --> akg[c] + pser__L[c]	Rv0884c
PSP_L	Phosphoserine phosphatase (L-serine)	Glycolysis/Gluconeogenesis	h2o[c] + pser__L[c] --> pi[c] + ser__L[c]	Rv0018c and Rv3042c and Rv0505c
PYK	Pyruvate kinase	Glycolysis/Gluconeogenesis	adp[c] + h[c] + pep[c] --> atp[c] + pyr[c]	Rv1617
PYRDC	Pyruvate decarboxylase	Glycolysis/Gluconeogenesis	h[c] + pyr[c] --> acald[c] + co2[c]	Rv0853c
SERD_D	D-serine deaminase	Glycolysis/Gluconeogenesis	ser__D[c] --> nh4[c] + pyr[c]	Rv0069c
THRS	Threonine synthase	Glycolysis/Gluconeogenesis	h2o[c] + phom[c] --> pi[c] + thr__L[c]	Rv1295
TPI	Triose-phosphate isomerase	Glycolysis/Gluconeogenesis	dhap[c] <=> g3p[c]	Rv1438
ALCD2ir	Alcohol dehydrogenase reverse rxn acetaldehyde ethanol	Glycolysis/Gluconeogenesis	acald[c] + h[c] + nadh[c] <=> etoh[c] + nad[c]	Rv3045 or Rv1530 or Rv0761c or Rv0162c or Rv1862 or Rv3086
THRD	L-threonine dehydrogenase	Glycolysis/Gluconeogenesis	nad[c] + thr__L[c] --> 2aobut[c] + h[c] + nadh[c]	Rv2259
GLXO1	Glyoxylate oxidase	Glyoxylate Metabolism	glx[c] + h2o[c] + nad[c] --> 2.0 h[c] + nadh[c] + oxa[c]
GLYCTO1	Glycolate oxidase	Glyoxylate Metabolism	glyclt[c] + o2[c] --> glx[c] + h2o2[c]	Rv1257c
GLYCTO2	Glycolate oxidase	Glyoxylate Metabolism	glyclt[c] + q8[c] --> glx[c] + q8h2[c]	Rv1257c
GLYCTO3	Glycolate oxidase	Glyoxylate Metabolism	glyclt[c] + mqn8[c] --> glx[c] + mql8[c]	Rv1257c
GLYCTO4	Glycolate oxidase	Glyoxylate Metabolism	2dmmq8[c] + glyclt[c] --> 2dmmql8[c] + glx[c]	Rv1257c
ICL	Isocitrate lyase	Glyoxylate Metabolism	icit[c] --> glx[c] + succ[c]	Rv0467 or (Rv1915 and Rv1916)
OXACOAL	OXACOAL	Glyoxylate Metabolism	atp[c] + coa[c] + oxa[c] <=> amp[c] + oxalcoa[c] + ppi[c]
OXCDC	Oxalyl-CoA decarboxylase	Glyoxylate Metabolism	h[c] + oxalcoa[c] --> co2[c] + forcoa[c]	Rv0118c
PGLYCP	Phosphoglycolate phosphatase	Glyoxylate Metabolism	2pglyc[c] + h2o[c] --> glyclt[c] + pi[c]	Rv2233
GCALDD	Glycolaldehyde dehydrogenase	Glyoxylate Metabolism	gcald[c] + h2o[c] + nad[c] --> glyclt[c] + 2.0 h[c] + nadh[c]
GLYDHDA_copy1	R_GLYDHDA_copy1	Glyoxylate Metabolism	gly[c] + h2o[c] + nad[c] <-- glx[c] + h[c] + nadh[c] + nh4[c]
GLYDHDA_copy2	R_GLYDHDA_copy2	Glyoxylate Metabolism	gly[c] + h2o[c] + nad[c] <-- glx[c] + h[c] + nadh[c] + nh4[c]	Rv2780
ATPPRT	ATP phosphoribosyltransferase	Histidine Metabolism	atp[c] + prpp[c] --> ppi[c] + prbatp[c]	Rv2121c
HISTD	Histidinol dehydrogenase	Histidine Metabolism	h2o[c] + histd[c] + 2.0 nad[c] --> 3.0 h[c] + his__L[c] + 2.0 nadh[c]	Rv1599
HISTP	Histidinol-phosphatase	Histidine Metabolism	h2o[c] + hisp[c] --> histd[c] + pi[c]	Rv1601
HSTPT	Histidinol-phosphate transaminase	Histidine Metabolism	glu__L[c] + imacp[c] --> akg[c] + hisp[c]	Rv3772 or Rv1600
IG3PS	Imidazole-glycerol-3-phosphate synthase	Histidine Metabolism	gln__L[c] + prlp[c] --> aicar[c] + eig3p[c] + glu__L[c] + h[c]	Rv1602 and Rv1605
IGPDH	Imidazoleglycerol-phosphate dehydratase	Histidine Metabolism	eig3p[c] --> h2o[c] + imacp[c]	Rv1601
PRAIi	Phosphoribosylanthranilate isomerase (irreversible)	Histidine Metabolism	pran[c] --> 2cpr5p[c]	Rv1603
PRAMPC	Phosphoribosyl-AMP cyclohydrolase	Histidine Metabolism	h2o[c] + prbamp[c] --> prfp[c]	Rv1606
PRATPP	Phosphoribosyl-ATP pyrophosphatase	Histidine Metabolism	h2o[c] + prbatp[c] --> h[c] + ppi[c] + prbamp[c]	Rv2122c
PRMICI	1-(5-phosphoribosyl)-5-[(5-phosphoribosylamino)methylideneamino)imidazole-4-carboxamide isomerase	Histidine Metabolism	prfp[c] --> prlp[c]	Rv1603
MI1PP	Myo-inositol 1-phosphatase	Inositol phosphate metabolism	h2o[c] + mi1p__D[c] --> inost[c] + pi[c]	Rv1604 or Rv2131c or Rv2701c
MI1PS	Myo Inositol 1 phosphate synthase	Inositol phosphate metabolism	g6p[c] --> mi1p__D[c]	Rv0046c
MI3PP	1D-myo-Inositol 3-phosphate phosphohydrolase	Inositol phosphate metabolism	h2o[c] + mi3p__D[c] --> inost[c] + pi[c]	Rv1604 or Rv2131c or Rv2701c
MI3PS	1D-myo-inositol-3-phosphate lyase (isomerizing)	Inositol phosphate metabolism	g6p[c] <=> mi3p__D[c]	Rv0046c
NAGINSP	MNXR61204	Inositol phosphate metabolism	h[c] + mi3p__D[c] + uacgam[c] --> iacgam3p[c] + udp[c]	Rv0486
DM_ergoth_c	Ergoth c Demand reaction	Intracellular demand	ergoth[c] <=>
DM_tbsinol_c	Tbsinol c Demand reaction	Intracellular demand	tbsinol[c] <=>
DM_isotbsinol_13S_c	Isotbsinol 13S c Demand reaction	Intracellular demand	isotbsinol_13S[c] <=>
DM_isotbsinol_13R_c	Isotbsinol 13R c Demand reaction	Intracellular demand	isotbsinol_13R[c] <=>
DM_psd5p_c	Psd5p c Demand reaction	Intracellular demand	psd5p[c] <=>
DM_cpppg1_c	Cpppg1 c Demand reaction	Intracellular demand	cpppg1[c] <=>
DM_scys__L_c	Scys L c Demand reaction	Intracellular demand	scys__L[c] <=>
DM_gmhep1p_c	Gmhep1p c Demand reaction	Intracellular demand	gmhep1p[c] <=>
LAT	R00457	L-alpha-aminoadipic acid (L-AAA) biosynthesis	akg[c] + lys__L[c] <=> L2aadp6sa[c] + glu__L[c]	Rv3290c
TMHAS5	TMHAS5	Lipid metabolism	tdm2[c] + tdm4[c] + tre[c] --> 2.0 h2o[c] + tmha5[c]
TMHAS6	TMHAS6	Lipid metabolism	tdm3[c] + tdm4[c] + tre[c] --> 2.0 h2o[c] + tmha6[c]
FADE233	R02661	Lipid metabolism	fad[c] + ibcoa[c] --> 2mp2coa[c] + fadh2[c]	Rv3140
BKDC	BKDC	Lipid metabolism	2mpdhl[c] + coa[c] + h[c] <=> dhlam[c] + ibcoa[c]	Rv2495c
BKDA2	BKDA2	Lipid metabolism	3mob[c] + lpam[c] --> 2mpdhl[c] + co2[c]	Rv2497c and Rv2496c
PKS2	PKS2	Lipid metabolism	23.0 h[c] + hdcaMAS[c] + malcoa[c] + 7.0 mmcoa__S[c] + 15.0 nadph[c] --> 8.0 co2[c] + 7.0 coa[c] + 7.0 h2o[c] + hphthiocnylcoa[c] + mas[c] + 15.0 nadp[c]	Rv3825c
MAS3	MAS3	Lipid metabolism	mas[c] + pmtcoa[c] --> coa[c] + hdcaMAS[c]	Rv2940c
PKS122	PKS122	Lipid metabolism	coa[c] + pmtri[c] --> h2o[c] + pmtricoa[c]	Rv2048c
PKS121	PKS121	Lipid metabolism	29.0 h[c] + hexcoa[c] + 5.0 malcoa[c] + 5.0 mmcoa__S[c] + 20.0 nadph[c] --> 10.0 co2[c] + 11.0 coa[c] + 8.0 h2o[c] + 20.0 nadp[c] + pmtri[c]	Rv2048c
ACOADH1	2-oxoisovalerate dehydrogenase (acylating; 3-methyl-2-oxopentanoate)	Lipid metabolism	2mbcoa[c] + fad[c] --> 2mb2coa[c] + fadh2[c]	Rv3140
BKDC1	BKDC1	Lipid metabolism	2mbdhl[c] + coa[c] <=> 2mbcoa[c] + dhlam[c]	Rv2495c
3M2OPLOXRD	3-Methyl-2-oxopentanoate:lipoamide oxidoreductase(decarboxylating and acceptor-2-methylpropanoylating)	Lipid metabolism	3mop[c] + h[c] + lpam[c] --> 2mbdhl[c] + co2[c]	Rv2497c and Rv2496c
PTA2	Phosphate acetyltransferase	Lipid metabolism	pi[c] + ppcoa[c] <=> coa[c] + ppap[c]	Rv0408
OPP	R05611	Lipid metabolism	hepdp[c] + ipdp[c] --> octdp[c] + ppi[c]
HEXTT	Trans-hexaprenyltranstransferase	Lipid metabolism	hexdp[c] + ipdp[c] --> hepdp[c] + ppi[c]	Rv0562
PPTT	Trans pentaprenyltranstransferase	Lipid metabolism	ipdp[c] + pendp[c] --> hexdp[c] + ppi[c]
GGTT	Geranylgeranyltranstransferase	Lipid metabolism	ggdp[c] + ipdp[c] --> pendp[c] + ppi[c]	Rv3398c
LIPY	LIPY	Lipid metabolism	10.0 h2o[c] + 9.0 tag_TB[c] --> 9.0 12dgr_TB[c] + arach[c] + 2.0 hdca[c] + 2.0 hexc[c] + 4.0 ocdca[c]	Rv3097c
GMHEPPA	D-glycero-D-manno-heptose 1,7-bisphosphate phosphatase	Lipopolysaccharide Biosynthesis / Recycling	gmhep17bp[c] + h2o[c] --> gmhep1p[c] + pi[c]	Rv0114
AACPS11	AACPS11	Membrane Metabolism	4hbz[c] + ACP[c] + atp[c] --> 4hbzACP[c] + amp[c] + ppi[c]
ALAALAD	D-alanine-D-alanine dipeptidase	Membrane Metabolism	alaala[c] + h2o[c] --> 2.0 ala__D[c]	Rv3330 or Rv2911
ARACHTA	ARACHTA	Membrane Metabolism	ACP[c] + arachcoa[c] <=> arachACP[c] + coa[c]
CHRPL	Chorismate pyruvate lyase	Membrane Metabolism	chor[c] --> 4hbz[c] + pyr[c]	Rv2949c
FACOAL200	Fatty-acid--CoA ligase	Membrane Metabolism	arach[c] + atp[c] + coa[c] <=> amp[c] + arachcoa[c] + ppi[c]	Rv0035 or Rv0099 or Rv0119 or Rv0166 or Rv0214 or Rv0270 or Rv0404 or Rv0551c or Rv0852 or Rv1058 or Rv1185c or Rv1193 or Rv1206 or Rv1427c or Rv1521 or Rv1529 or Rv1549 or Rv1550 or Rv1750c or Rv1925 or Rv2187 or Rv2505c or Rv2590 or Rv2930 or Rv2941 or Rv2948c or Rv2950c or Rv3089 or Rv3506 or Rv3513c or Rv3515c or Rv3561 or Rv3801c or Rv3826
FACOALPHDCA	FACOALPHDCA	Membrane Metabolism	atp[c] + coa[c] + phdca[c] <=> amp[c] + phdcacoa[c] + ppi[c]
FACOALPREPH	FACOALPREPH	Membrane Metabolism	atp[c] + coa[c] + prephth[c] <=> amp[c] + ppi[c] + prephthcoa[c]	Rv2930
FAH4	FAH4	Membrane Metabolism	h[c] + nadph[c] + o2[c] + omtta[c] --> h2o[c] + homtta[c] + nadp[c]
FASPHDCA	FASPHDCA	Membrane Metabolism	4hbzACP[c] + 24.0 h[c] + 8.0 malACP[c] + 16.0 nadph[c] --> 8.0 ACP[c] + 8.0 co2[c] + 8.0 h2o[c] + 16.0 nadp[c] + phdcaACP[c]
FASm1601	FASm1601	Membrane Metabolism	3.0 h[c] + hdca[c] + mmcoa__S[c] + 2.0 nadph[c] --> co2[c] + coa[c] + h2o[c] + m1ocdca[c] + 2.0 nadp[c]	Rv1663 or Rv1662
FASm1801	FASm1801	Membrane Metabolism	3.0 h[c] + m1ocdca[c] + mmcoa__S[c] + 2.0 nadph[c] --> co2[c] + coa[c] + dmarach[c] + h2o[c] + 2.0 nadp[c]	Rv1663 or Rv1662
FASm2001	FASm2001	Membrane Metabolism	dmarach[c] + 3.0 h[c] + mmcoa__S[c] + 2.0 nadph[c] --> co2[c] + coa[c] + h2o[c] + 2.0 nadp[c] + tmbhn[c]	Rv1663 or Rv1662
FASm220	FASm220	Membrane Metabolism	arach[c] + 3.0 h[c] + mmcoa__S[c] + 2.0 nadph[c] --> co2[c] + coa[c] + h2o[c] + mbhn[c] + 2.0 nadp[c]	Rv2940c
FASm2201	FASm2201	Membrane Metabolism	3.0 h[c] + mmcoa__S[c] + 2.0 nadph[c] + tmbhn[c] --> co2[c] + coa[c] + h2o[c] + 2.0 nadp[c] + tamlgnc[c]	Rv2940c
FASm240	FASm240	Membrane Metabolism	3.0 h[c] + mbhn[c] + mmcoa__S[c] + 2.0 nadph[c] --> co2[c] + coa[c] + dmlgnc[c] + h2o[c] + 2.0 nadp[c]	Rv2940c
FASm2401	FASm2401	Membrane Metabolism	3.0 h[c] + mmcoa__S[c] + 2.0 nadph[c] + tamlgnc[c] --> co2[c] + coa[c] + h2o[c] + 2.0 nadp[c] + pmhexc[c]	Rv2940c
FASm260	FASm260	Membrane Metabolism	dmlgnc[c] + 3.0 h[c] + mmcoa__S[c] + 2.0 nadph[c] --> co2[c] + coa[c] + h2o[c] + 2.0 nadp[c] + tmhexc[c]	Rv2940c
FASm2601	FASm2601	Membrane Metabolism	3.0 h[c] + mmcoa__S[c] + 2.0 nadph[c] + pmhexc[c] --> co2[c] + coa[c] + h2o[c] + hmocta[c] + 2.0 nadp[c]	Rv2940c
FASm2602	FASm2602	Membrane Metabolism	3.0 h[c] + mmcoa__S[c] + 2.0 nadph[c] + tmlgnc[c] --> co2[c] + coa[c] + h2o[c] + 2.0 nadp[c] + tamhexc[c]	Rv2940c
FASm280	FASm280	Membrane Metabolism	3.0 h[c] + mmcoa__S[c] + 2.0 nadph[c] + tmhexc[c] --> co2[c] + coa[c] + h2o[c] + 2.0 nadp[c] + tamocta[c]	Rv2940c
FASm2801	FASm2801	Membrane Metabolism	3.0 h[c] + hmocta[c] + mmcoa__S[c] + 2.0 nadph[c] --> co2[c] + coa[c] + h2o[c] + hpmtria[c] + 2.0 nadp[c]	Rv2940c
FASm2802	FASm2802	Membrane Metabolism	3.0 h[c] + mmcoa__S[c] + 2.0 nadph[c] + tamhexc[c] --> co2[c] + coa[c] + h2o[c] + 2.0 nadp[c] + pmocta[c]	Rv2940c
FASm300	FASm300	Membrane Metabolism	3.0 h[c] + mmcoa__S[c] + 2.0 nadph[c] + pmocta[c] --> co2[c] + coa[c] + h2o[c] + hmtria[c] + 2.0 nadp[c]	Rv2940c
FASm3001	FASm3001	Membrane Metabolism	3.0 h[c] + hpmtria[c] + mmcoa__S[c] + 2.0 nadph[c] --> co2[c] + coa[c] + h2o[c] + 2.0 nadp[c] + omdtria[c]	Rv2940c
FASm320	FASm320	Membrane Metabolism	3.0 h[c] + hmtria[c] + mmcoa__S[c] + 2.0 nadph[c] --> co2[c] + coa[c] + h2o[c] + hpmdtria[c] + 2.0 nadp[c]	Rv2940c
FASm340	FASm340	Membrane Metabolism	3.0 h[c] + hpmdtria[c] + mmcoa__S[c] + 2.0 nadph[c] --> co2[c] + coa[c] + h2o[c] + 2.0 nadp[c] + omtta[c]	Rv2940c
GGLUCT2	GGLUCT2	Membrane Metabolism	gluala[c] --> 5oxpro[c] + ala__L[c]
GMT1	GMT1	Membrane Metabolism	decd_tb[c] + gdpmann[c] --> decdman1p_tb[c] + gdp[c]	Rv2051c
MCBTS_1	MCBTS	Membrane Metabolism	atp[c] + bhb[c] + 2.0 h[c] + 2.0 lys__L[c] + 2.0 o2[c] + odecoa[c] + salc[c] + thr__L[c] --> adp[c] + co2[c] + coa[c] + 6.0 h2o[c] + mcbts[c] + pi[c]	Rv2383c and Rv2381c and Rv2379c and Rv2378c and Rv2380c and Rv2382c and Rv2384
MCBTS2_1	MCBTS2	Membrane Metabolism	atp[c] + bhb[c] + 2.0 h[c] + 2.0 lys__L[c] + 2.0 o2[c] + odecoa[c] + salc[c] + ser__L[c] --> adp[c] + co2[c] + coa[c] + 6.0 h2o[c] + mcbtt[c] + pi[c]	Rv2383c and Rv2381c and Rv2379c and Rv2378c and Rv2380c and Rv2382c and Rv2384
MCBTS3	MCBTS3	Membrane Metabolism	atp[c] + bhb[c] + 2.0 lys__L[c] + 2.0 nadp[c] + 3.5 o2[c] + occoa[c] + salc[c] + ser__L[c] --> adp[c] + cmcbtt[c] + co2[c] + coa[c] + 5.0 h2o[c] + 2.0 h[c] + 2.0 nadph[c] + pi[c]	Rv2378c and Rv2379c and Rv2380c and Rv2381c and Rv2382c and Rv2383c and Rv2384
PDIMAS	PDIMAS	Membrane Metabolism	2.0 h[c] + phthiocerol[c] + 2.0 tamocta[c] --> 2.0 h2o[c] + pdima[c]	Rv2941 and Rv2939
PGLS	PGLS	Membrane Metabolism	4.0 amet[c] + frrppdima[c] --> 4.0 ahcys[c] + 4.0 h[c] + mfrrppdima[c]
PGPP160	Phosphatidylglycerol phosphate phosphatase (n-C16:0)	Membrane Metabolism	h2o[c] + pgp160[c] --> pg160[c] + pi[c]
PGPP160190	Phosphatidylglycerol phosphate phosphatase (C16:0, C19:0)	Membrane Metabolism	h2o[c] + pgp160190[c] --> pg160190[c] + pi[c]
PGPP190	PGPP190	Membrane Metabolism	h2o[c] + pgp190[c] --> pg190[c] + pi[c]
PHTHDLS	PHTHDLS	Membrane Metabolism	h[c] + prephth[c] --> co2[c] + phthdl[c]
PHTHDLS2	PHTHDLS2	Membrane Metabolism	h[c] + prepphth[c] --> co2[c] + pphthdl[c]
PHTHS	PHTHS	Membrane Metabolism	amet[c] + nadph[c] + phthdl[c] --> ahcys[c] + nadp[c] + phthiocerol[c]	Rv2951c and Rv2952
PHTHS2	PHTHS2	Membrane Metabolism	amet[c] + nadph[c] + pphthdl[c] --> ahcys[c] + nadp[c] + pphthiocerol[c]	Rv2951c and Rv2952
PPDIMAS	PPDIMAS	Membrane Metabolism	2.0 h[c] + pphthiocerol[c] + 2.0 tamocta[c] --> 2.0 h2o[c] + ppdima[c]	Rv2941 and Rv2939
PREPHACPH	PREPHACPH	Membrane Metabolism	h2o[c] + prephthACP[c] --> ACP[c] + h[c] + prephth[c]	Rv2928
PREPPACPH	PREPPACPH	Membrane Metabolism	h2o[c] + prepphthACP[c] --> ACP[c] + h[c] + prepphth[c]	Rv2928
PREPTHS	PREPTHS	Membrane Metabolism	arachACP[c] + 14.0 h[c] + 2.0 malcoa[c] + 2.0 mmcoa__S[c] + 10.0 nadph[c] --> 2.0 co2[c] + 4.0 coa[c] + 5.0 h2o[c] + 10.0 nadp[c] + prephthACP[c]	Rv2931 or Rv2932 or Rv2933 or Rv2934 or Rv2935
PREPTHS2	PREPTHS2	Membrane Metabolism	14.0 h[c] + 2.0 malcoa[c] + 2.0 mmcoa__S[c] + 10.0 nadph[c] + phdcaACP[c] --> 2.0 co2[c] + 4.0 coa[c] + 5.0 h2o[c] + 10.0 nadp[c] + prepphthACP[c]	Rv2931 or Rv2932 or Rv2933 or Rv2934 or Rv2935
PREPTTA	PREPTTA	Membrane Metabolism	ACP[c] + prephthcoa[c] <=> coa[c] + prephthACP[c]
TATS	TATS	Membrane Metabolism	4.0 h[c] + hdca[c] + hpmtria[c] + 2.0 omtta[c] + tre[c] --> 4.0 h2o[c] + tat[c]
TRE6PP	Trehalose-phosphatase	Membrane Metabolism	h2o[c] + tre6p[c] --> pi[c] + tre[c]	Rv2006 or Rv3372
TRE6PS	Alpha,alpha-trehalose-phosphate synthase (UDP-forming)	Membrane Metabolism	g6p[c] + udpg[c] --> h[c] + tre6p[c] + udp[c]	Rv3490
TRESULT	Trehalose sulfotransferase	Membrane Metabolism	paps[c] + tre[c] --> h[c] + pap[c] + tres[c]	Rv1373 or Rv0295c or Rv3529c or Rv2267c
TRIATS	TRIATS	Membrane Metabolism	3.0 h[c] + 2.0 ocdca[c] + tmlgnc[c] + tre[c] --> 3.0 h2o[c] + triat[c]
UAMRH	UDP-MurNAc Hydroxylase	Membrane Metabolism	h[c] + nadph[c] + o2[c] + uamr[c] --> h2o[c] + nadp[c] + ugmr[c]	Rv3818
S7PI	Sedoheptulose 7-phosphate isomerase	Membrane Metabolism	s7p[c] --> gmhep7p[c]	Rv0113
GMHEPK	D-glycero-D-manno-heptose 7-phosphate kinase	Membrane Metabolism	atp[c] + gmhep7p[c] --> adp[c] + gmhep17bp[c] + h[c]	Rv0115
CMLDC	4 carboxymuconolactone decarboxylase	Miscellaneous	4cml[c] --> 5odhf2a[c] + co2[c] + h[c]	Rv0771 or Rv0464c
H2CO3D	Carboxylic acid dissociation	Miscellaneous	co2[c] + h2o[c] <=> h2co3[c]	Rv3273 or Rv3588c or Rv1284
HCO3E	HCO3 equilibration reaction	Miscellaneous	co2[c] + h2o[c] <=> h[c] + hco3[c]	Rv3588c or Rv1284 or Rv3273
NTP3	Nucleoside-triphosphatase (GTP)	Miscellaneous	gtp[c] + h2o[c] --> gdp[c] + h[c] + pi[c]	Rv0684
MBTK3	MBTK3	Mycobactin biosynthesis	h[c] + malACP[c] + n6hlys[c] --> ACP[c] + n6hlysmal[c]	Rv1347c
MBTG	MNXR6565	Mycobactin biosynthesis	lys__L[c] + nadph[c] + o2[c] <=> h2o[c] + n6hlys[c] + nadp[c]	Rv2378c
MBTA3	MBTA3	Mycobactin biosynthesis	acac[c] + 3.0 h[c] + n6hlys[c] + n6hlysmal[c] + nadh[c] + salc[c] + thr__L[c] --> 6.0 h2o[c] + mcbtm[c] + nad[c]	Rv2384 and Rv2383c and Rv2382c and Rv2381c and Rv2380c and Rv2379c and Rv2377c
MBTA1	MBTA1	Mycobactin biosynthesis	acac[c] + h[c] + n6hlys[c] + n6hlysmal[c] + nadh[c] + salc[c] + thr__L[c] --> 6.0 h2o[c] + mcbtt[c] + nad[c]	Rv2384 and Rv2383c and Rv2382c and Rv2381c and Rv2380c and Rv2379c and Rv2377c
SALSYN	Salicylate synthase	Mycobactin biosynthesis	ichor[c] --> pyr[c] + salc[c]	Rv2386c
FAMPL1	Fatty Acid Ligase AMP (mycolic acid)	Mycolic Acid Biosynthesis	amp[c] + h[c] + meroacidcyc2ACP[c] --> ACP[c] + meroacidcyc2AMP[c]	Rv3801c
FAMPL2	FAMPL2	Mycolic Acid Biosynthesis	amp[c] + h[c] + mmeroacidcyc2ACP[c] --> ACP[c] + mmeroacidcyc2AMP[c]	Rv3801c
FAMPL3	FAMPL3	Mycolic Acid Biosynthesis	amp[c] + h[c] + kmeroacidcyc2ACP[c] --> ACP[c] + kmeroacidcyc2AMP[c]	Rv3801c
FAMPL4	FAMPL4	Mycolic Acid Biosynthesis	amp[c] + h[c] + mmmeroacidcyc1ACP[c] --> ACP[c] + mmmeroacidcyc1AMP[c]	Rv3801c
FAMPL5	Fatty Acid Ligase AMP (mycolic acid)	Mycolic Acid Biosynthesis	amp[c] + h[c] + mkmeroacidcyc1ACP[c] --> ACP[c] + mkmeroacidcyc1AMP[c]	Rv3801c
MYC1CYC1	MYC1CYC1	Mycolic Acid Biosynthesis	amet[c] + meroacidACP[c] --> ahcys[c] + h[c] + meroacidcyc1ACP[c]	Rv0470c
MYC1CYC2	MYC1CYC2	Mycolic Acid Biosynthesis	amet[c] + mmeroacidACP[c] --> ahcys[c] + h[c] + mmeroacidcyc1ACP[c]	Rv0470c
MYC1CYC3	MYC1CYC3	Mycolic Acid Biosynthesis	amet[c] + kmeroacidACP[c] --> ahcys[c] + h[c] + kmeroacidcyc1ACP[c]	Rv0470c
MYC1CYC4	MYC1CYC4	Mycolic Acid Biosynthesis	amet[c] + mmmeroacidACP[c] --> ahcys[c] + h[c] + mmmeroacidcyc1ACP[c]	Rv0503c or Rv0644c
MYC1CYC5	Mycolic Acid Cyclopropanation	Mycolic Acid Biosynthesis	amet[c] + mkmeroacidACP[c] --> ahcys[c] + h[c] + mkmeroacidcyc1ACP[c]	Rv0644c
MYC1M1	MYC1M1	Mycolic Acid Biosynthesis	amet[c] + h2o[c] + mmeroacidACP[c] --> ahcys[c] + h[c] + mmmeroacidACP[c]	Rv0644c or Rv0642c or Rv0645c or Rv0503c
MYC1M2	MYC1M2	Mycolic Acid Biosynthesis	amet[c] + h2o[c] + kmeroacidACP[c] --> ahcys[c] + h[c] + mkmeroacidACP[c]	Rv0644c or Rv0642c or Rv0503c or Rv0645c
MYC2CYC1	MYC2CYC1	Mycolic Acid Biosynthesis	amet[c] + meroacidcyc1ACP[c] --> ahcys[c] + h[c] + meroacidcyc2ACP[c]	Rv0644c
MYC2CYC2	MYC2CYC2	Mycolic Acid Biosynthesis	amet[c] + mmeroacidcyc1ACP[c] --> ahcys[c] + h[c] + mmeroacidcyc2ACP[c]	Rv0644c
MYC2CYC3	MYC2CYC3	Mycolic Acid Biosynthesis	amet[c] + kmeroacidcyc1ACP[c] --> ahcys[c] + h[c] + kmeroacidcyc2ACP[c]	Rv0644c
MYCON1	Mycolic Acid Condensation	Mycolic Acid Biosynthesis	chexccoa[c] + 2.0 h2o[c] + meroacidcyc2AMP[c] --> amp[c] + co2[c] + coa[c] + 2.0 h[c] + mycolate[c]	Rv3800c
MYCON2	MYCON2	Mycolic Acid Biosynthesis	chexccoa[c] + 2.0 h2o[c] + mmeroacidcyc2AMP[c] --> amp[c] + co2[c] + coa[c] + 2.0 h[c] + mmycolate[c]	Rv3800c
MYCON3	MYCON3	Mycolic Acid Biosynthesis	chexccoa[c] + 2.0 h2o[c] + kmeroacidcyc2AMP[c] --> amp[c] + co2[c] + coa[c] + 2.0 h[c] + kmycolate[c]	Rv3800c
MYCON4	MYCON4	Mycolic Acid Biosynthesis	chexccoa[c] + 2.0 h2o[c] + mmmeroacidcyc1AMP[c] --> amp[c] + co2[c] + coa[c] + 2.0 h[c] + mmmycolate[c]	Rv3800c
MYCON5	Mycolic Acid Condensation	Mycolic Acid Biosynthesis	chexccoa[c] + 2.0 h2o[c] + mkmeroacidcyc1AMP[c] --> amp[c] + co2[c] + coa[c] + 2.0 h[c] + mkmycolate[c]	Rv3800c
MYCSacp50	MYCSacp50	Mycolic Acid Biosynthesis	33.0 h[c] + hexc[c] + 12.0 malACP[c] + 24.0 nadph[c] --> 11.0 ACP[c] + 12.0 co2[c] + 13.0 h2o[c] + meroacidACP[c] + 24.0 nadp[c]	(Rv1483 and Rv2245 and Rv2246) or (Rv0098 and Rv2245 and Rv2246)
MYCSacp56	MYCSacp56	Mycolic Acid Biosynthesis	42.0 h[c] + hexc[c] + 15.0 malACP[c] + 30.0 nadph[c] --> 14.0 ACP[c] + 15.0 co2[c] + 16.0 h2o[c] + mmeroacidACP[c] + 30.0 nadp[c]	(Rv1483 and Rv2245 and Rv2246) or (Rv0098 and Rv2245 and Rv2246)
MYCSacp58	MYCSacp58	Mycolic Acid Biosynthesis	47.0 h[c] + hexc[c] + 16.0 malACP[c] + 30.0 nadph[c] --> 15.0 ACP[c] + 16.0 co2[c] + 17.0 h2o[c] + kmeroacidACP[c] + 30.0 nadp[c]	(Rv1483 and Rv2245 and Rv2246) or (Rv0098 and Rv2245 and Rv2246)
OTSB1	MNXR90564	Mycolic acid pathway	h2o[c] + tre6mmp[c] --> h[c] + pi[c] + tre6mm[c]	Rv3400 or Rv2006
MYCOPP	MNXR90581	Mycolic acid pathway	c78mycolateACP[c] + ppm[c] --> ACP[c] + c78mycolatepp[c]	Rv3802c
TMMYCO	TMMYCO	Mycolic acid pathway	c78mycolatepp[c] + tre6p[c] --> ppm[c] + tre6mmp[c]	Rv1288 or Rv0519c or Rv0774c
MYCOE	MYCOE	Mycolic acid pathway	ACP[c] + 1.75 h2o[c] + 0.25 kmycolate[c] + 0.25 mkmycolate[c] + 0.25 mmycolate[c] + 0.25 mycolate[c] --> c78mycolateACP[c] + 1.5 co2[c] + 6.0 h[c]
PPM1	MNXR76028	Mycolic acid pathway	gdpmann[c] + udcpp[c] --> gdp[c] + ppm[c]	Rv2051c
FBPA	MNXR90624	Mycolic acid pathway	h2o[c] + 2.0 tre6mm[c] --> 2.0 h[c] + tdm3[c] + tre[c]	Rv3804c and Rv1886c and Rv0129c and Rv3803c
BIRA	BIRA	Mycolic acid pathway	accb[c] + atp[c] + h2o[c] --> amp[c] + bccp[c] + h[c] + ppi[c]	Rv3279c
ACCD3	ACCD3	Mycolic acid pathway	accoa[c] + bccpco2[c] --> accb[c] + h[c] + malcoa[c]	Rv0904c
ACCA3	ACCA3	Mycolic acid pathway	atp[c] + bccp[c] + hco3[c] --> adp[c] + bccpco2[c] + pi[c]	Rv3285
NADDP_1	NAD diphosphatase	Nicotinate and nicotinamide metabolism	h2o[c] + nad[c] --> amp[c] + h[c] + nmn[c]	Rv3199c
NMNAT_1	Nicotinamide-nucleotide adenylyltransferase	Nicotinate and nicotinamide metabolism	atp[c] + nmn[c] --> nad[c] + ppi[c]	Rv2421c
ADNK1	Adenosine kinase	Nucleotide Salvage Pathway	adn[c] + atp[c] --> adp[c] + amp[c] + h[c]	Rv2202c
ADNK3	Adenosine kinase	Nucleotide Salvage Pathway	adn[c] + gtp[c] --> amp[c] + gdp[c] + h[c]	Rv2202c
ADNK4	Adenosine kinase	Nucleotide Salvage Pathway	adn[c] + dgtp[c] --> amp[c] + dgdp[c] + h[c]	Rv2202c
CYTDK2	Cytidine kinase (GTP)	Nucleotide Salvage Pathway	cytd[c] + gtp[c] --> cmp[c] + gdp[c] + h[c]
DADA	Deoxyadenosine deaminase	Nucleotide Salvage Pathway	dad_2[c] + h2o[c] + h[c] --> din[c] + nh4[c]
DADK	Deoxyadenylate kinase	Nucleotide Salvage Pathway	atp[c] + damp[c] <=> adp[c] + dadp[c]
GALT	Galactose 1 phosphate uridylyltransferase	Nucleotide Salvage Pathway	gal1p[c] + h[c] + utp[c] <=> ppi[c] + udpgal[c]	Rv0619 or Rv0618
GSNK	Guanosine kinase	Nucleotide Salvage Pathway	atp[c] + gsn[c] --> adp[c] + gmp[c] + h[c]
GUAD	Guanine deaminase	Nucleotide Salvage Pathway	gua[c] + h2o[c] + h[c] --> nh4[c] + xan[c]
GUAPRT	Guanine phosphoribosyltransferase	Nucleotide Salvage Pathway	gua[c] + prpp[c] --> gmp[c] + ppi[c]	Rv3624c
INSK	Insosine kinase	Nucleotide Salvage Pathway	atp[c] + ins[c] --> adp[c] + h[c] + imp[c]
NTD10	5'-nucleotidase (XMP)	Nucleotide Salvage Pathway	h2o[c] + xmp[c] --> pi[c] + xtsn[c]
NTD11	5'-nucleotidase (IMP)	Nucleotide Salvage Pathway	h2o[c] + imp[c] --> ins[c] + pi[c]
NTD3	5'-nucleotidase (dCMP)	Nucleotide Salvage Pathway	dcmp[c] + h2o[c] --> dcyt[c] + pi[c]
NTD5	5'-nucleotidase (dTMP)	Nucleotide Salvage Pathway	dtmp[c] + h2o[c] --> pi[c] + thymd[c]
NTD6	5'-nucleotidase (dAMP)	Nucleotide Salvage Pathway	damp[c] + h2o[c] --> dad_2[c] + pi[c]
NTD7	5'-nucleotidase (AMP)	Nucleotide Salvage Pathway	amp[c] + h2o[c] --> adn[c] + pi[c]
NTD8	5'-nucleotidase (dGMP)	Nucleotide Salvage Pathway	dgmp[c] + h2o[c] --> dgsn[c] + pi[c]
NTD9	5'-nucleotidase (GMP)	Nucleotide Salvage Pathway	gmp[c] + h2o[c] --> gsn[c] + pi[c]
NTPP2	Nucleoside triphosphate pyrophosphorylase (gtp)	Nucleotide Salvage Pathway	gtp[c] + h2o[c] --> gmp[c] + h[c] + ppi[c]
NTPP3	Nucleoside triphosphate pyrophosphorylase (dctp)	Nucleotide Salvage Pathway	dctp[c] + h2o[c] --> dcmp[c] + h[c] + ppi[c]
NTPP5	Nucleoside triphosphate pyrophosphorylase (datp)	Nucleotide Salvage Pathway	datp[c] + h2o[c] --> damp[c] + h[c] + ppi[c]
NTPP7	Nucleoside triphosphate pyrophosphorylase (dttp)	Nucleotide Salvage Pathway	dttp[c] + h2o[c] --> dtmp[c] + h[c] + ppi[c]
NTPP8	Nucleoside triphosphate pyrophosphorylase (utp)	Nucleotide Salvage Pathway	h2o[c] + utp[c] --> h[c] + ppi[c] + ump[c]
TMDK1	Thymidine kinase (ATP:thymidine)	Nucleotide Salvage Pathway	atp[c] + thymd[c] --> adp[c] + dtmp[c] + h[c]
UDPG4E	UDPglucose 4-epimerase	Nucleotide Salvage Pathway	udpg[c] <=> udpgal[c]	Rv3634c or Rv0501 or Rv0536
UDPGD	UDPglucose 6-dehydrogenase	Nucleotide Salvage Pathway	h2o[c] + 2.0 nad[c] + udpg[c] --> 3.0 h[c] + 2.0 nadh[c] + udpglcur[c]	Rv0322
XPPT	Xanthine phosphoribosyltransferase	Nucleotide Salvage Pathway	prpp[c] + xan[c] --> ppi[c] + xmp[c]	Rv3624c
ACODA	Acetylornithine deacetylase	Other Amino Acid Metabolism	acorn[c] + h2o[c] --> ac[c] + orn[c]
AMID4	AMID4	Other Amino Acid Metabolism	ad[c] + h2o[c] --> ac[c] + nh4[c]	Rv2888c or Rv1263 or Rv3375 or Rv2363 or Rv3175
AMPTASECG	Alanyl aminopeptidase (cys-gly)	Other Amino Acid Metabolism	cgly[c] + h2o[c] --> cys__L[c] + gly[c]	Rv2467
BETALDHx	Betaine-aldehyde dehydrogenase	Other Amino Acid Metabolism	betald[c] + h2o[c] + nad[c] --> glyb[c] + 2.0 h[c] + nadh[c]	Rv0223c
BPNT	3',5'-bisphosphate nucleotidase	Other Amino Acid Metabolism	h2o[c] + pap[c] --> amp[c] + pi[c]	Rv2131c
CHOLD	Choline dehydrogenase	Other Amino Acid Metabolism	chol[c] + nad[c] --> betald[c] + h[c] + nadh[c]
DALAOX	D amino acid oxidase	Other Amino Acid Metabolism	ala__D[c] + h2o[c] + o2[c] --> h2o2[c] + nh4[c] + pyr[c]	Rv1905c
FDH	Formate dehydrogenase	Other Amino Acid Metabolism	for[c] + nad[c] --> co2[c] + nadh[c]	(Rv2899c and Rv2900c) or Rv0087
GTMLT	G glutamyltransferase	Other Amino Acid Metabolism	ala__L[c] + gthrd[c] --> cgly[c] + gluala[c]	Rv0773c and Rv2394
HSST	Homoserine O-succinyltransferase	Other Amino Acid Metabolism	hom__L[c] + succoa[c] --> coa[c] + suchms[c]
METSOXR1	L-methionine-S-oxide reductase	Other Amino Acid Metabolism	metsox_S__L[c] + trdrd[c] --> h2o[c] + met__L[c] + trdox[c]	Rv0137c
METSOXR2	L-methionine-R-sulfoxide reductase	Other Amino Acid Metabolism	metsox_R__L[c] + trdrd[c] --> h2o[c] + met__L[c] + trdox[c]	Rv2674
NH4OHDs	NH4OH dissociation	Other Amino Acid Metabolism	h[c] + nh4oh[c] <=> h2o[c] + nh4[c]
PAPSR	Phosphoadenylyl-sulfate reductase (thioredoxin)	Other Amino Acid Metabolism	paps[c] + trdrd[c] <=> 2.0 h[c] + pap[c] + so3[c] + trdox[c]	Rv2392
PGAMT	Phosphoglucosamine mutase	Other Amino Acid Metabolism	gam1p[c] <=> gam6p[c]	Rv3441c
PHETA1	Phenylalanine transaminase	Other Amino Acid Metabolism	akg[c] + phe__L[c] <=> glu__L[c] + phpyr[c]	Rv3565 or Rv0337c
TARTD	L(+)-tartrate dehydratase	Other Amino Acid Metabolism	tartr__L[c] --> h2o[c] + oaa[c]
TRPTA	Tryptophan transaminase	Other Amino Acid Metabolism	akg[c] + trp__L[c] <=> glu__L[c] + indpyr[c]
TYRTA	Tyrosine transaminase	Other Amino Acid Metabolism	akg[c] + tyr__L[c] <=> 34hpp[c] + glu__L[c]	Rv3565 or Rv0337c
ROSFE	RXN-12540	Other	fe2[c] + h2o2[c] + h[c] --> fe3[c] + h2o[c] + oh1[c]
MAK	RXN-12960	Other	atp[c] + malt[c] <=> adp[c] + h[c] + malt1p[c]	Rv0127
TBSYNLDPS	Halima-5(6),13-dien-15-yl-diphosphate lyase (cyclizing)	Other	ggdp[c] --> tbsinyldp[c]	Rv3377c
TBSNLS1	Tuberculosinyl diphosphate diphosphohydrolase (tuberculosinol forming)	Other	h2o[c] + tbsinyldp[c] --> ppi[c] + tbsinol[c]	Rv3378c
TBSNLS2	Tuberculosinyl diphosphate diphosphohydrolase (isotuberculosinol forming)	Other	h2o[c] + tbsinyldp[c] --> isotbsinol_13S[c] + ppi[c]	Rv3378c
TBSNLS3	RXN-14039	Other	h2o[c] + tbsinyldp[c] --> isotbsinol_13R[c] + ppi[c]	Rv3378c
AMMQT8_2	S-adenosylmethione:2-demethylmenaquinone methyltransferase	Oxidative Phosphorylation	2dmmq8[c] + amet[c] --> ahcys[c] + h[c] + mqn8[c]
ATPS4r	ATP synthase (four protons for one ATP)	Oxidative Phosphorylation	adp[c] + 4.0 h[e] + pi[c] <=> atp[c] + h2o[c] + 3.0 h[c]	Rv1308 and Rv1304 and Rv1311 and Rv1310 and Rv1305 and Rv1306 and Rv1309 and Rv1307
CYO1a	CYO1a	Oxidative Phosphorylation	2.0 ficytc[c] + 2.0 h[c] + qh2[c] --> 2.0 focytc[c] + 2.0 h[e] + q[c]	Rv2195 and Rv2196 and Rv2194
CYO1b	CYO1b	Oxidative Phosphorylation	2.0 focytc[c] + 0.5 o2[c] --> 2.0 ficytc[c] + h2o[c]	Rv2193 and Rv1451 and Rv3043c and Rv2200c
ICHORS	Isochorismate synthase	Oxidative Phosphorylation	chor[c] --> ichor[c]	Rv3215
MNDNS1	MNDNS1	Oxidative Phosphorylation	dhna[c] + 3.0 h[c] + 2.0 nadph[c] --> 2.0 h2o[c] + mndn[c] + 2.0 nadp[c]
MNDNS2	MNDNS2	Oxidative Phosphorylation	dhna[c] + 3.0 h[c] + 2.0 nadh[c] --> 2.0 h2o[c] + mndn[c] + 2.0 nad[c]
NADH10	NADH dehydrogenase (menaquinone-8 & 0 protons)	Oxidative Phosphorylation	h[c] + mqn8[c] + nadh[c] --> mql8[c] + nad[c]	Rv0082 and Rv3145 and Rv3146 and Rv3147 and Rv3148 and Rv3149 and Rv3150 and Rv3151 and Rv3152 and Rv3153 and Rv3154 and Rv3155 and Rv3156 and Rv3157 and Rv3158
NADH5	NADH dehydrogenase (ubiquinone-8 )	Oxidative Phosphorylation	h[c] + nadh[c] + q8[c] --> nad[c] + q8h2[c]	Rv0392c or Rv1854c
NADH9	NADH dehydrogenase (demethylmenaquinone-8 & 0 protons)	Oxidative Phosphorylation	2dmmq8[c] + h[c] + nadh[c] --> 2dmmql8[c] + nad[c]	Rv0082 and Rv3145 and Rv3146 and Rv3147 and Rv3148 and Rv3149 and Rv3150 and Rv3151 and Rv3152 and Rv3153 and Rv3154 and Rv3155 and Rv3156 and Rv3157 and Rv3158
PPA	Inorganic diphosphatase	Oxidative Phosphorylation	h2o[c] + ppi[c] --> h[c] + 2.0 pi[c]	Rv3628
5DGLCNR	5-dehydro-D-gluconate reductase	Pantothenate and CoA Metabolism	5dglcn[c] + h[c] + nadph[c] <=> glcn[c] + nadp[c]	Rv2573
ACPS1	Acyl-carrier protein synthase	Pantothenate and CoA Metabolism	apoACP[c] + coa[c] --> ACP[c] + h[c] + pap[c]	Rv2523c
DPCOAK	Dephospho-CoA kinase	Pantothenate and CoA Metabolism	atp[c] + dpcoa[c] --> adp[c] + coa[c] + h[c]	Rv1631
DPR	2-dehydropantoate 2-reductase	Pantothenate and CoA Metabolism	2dhp[c] + h[c] + nadph[c] --> nadp[c] + pant__R[c]	Rv2573
MOHMT	3-methyl-2-oxobutanoate hydroxymethyltransferase	Pantothenate and CoA Metabolism	3mob[c] + h2o[c] + mlthf[c] --> 2dhp[c] + thf[c]	Rv2225
NADK	NAD kinase	Pantothenate and CoA Metabolism	atp[c] + nad[c] --> adp[c] + h[c] + nadp[c]	Rv1695
NAPRT	NAPRTase (rev)	Pantothenate and CoA Metabolism	h[c] + nac[c] + prpp[c] <=> nicrnt[c] + ppi[c]	Rv0573c or Rv1330c
NNAM	Nicotinamidase	Pantothenate and CoA Metabolism	h2o[c] + ncam[c] <=> nac[c] + nh4[c]	Rv2043c
NNATr	Nicotinate-nucleotide adenylyltransferase	Pantothenate and CoA Metabolism	atp[c] + h[c] + nicrnt[c] --> dnad[c] + ppi[c]	Rv2421c
NNDPR	Nicotinate-nucleotide diphosphorylase (carboxylating)	Pantothenate and CoA Metabolism	2.0 h[c] + prpp[c] + quln[c] --> co2[c] + nicrnt[c] + ppi[c]	Rv1596
PANTS	Pantothenate synthase	Pantothenate and CoA Metabolism	ala_B[c] + atp[c] + pant__R[c] --> amp[c] + h[c] + pnto__R[c] + ppi[c]	Rv3602c
PDX5POi	Pyridoxine 5'-phosphate oxidase	Pantothenate and CoA Metabolism	o2[c] + pdx5p[c] <=> h2o2[c] + pydx5p[c]	Rv2607
PNTK	Pantothenate kinase	Pantothenate and CoA Metabolism	atp[c] + pnto__R[c] --> 4ppan[c] + adp[c] + h[c]	Rv1092c
PPCDC	Phosphopantothenoylcysteine decarboxylase	Pantothenate and CoA Metabolism	4ppcys[c] + h[c] --> co2[c] + pan4p[c]	Rv1391
PTPATi	Pantetheine-phosphate adenylyltransferase	Pantothenate and CoA Metabolism	atp[c] + h[c] + pan4p[c] --> dpcoa[c] + ppi[c]	Rv2965c
PYAM5PO	Pyridoxamine 5'-phosphate oxidase	Pantothenate and CoA Metabolism	h2o[c] + o2[c] + pyam5p[c] --> h2o2[c] + nh4[c] + pydx5p[c]	Rv2607 or Rv1155 or Rv2074
QULNS	Quinolinate synthase	Pantothenate and CoA Metabolism	dhap[c] + iasp[c] --> 2.0 h2o[c] + pi[c] + quln[c]	Rv1594
DRPA	Deoxyribose-phosphate aldolase	Pentose Phosphate Pathway	2dr5p[c] --> acald[c] + g3p[c]	Rv0478
G6PDH2r	Glucose 6-phosphate dehydrogenase	Pentose Phosphate Pathway	g6p[c] + nadp[c] --> 6pgl[c] + h[c] + nadph[c]	Rv1447c or Rv1121
GND	Phosphogluconate dehydrogenase	Pentose Phosphate Pathway	6pgc[c] + nadp[c] --> co2[c] + nadph[c] + ru5p__D[c]	Rv1122 or Rv1844c
PGL	6-phosphogluconolactonase	Pentose Phosphate Pathway	6pgl[c] + h2o[c] --> 6pgc[c] + h[c]	Rv1445c
PRPPS	Phosphoribosylpyrophosphate synthetase	Pentose Phosphate Pathway	atp[c] + r5p[c] <=> amp[c] + h[c] + prpp[c]	Rv1017c
RBK	Ribokinase	Pentose Phosphate Pathway	atp[c] + rib__D[c] --> adp[c] + h[c] + r5p[c]	Rv2436
RPE	Ribulose 5-phosphate 3-epimerase	Pentose Phosphate Pathway	ru5p__D[c] <=> xu5p__D[c]	Rv1408
RPI	Ribose-5-phosphate isomerase	Pentose Phosphate Pathway	r5p[c] <=> ru5p__D[c]	Rv2465c
TALA	Transaldolase	Pentose Phosphate Pathway	g3p[c] + s7p[c] <=> e4p[c] + f6p[c]	Rv1448c
TKT1	Transketolase	Pentose Phosphate Pathway	r5p[c] + xu5p__D[c] <=> g3p[c] + s7p[c]	Rv1449c
TKT2	Transketolase	Pentose Phosphate Pathway	e4p[c] + xu5p__D[c] <=> f6p[c] + g3p[c]	Rv1449c
G6PDH3	G6PDH3	Pentose Phosphate Pathway	f420_2[c] + g6p[c] --> 6pgl[c] + f420_2h2[c]	Rv0407 and Rv0132c
DRBK	Deoxyribokinase	Pentose Phosphate Pathway	atp[c] + drib[c] <=> 2dr5p[c] + adp[c] + h[c]
5DOAN_1	5'-deoxyadenosine nuclosidase	Pentose Phosphate Pathway	dad_5[c] + h2o[c] <=> ade[c] + drib[c]
GLNSP1	GLNSP1	Peptidoglycan Metabolism	atp[c] + nh4[c] + uaaAgla[c] --> adp[c] + h[c] + pi[c] + uaaAgtla[c]	Rv1878 and Rv2220 and Rv2222c and Rv2860c
GLNSP2	Glutamine synthetase (uaaGgla)	Peptidoglycan Metabolism	atp[c] + nh4[c] + uaaGgla[c] --> adp[c] + h[c] + pi[c] + uaaGgtla[c]	Rv1878 and Rv2220 and Rv2222c and Rv2860c
GLNSP3	GLNSP3	Peptidoglycan Metabolism	atp[c] + nh4[c] + uaagmda[c] --> adp[c] + h[c] + pi[c] + uaagtmda[c]	Rv1878 and Rv2220 and Rv2222c and Rv2860c
PAPPT1	Phospho N acetylmuramoyl pentapeptide transferase alpha glutamate	Peptidoglycan Metabolism	uAgla[c] + udcpp[c] --> uaAgla[c] + ump[c]	Rv2156c
PAPPT2	Phospho-N-acetylmuramoyl-pentapeptide-transferase (gamma-glutamate)	Peptidoglycan Metabolism	uGgla[c] + udcpp[c] --> uaGgla[c] + ump[c]	Rv2156c
PAPPT3	Phospho-N-acetylmuramoyl-pentapeptide-transferase (meso-2,6-diaminopimelate)	Peptidoglycan Metabolism	udcpp[c] + ugmda[c] --> uagmda[c] + ump[c]	Rv2156c
PGPPT3	PGPPT3	Peptidoglycan Metabolism	udcpp[c] + uggmda[c] --> ugggmda[c] + ump[c]	Rv2156c
PPTGS	Peptidoglycan subunit synthesis	Peptidoglycan Metabolism	uaagmda[c] --> h[c] + peptido_EC[c] + udcpdp[c]	Rv2163c and Rv3627c
PPTGS_TB1	PPTGS TB1	Peptidoglycan Metabolism	uaaAgla[c] --> h[c] + peptido_TB1[c] + udcpdp[c]	Rv2163c and Rv3627c
PPTGS_TB2	PPTGS TB2	Peptidoglycan Metabolism	uaaGgla[c] --> h[c] + peptido_TB2[c] + udcpdp[c]	Rv2163c and Rv3627c
UAAGDS	UDP-N-acetylmuramoyl-L-alanyl-D-glutamyl-meso-2,6-diaminopimelate synthetase	Peptidoglycan Metabolism	26dap__M[c] + atp[c] + uamag[c] --> adp[c] + h[c] + pi[c] + ugmd[c]	Rv2158c
UAAGLS1	UAAGLS1	Peptidoglycan Metabolism	atp[c] + lys__L[c] + uamag[c] --> adp[c] + h[c] + pi[c] + uAgl[c]
UAAGLS2	UDP-N-acetylmuramoyl-L-alanyl-D-glutamyl-L-lysine synthetase (gamma-glutamate)	Peptidoglycan Metabolism	atp[c] + lys__L[c] + uamag[c] --> adp[c] + h[c] + pi[c] + uGgl[c]
UAGPT1	UDP N acetylglucosamine N acetylmuramyl pentapeptide pyrophosphoryl undecaprenol N acetylglucosamine transferase	Peptidoglycan Metabolism	uaAgla[c] + uacgam[c] --> h[c] + uaaAgla[c] + udp[c]	Rv2153c
UAGPT2	UDP-N-acetylglucosamine-N-acetylmuramyl-(pentapeptide)pyrophosphoryl-undecaprenol N-acetylglucosamine transferase	Peptidoglycan Metabolism	uaGgla[c] + uacgam[c] --> h[c] + uaaGgla[c] + udp[c]	Rv2153c
UAGPT3	UDP-N-acetylglucosamine-N-acetylmuramyl-(pentapeptide)pyrophosphoryl-undecaprenol N-acetylglucosamine transferase	Peptidoglycan Metabolism	uacgam[c] + uagmda[c] --> h[c] + uaagmda[c] + udp[c]	Rv2153c
UAMAGS	UDP-N-acetylmuramoyl-L-alanyl-D-glutamate synthetase	Peptidoglycan Metabolism	atp[c] + glu__D[c] + uama[c] --> adp[c] + h[c] + pi[c] + uamag[c]	Rv2155c
UAMAS	UDP-N-acetylmuramoyl-L-alanine synthetase	Peptidoglycan Metabolism	ala__L[c] + atp[c] + uamr[c] --> adp[c] + h[c] + pi[c] + uama[c]	Rv2152c
UGAGDS	UGAGDS	Peptidoglycan Metabolism	26dap__M[c] + atp[c] + ugmag[c] --> adp[c] + h[c] + pi[c] + uggmd[c]	Rv2158c
UGGPT3	UGGPT3	Peptidoglycan Metabolism	uacgam[c] + ugggmda[c] --> h[c] + udp[c] + ugagmda[c]	Rv2153c
UGLDDS1_1	UGLDDS1	Peptidoglycan Metabolism	alaala[c] + atp[c] + uAgl[c] --> adp[c] + h[c] + pi[c] + uAgla[c]	Rv2157c
UGLDDS2_2	UGLDDS2	Peptidoglycan Metabolism	alaala[c] + atp[c] + uGgl[c] --> adp[c] + h[c] + pi[c] + uGgla[c]	Rv2157c
UGMAGS	UGMAGS	Peptidoglycan Metabolism	atp[c] + glu__D[c] + ugma[c] --> adp[c] + h[c] + pi[c] + ugmag[c]	Rv2155c
UGMAS	UGMAS	Peptidoglycan Metabolism	ala__L[c] + atp[c] + ugmr[c] --> adp[c] + h[c] + pi[c] + ugma[c]	Rv2152c
UGMDDS	UDP-N-acetylmuramoyl-L-alanyl-D-glutamyl-meso-2,6-diaminopimeloyl-D-alanyl-D-alanine synthetase	Peptidoglycan Metabolism	alaala[c] + atp[c] + ugmd[c] --> adp[c] + h[c] + pi[c] + ugmda[c]	Rv2157c
UGMDDS2	UGMDDS2	Peptidoglycan Metabolism	alaala[c] + atp[c] + uggmd[c] --> adp[c] + h[c] + pi[c] + uggmda[c]	Rv2157c
PHBADA	PHBADA	p-HBAD biosynthesis	4hbz[c] + dtdprmn[c] --> dtdp[c] + rbzn[c]	Rv2962c
PHBADB	PHBADB	p-HBAD biosynthesis	amet[c] + rbzn[c] --> ahcys[c] + phbz1[c]	Rv2959c
PHBADC	PHBADC	p-HBAD biosynthesis	dtdprmn[c] + gdpfuc[c] + h[c] + phbz1[c] --> dtdp[c] + gdp[c] + phbz1g[c]	Rv2957 and Rv2958c
PHBADD	PHBADD	p-HBAD biosynthesis	3.0 amet[c] + phbz1g[c] --> 3.0 ahcys[c] + 3.0 h[c] + phbz2[c]
FRRPPDIMAS	FRRPPDIMAS	Phenolic glycolipid biosynthesis	gdpfuc[c] + rrppdima[c] --> frrppdima[c] + gdp[c] + h[c]	Rv2957
RPPDIMAS	RPPDIMAS	Phenolic glycolipid biosynthesis	dtdprmn[c] + ppdima[c] --> dtdp[c] + h[c] + rppdima[c]	Rv2962c
RRPPDIMAS	RRPPDIMAS	Phenolic glycolipid biosynthesis	dtdprmn[c] + rppdima[c] --> dtdp[c] + h[c] + rrppdima[c]	Rv2958c
CDPMEK	4-(cytidine 5'-diphospho)-2-C-methyl-D-erythritol kinase	Polyprenyl Metabolism	4c2me[c] + atp[c] --> 2p4c2me[c] + adp[c] + h[c]	Rv1011
DCPDP	Decaprenyl-diphosphatase	Polyprenyl Metabolism	decdp_tb[c] + h2o[c] --> decd_tb[c] + h[c] + pi[c]	Rv2136c
DCPDPS	DCPDPS	Polyprenyl Metabolism	frdp[c] + 7.0 ipdp[c] --> decdp_tb[c] + 7.0 ppi[c]
DPPS	Decaprenyl synthase	Polyprenyl Metabolism	frdp[c] + 7.0 ipdp[c] --> decdp[c] + 7.0 ppi[c]
DXPRIi	1-deoxy-D-xylulose reductoisomerase	Polyprenyl Metabolism	dxyl5p[c] + h[c] + nadph[c] --> 2me4p[c] + nadp[c]	Rv2870c
DXPS	1-deoxy-D-xylulose 5-phosphate synthase	Polyprenyl Metabolism	g3p[c] + h[c] + pyr[c] --> co2[c] + dxyl5p[c]	Rv3379c or Rv2682c
GRTT	Geranyltranstransferase	Polyprenyl Metabolism	grdp[c] + ipdp[c] --> frdp[c] + ppi[c]	Rv1086
IPDDI	Isopentenyl-diphosphate D-isomerase	Polyprenyl Metabolism	ipdp[c] <=> dmpp[c]	Rv1745c
IPDPS	1-hydroxy-2-methyl-2-(E)-butenyl 4-diphosphate reductase (ipdp)	Polyprenyl Metabolism	h2mb4p[c] + h[c] + nadh[c] --> h2o[c] + ipdp[c] + nad[c]	Rv3382c
MECDPDH	2C-methyl-D-erythritol 2,4 cyclodiphosphate dehydratase	Polyprenyl Metabolism	2mecdp[c] + h[c] --> h2mb4p[c] + h2o[c]
MECDPS	2-C-methyl-D-erythritol 2,4-cyclodiphosphate synthase	Polyprenyl Metabolism	2p4c2me[c] --> 2mecdp[c] + cmp[c]	Rv3581c
MEPCT	2-C-methyl-D-erythritol 4-phosphate cytidylyltransferase	Polyprenyl Metabolism	2me4p[c] + ctp[c] + h[c] --> 4c2me[c] + ppi[c]	Rv3582c
UDPDPS	Undecaprenyl-diphosphate synthase	Polyprenyl Metabolism	decdp[c] + ipdp[c] --> ppi[c] + udcpdp[c]	Rv2361c
UDPDPS2	UDPDPS2	Polyprenyl Metabolism	decdp_tb[c] + ipdp[c] --> ppi[c] + udcpdp[c]	Rv2361c
HMEDS	R_HMEDS	Polyprenyl Metabolism	2mecdp[c] + 2.0 fdxrd[c] --> 2.0 fdxox[c] + h2o[c] + hmbpp[c]	Rv2868c
HMEDR	R_HMEDR	Polyprenyl Metabolism	2.0 h[c] + hmbpp[c] + nadh[c] --> h2o[c] + ipdp[c] + nad[c]	Rv1110 or Rv3382c
FRTT	Farnesyltranstransferase	Polyprenyl Metabolism	frdp[c] + ipdp[c] --> ggdp[c] + ppi[c]	Rv3398c or Rv2173
IPDPUDCT	R_IPDPUDCT	Polyprenyl Metabolism	ggdp[c] + 7.0 ipdp[c] --> 7.0 ppi[c] + udcpdp[c]	Rv2361c
PPCOAC	Propionyl-CoA carboxylase	Propanoate metabolism	atp[c] + hco3[c] + ppcoa[c] --> adp[c] + h[c] + mmcoa__S[c] + pi[c]	Rv3285 and Rv3280 and Rv3281
MCITD	2-methylcitrate dehydratase	Propanoate Metabolism	2mcit[c] --> 2mcacn[c] + h2o[c]	Rv1130
MCITS	2-methylcitrate synthase	Propanoate Metabolism	h2o[c] + oaa[c] + ppcoa[c] --> 2mcit[c] + coa[c] + h[c]	Rv1131
MICITDr	2-methylisocitrate dehydratase	Propanoate Metabolism	2mcacn[c] + h2o[c] --> micit[c]	Rv1475c
MCITL2	Methylisocitrate lyase	Propanoate Metabolism	micit[c] --> pyr[c] + succ[c]	Rv0467
PPAKr	Propionate kinase	Propanoate Metabolism	adp[c] + ppap[c] <-- atp[c] + ppa[c]	Rv0409
ADA	Adenosine deaminase	Purine and Pyrimidine Biosynthesis	adn[c] + h2o[c] + h[c] --> ins[c] + nh4[c]	Rv3313c
ADK1	Adenylate kinase	Purine and Pyrimidine Biosynthesis	amp[c] + atp[c] <=> 2.0 adp[c]	Rv0733
ADNCYC	Adenylate cyclase	Purine and Pyrimidine Biosynthesis	atp[c] --> camp[c] + ppi[c]	(Rv1318c and Rv1319c and Rv1320c) or Rv1625c or Rv1647 or Rv1264 or Rv2212 or Rv2435c or Rv1120c or Rv1900c or Rv3645 or Rv0386
ADPT	Adenine phosphoribosyltransferase	Purine and Pyrimidine Biosynthesis	ade[c] + prpp[c] --> amp[c] + ppi[c]	Rv2584c
ADSL1r	Adenylsuccinate lyase	Purine and Pyrimidine Biosynthesis	dcamp[c] <=> amp[c] + fum[c]	Rv0777
ADSL2r	Adenylosuccinate lyase	Purine and Pyrimidine Biosynthesis	25aics[c] <=> aicar[c] + fum[c]	Rv0777
ADSS	Adenylosuccinate synthase	Purine and Pyrimidine Biosynthesis	asp__L[c] + gtp[c] + imp[c] --> dcamp[c] + gdp[c] + 2.0 h[c] + pi[c]	Rv0357c
AICART	Phosphoribosylaminoimidazolecarboxamide formyltransferase	Purine and Pyrimidine Biosynthesis	10fthf[c] + aicar[c] <=> fprica[c] + thf[c]	Rv0957
AIRCr	Phosphoribosylaminoimidazole carboxylase	Purine and Pyrimidine Biosynthesis	air[c] + co2[c] --> 5aizc[c] + h[c]	Rv3275c and Rv3276c
ASPCT	Aspartate carbamoyltransferase	Purine and Pyrimidine Biosynthesis	asp__L[c] + cbp[c] --> cbasp[c] + h[c] + pi[c]	Rv1380
CBPS	Carbamoyl-phosphate synthase (glutamine-hydrolysing)	Purine and Pyrimidine Biosynthesis	2.0 atp[c] + gln__L[c] + h2o[c] + hco3[c] --> 2.0 adp[c] + cbp[c] + glu__L[c] + 2.0 h[c] + pi[c]	Rv1383 and Rv1384
CTPS1	CTP synthase NH3	Purine and Pyrimidine Biosynthesis	atp[c] + nh4[c] + utp[c] --> adp[c] + ctp[c] + 2.0 h[c] + pi[c]	Rv1699
CTPS2	CTP synthase (glutamine)	Purine and Pyrimidine Biosynthesis	atp[c] + gln__L[c] + h2o[c] + utp[c] --> adp[c] + ctp[c] + glu__L[c] + 2.0 h[c] + pi[c]	Rv1699
CYTD	Cytidine deaminase	Purine and Pyrimidine Biosynthesis	cytd[c] + h2o[c] + h[c] --> nh4[c] + uri[c]	Rv3315c
CYTK1	Cytidylate kinase (CMP)	Purine and Pyrimidine Biosynthesis	atp[c] + cmp[c] <=> adp[c] + cdp[c]	Rv1712
CYTK2	Cytidylate kinase (dCMP)	Purine and Pyrimidine Biosynthesis	atp[c] + dcmp[c] <=> adp[c] + dcdp[c]	Rv1712
DCTPD	DCTP deaminase	Purine and Pyrimidine Biosynthesis	dctp[c] + h2o[c] + h[c] --> dutp[c] + nh4[c]	Rv0321
DCTPD2	DCTP deaminase	Purine and Pyrimidine Biosynthesis	ctp[c] + h2o[c] + h[c] --> nh4[c] + utp[c]	Rv0321
DCYTD	Deoxycytidine deaminase	Purine and Pyrimidine Biosynthesis	dcyt[c] + h2o[c] + h[c] --> duri[c] + nh4[c]
DGK1	Deoxyguanylate kinase (dGMP:ATP)	Purine and Pyrimidine Biosynthesis	atp[c] + dgmp[c] <=> adp[c] + dgdp[c]	Rv1389
DHORTS	Dihydroorotase	Purine and Pyrimidine Biosynthesis	dhor__S[c] + h2o[c] <=> cbasp[c] + h[c]	Rv1381
DTMPK	DTMP kinase	Purine and Pyrimidine Biosynthesis	atp[c] + dtmp[c] <=> adp[c] + dtdp[c]	Rv3247c
DURIK1	Deoxyuridine kinase (ATP:Deoxyuridine)	Purine and Pyrimidine Biosynthesis	atp[c] + duri[c] --> adp[c] + dump[c] + h[c]
DURIPP	Deoxyuridine phosphorylase	Purine and Pyrimidine Biosynthesis	duri[c] + pi[c] <=> 2dr1p[c] + ura[c]
DUTPDP	DUTP diphosphatase	Purine and Pyrimidine Biosynthesis	dutp[c] + h2o[c] --> dump[c] + h[c] + ppi[c]	Rv2697c
GARFT	Phosphoribosylglycinamide formyltransferase	Purine and Pyrimidine Biosynthesis	10fthf[c] + gar[c] --> fgam[c] + h[c] + thf[c]	Rv0956
GK1	Guanylate kinase (GMP:ATP)	Purine and Pyrimidine Biosynthesis	atp[c] + gmp[c] <=> adp[c] + gdp[c]	Rv1389
GLUPRT	Glutamine phosphoribosyldiphosphate amidotransferase	Purine and Pyrimidine Biosynthesis	gln__L[c] + h2o[c] + prpp[c] --> glu__L[c] + ppi[c] + pram[c]	Rv0808
GMPS2	GMP synthase	Purine and Pyrimidine Biosynthesis	atp[c] + gln__L[c] + h2o[c] + xmp[c] --> amp[c] + glu__L[c] + gmp[c] + 2.0 h[c] + ppi[c]	Rv3396c
GTPDPK	GTP diphosphokinase	Purine and Pyrimidine Biosynthesis	atp[c] + gtp[c] --> amp[c] + gdptp[c] + h[c]	Rv2583c
GTPH1	GTP diphosphohydrolase	Purine and Pyrimidine Biosynthesis	gtp[c] + 2.0 h2o[c] --> gmp[c] + 2.0 h[c] + 2.0 pi[c]	Rv2583c
GUACYC	Guanylate cyclase	Purine and Pyrimidine Biosynthesis	gtp[c] --> 35cgmp[c] + ppi[c]	Rv2435c
HXPRT	Hypoxanthine phosphoribosyltransferase (Hypoxanthine)	Purine and Pyrimidine Biosynthesis	hxan[c] + prpp[c] --> imp[c] + ppi[c]	Rv3624c
IMPC	IMP cyclohydrolase	Purine and Pyrimidine Biosynthesis	h2o[c] + imp[c] <=> fprica[c]	Rv0957
IMPD	IMP dehydrogenase	Purine and Pyrimidine Biosynthesis	h2o[c] + imp[c] + nad[c] --> h[c] + nadh[c] + xmp[c]	Rv3411c and Rv3410c and Rv1843c
INSH	Inosine hydrolase	Purine and Pyrimidine Biosynthesis	h2o[c] + ins[c] --> hxan[c] + rib__D[c]	Rv3393
NDPK1	Nucleoside-diphosphate kinase (ATP:GDP)	Purine and Pyrimidine Biosynthesis	atp[c] + gdp[c] <=> adp[c] + gtp[c]	Rv2445c
NDPK2	Nucleoside-diphosphate kinase (ATP:UDP)	Purine and Pyrimidine Biosynthesis	atp[c] + udp[c] <=> adp[c] + utp[c]	Rv2445c
NDPK3	Nucleoside-diphosphate kinase (ATP:CDP)	Purine and Pyrimidine Biosynthesis	atp[c] + cdp[c] <=> adp[c] + ctp[c]	Rv2445c
NDPK4	Nucleoside-diphosphate kinase (ATP:dTDP)	Purine and Pyrimidine Biosynthesis	atp[c] + dtdp[c] <=> adp[c] + dttp[c]	Rv2445c
NDPK5	Nucleoside-diphosphate kinase (ATP:dGDP)	Purine and Pyrimidine Biosynthesis	atp[c] + dgdp[c] <=> adp[c] + dgtp[c]	Rv2445c
NDPK6	Nucleoside-diphosphate kinase (ATP:dUDP)	Purine and Pyrimidine Biosynthesis	atp[c] + dudp[c] <=> adp[c] + dutp[c]	Rv2445c
NDPK7	Nucleoside-diphosphate kinase (ATP:dCDP)	Purine and Pyrimidine Biosynthesis	atp[c] + dcdp[c] <=> adp[c] + dctp[c]	Rv2445c
NDPK8	Nucleoside-diphosphate kinase (ATP:dADP)	Purine and Pyrimidine Biosynthesis	atp[c] + dadp[c] <=> adp[c] + datp[c]	Rv2445c
NTD1	5'-nucleotidase (dUMP)	Purine and Pyrimidine Biosynthesis	dump[c] + h2o[c] --> duri[c] + pi[c]
NTD2	5'-nucleotidase (UMP)	Purine and Pyrimidine Biosynthesis	h2o[c] + ump[c] --> pi[c] + uri[c]
NTD4	5'-nucleotidase (CMP)	Purine and Pyrimidine Biosynthesis	cmp[c] + h2o[c] --> cytd[c] + pi[c]
NTPP4	Nucleoside triphosphate pyrophosphorylase (ctp)	Purine and Pyrimidine Biosynthesis	ctp[c] + h2o[c] --> cmp[c] + h[c] + ppi[c]	Rv1160
NTPTP1	Nucleoside triphosphate tripolyhydrolase	Purine and Pyrimidine Biosynthesis	dgtp[c] + h2o[c] --> dgsn[c] + pppi[c]	Rv2344c
NTPTP2	Nucleoside triphosphate tripolyhydrolase	Purine and Pyrimidine Biosynthesis	gtp[c] + h2o[c] --> gsn[c] + pppi[c]	Rv2344c
OMPDC	Orotidine-5'-phosphate decarboxylase	Purine and Pyrimidine Biosynthesis	h[c] + orot5p[c] --> co2[c] + ump[c]	Rv1385
ORPT	Orotate phosphoribosyltransferase	Purine and Pyrimidine Biosynthesis	orot5p[c] + ppi[c] <=> orot[c] + prpp[c]	Rv0382c
PDE1	3',5'-cyclic-nucleotide phosphodiesterase	Purine and Pyrimidine Biosynthesis	camp[c] + h2o[c] --> amp[c] + h[c]	Rv0805
PDE4	3',5'-cyclic-nucleotide phosphodiesterase	Purine and Pyrimidine Biosynthesis	35cgmp[c] + h2o[c] --> gmp[c] + h[c]	Rv0805
PPK2	Polyphosphate kinase	Purine and Pyrimidine Biosynthesis	atp[c] + ppi[c] --> adp[c] + pppi[c]	Rv2984
PRAGSr	Phosphoribosylglycinamide synthase	Purine and Pyrimidine Biosynthesis	atp[c] + gly[c] + pram[c] <=> adp[c] + gar[c] + h[c] + pi[c]	Rv0772
PRAIS	Phosphoribosylaminoimidazole synthase	Purine and Pyrimidine Biosynthesis	atp[c] + fpram[c] --> adp[c] + air[c] + 2.0 h[c] + pi[c]	Rv0809
PRASCSi	Phosphoribosylaminoimidazolesuccinocarboxamide synthase	Purine and Pyrimidine Biosynthesis	5aizc[c] + asp__L[c] + atp[c] --> 25aics[c] + adp[c] + h[c] + pi[c]	Rv0780
PRFGS	Phosphoribosylformylglycinamidine synthase	Purine and Pyrimidine Biosynthesis	atp[c] + fgam[c] + gln__L[c] + h2o[c] --> adp[c] + fpram[c] + glu__L[c] + h[c] + pi[c]	Rv0803 and Rv0788
PUNP1	Purine-nucleoside phosphorylase (Adenosine)	Purine and Pyrimidine Biosynthesis	adn[c] + pi[c] <=> ade[c] + r1p[c]	Rv3307
PUNP2	Purine-nucleoside phosphorylase (Deoxyadenosine)	Purine and Pyrimidine Biosynthesis	dad_2[c] + pi[c] <=> 2dr1p[c] + ade[c]	Rv3307
PUNP3	Purine-nucleoside phosphorylase (Guanosine)	Purine and Pyrimidine Biosynthesis	gsn[c] + pi[c] <=> gua[c] + r1p[c]	Rv3307
PUNP4	Purine-nucleoside phosphorylase (Deoxyguanosine)	Purine and Pyrimidine Biosynthesis	dgsn[c] + pi[c] <=> 2dr1p[c] + gua[c]
PUNP5	Purine-nucleoside phosphorylase (Inosine)	Purine and Pyrimidine Biosynthesis	ins[c] + pi[c] <=> hxan[c] + r1p[c]	Rv3307
PUNP6	Purine-nucleoside phosphorylase (Deoxyinosine)	Purine and Pyrimidine Biosynthesis	din[c] + pi[c] <=> 2dr1p[c] + hxan[c]	Rv3307
PUNP7	Purine-nucleoside phosphorylase (Xanthosine)	Purine and Pyrimidine Biosynthesis	pi[c] + xtsn[c] <=> r1p[c] + xan[c]	Rv3307
RNDR1	Ribonucleoside-diphosphate reductase (ADP)	Purine and Pyrimidine Biosynthesis	adp[c] + trdrd[c] --> dadp[c] + h2o[c] + trdox[c]	(Rv3051c and Rv3048c) or (Rv0570 and Rv1981c)
RNDR2	Ribonucleoside-diphosphate reductase (GDP)	Purine and Pyrimidine Biosynthesis	gdp[c] + trdrd[c] --> dgdp[c] + h2o[c] + trdox[c]	Rv3051c and Rv3048c
RNDR3	Ribonucleoside-diphosphate reductase (CDP)	Purine and Pyrimidine Biosynthesis	cdp[c] + trdrd[c] --> dcdp[c] + h2o[c] + trdox[c]	Rv3051c and Rv3048c
RNDR4	Ribonucleoside-diphosphate reductase (UDP)	Purine and Pyrimidine Biosynthesis	trdrd[c] + udp[c] --> dudp[c] + h2o[c] + trdox[c]	(Rv3051c and Rv3048c) or (Rv0570 and Rv1981c)
RNTR4	Ribonucleoside triphosphate reductase UTP	Purine and Pyrimidine Biosynthesis	trdrd[c] + utp[c] --> dutp[c] + h2o[c] + trdox[c]
SADT	Sulfate adenylyltransferase	Purine and Pyrimidine Biosynthesis	atp[c] + h[c] + so4[c] --> aps[c] + ppi[c]	Rv1285 and Rv1286
TMDPP	Thymidine phosphorylase	Purine and Pyrimidine Biosynthesis	pi[c] + thymd[c] <=> 2dr1p[c] + thym[c]	Rv3314c
TMDS	Thymidylate synthase	Purine and Pyrimidine Biosynthesis	dump[c] + mlthf[c] --> dhf[c] + dtmp[c]	Rv2764c
TRDR	Thioredoxin reductase (NADPH)	Purine and Pyrimidine Biosynthesis	h[c] + nadph[c] + trdox[c] --> nadp[c] + trdrd[c]	Rv3913
UMPK	UMP kinase	Purine and Pyrimidine Biosynthesis	atp[c] + ump[c] <=> adp[c] + udp[c]	Rv1712 and Rv2883c
UPPRT	Uracil phosphoribosyltransferase	Purine and Pyrimidine Biosynthesis	prpp[c] + ura[c] --> ppi[c] + ump[c]	Rv3309c
UREA	Urease	Purine and Pyrimidine Biosynthesis	h2o[c] + 2.0 h[c] + urea[c] --> co2[c] + 2.0 nh4[c]	Rv1850 and Rv1849 and Rv1848 and Rv1853 and Rv1851 and Rv1852
URIDK2r	Uridylate kinase (dUMP)	Purine and Pyrimidine Biosynthesis	atp[c] + dump[c] <=> adp[c] + dudp[c]
URIK2	Uridine kinase (GTP:Uridine)	Purine and Pyrimidine Biosynthesis	gtp[c] + uri[c] --> gdp[c] + h[c] + ump[c]
YUMPS	YUMP synthetase	Purine and Pyrimidine Biosynthesis	r5p[c] + ura[c] <=> h2o[c] + psd5p[c]	Rv2793c or Rv3300c
DHORDi	Dihydoorotic acid dehydrogenase irreversible	Purine and Pyrimidine Biosynthesis	dhor__S[c] + o2[c] --> h2o2[c] + orot[c]	Rv2139
BARB	MNXR70450	Purine and Pyrimidine Biosynthesis	h2o[c] + nad[c] + ura[c] <=> barb[c] + h[c] + nadh[c]
DHORD2	Dihydoorotic acid dehydrogenase (quinone8)	Purine and Pyrimidine Biosynthesis	dhor__S[c] + q8[c] --> orot[c] + q8h2[c]	Rv2139
GTPDPDP	Guanosine-5'-triphosphate,3'-diphosphate diphosphatase	Purine and Pyrimidine Biosynthesis	gdptp[c] + h2o[c] <=> h[c] + pi[c] + ppgpp[c]
PPGPPDP	Guanosine-3',5'-bis(diphosphate) 3'-diphosphatase	Purine and Pyrimidine Biosynthesis	h2o[c] + ppgpp[c] --> gdp[c] + ppi[c]
TMDS3	Thymidylate synthase (FAD dependent)	Purine and Pyrimidine Biosynthesis	dump[c] + h[c] + mlthf[c] + nadph[c] --> dtmp[c] + nadp[c] + thf[c]	Rv2754c
ACACT1r	Acetyl-CoA C-acetyltransferase	Pyruvate Metabolism	2.0 accoa[c] <=> aacoa[c] + coa[c]	Rv1323 or Rv3556c or Rv1135A
ACALD	Acetaldehyde dehydrogenase (acetylating)	Pyruvate Metabolism	acald[c] + coa[c] + nad[c] --> accoa[c] + h[c] + nadh[c]	Rv3535c
ACKr	Acetate kinase	Pyruvate Metabolism	ac[c] + atp[c] <=> actp[c] + adp[c]	Rv0409
BDH	BDH	Pyruvate Metabolism	bhb[c] + nad[c] <=> acac[c] + h[c] + nadh[c]
HOPNTAL	4-hydroxy-2-oxopentanoate aldolase	Pyruvate Metabolism	4h2opntn[c] --> acald[c] + pyr[c]	Rv3469c or Rv3534c
INDPYRD	Indole 3 pyruvate decarboxylase	Pyruvate Metabolism	h[c] + indpyr[c] <=> co2[c] + id3acald[c]	Rv0853c
LO	LO	Pyruvate Metabolism	lac__L[c] + o2[c] --> ac[c] + co2[c] + h2o[c]
L_LACD	L LACD	Pyruvate Metabolism	2.0 ficytc[c] + lac__L[c] --> 2.0 focytc[c] + pyr[c]	Rv1872c or Rv0694
L_LACD2	L-Lactate dehydrogenase (ubiquinone)	Pyruvate Metabolism	lac__L[c] + q8[c] --> pyr[c] + q8h2[c]	Rv1872c
L_LACD3	L-Lactate dehydrogenase (menaquinone)	Pyruvate Metabolism	lac__L[c] + mqn8[c] --> mql8[c] + pyr[c]	Rv1872c
MALS	Malate synthase	Pyruvate Metabolism	accoa[c] + glx[c] + h2o[c] --> coa[c] + h[c] + mal__L[c]	Rv1837c
ME1	Malic enzyme (NAD)	Pyruvate Metabolism	mal__L[c] + nad[c] --> co2[c] + nadh[c] + pyr[c]	Rv2332
PFL	Pyruvate formate lyase	Pyruvate Metabolism	coa[c] + pyr[c] --> accoa[c] + for[c]
PPDK	Pyruvate,phosphate dikinase.	Pyruvate Metabolism	atp[c] + pi[c] + pyr[c] --> amp[c] + h[c] + pep[c] + ppi[c]	Rv1127c
PTAr	Phosphotransacetylase	Pyruvate Metabolism	accoa[c] + pi[c] <-- actp[c] + coa[c]	Rv0408
2O4EH	R_2O4EH	Pyruvate Metabolism	2h24pdn[c] + h2o[c] --> 4h2opntn[c]	Rv3536c
MGSA	Methylglyoxal synthase	Pyruvate Metabolism	dhap[c] --> mthgxl[c] + pi[c]
ALCD22_L	Alcohol dehydrogenase (L-lactaldehyde)	Pyruvate Metabolism	lald__L[c] + nad[c] <-- h[c] + mthgxl[c] + nadh[c]	Rv2298
GLYCS_I	R_GLYCS_I	Pyruvate Metabolism	gthrd[c] + mthgxl[c] --> lgt_s[c]	Rv2581c or Rv0634c or Rv2641
GLYCS_II	R_GLYCS_II	Pyruvate Metabolism	h2o[c] + lgt_s[c] --> gthrd[c] + h[c] + lac__L[c]	Rv0577 or Rv0911
LCADi	Lactaldehyde dehydrogenase	Pyruvate Metabolism	h2o[c] + lald__L[c] + nad[c] --> 2.0 h[c] + lac__L[c] + nadh[c]
ACCOAC	Acetyl-CoA carboxylase	Pyruvate Metabolism	accoa[c] + atp[c] + hco3[c] <=> adp[c] + h[c] + malcoa[c] + pi[c]	Rv3285 and Rv2247
L_LACDcm_1	L LACDcm	Pyruvate Metabolism	fmn[c] + lac__L[c] <=> fmnh2[c] + pyr[c]	Rv1872c or Rv0694
ACYP_2	Acylphosphatase (2)	Pyruvate Metabolism	actp[c] + h2o[c] --> ac[c] + h[c] + pi[c]	Rv2922A
ALDD1	Aldehyde dehydrogenase formaldehyde NAD	Redox Metabolism	fald[c] + h2o[c] + nad[c] --> for[c] + 2.0 h[c] + nadh[c]	Rv2259 or Rv1895 or Rv3045
BMNMSHS	BMNMSHS	Redox Metabolism	bmn[c] + msh[c] --> bmnmsh[c] + 2.0 h[c]
CAT	Catalase	Redox Metabolism	2.0 h2o2[c] --> 2.0 h2o[c] + o2[c]	Rv1908c
CIGAMS	Cys-1D-myo-inositol 2-deoxy-D-glucopyranoside synthase	Redox Metabolism	atp[c] + cys__L[c] + igam[c] --> amp[c] + cigam[c] + 2.0 h[c] + ppi[c]	Rv2130c
CMCBTFL	CMCBTFL	Redox Metabolism	cmcbtt[c] + fe3[e] --> fcmcbtt[c]	Rv2895c and Rv1348 and Rv1349
CMCBTFU	CMCBTFU	Redox Metabolism	fcmcbtt[c] --> cmcbtt[c] + fe3[c]	Rv2895c and Rv1348 and Rv1349
CYTBD	Cytochrome oxidase bd (ubiquinol-8: 2 protons)	Redox Metabolism	2.0 h[c] + 0.5 o2[c] + q8h2[c] --> h2o[c] + 2.0 h[e] + q8[c]	(Rv1622c and Rv1620c) or (Rv1622c and Rv1621c)
CYTBD2	CYTBD2	Redox Metabolism	2.0 h[c] + mql8[c] + 0.5 o2[c] --> h2o[c] + 2.0 h[e] + mqn8[c]	Rv1620c and Rv1621c and Rv1622c and Rv1623c
FCOAH2	Formyl coa hydrolase	Redox Metabolism	forcoa[c] + h2o[c] --> coa[c] + for[c] + h[c]	Rv0098 or Rv2605c or Rv1618
FE3Ri	Fe(III) reduction	Redox Metabolism	fadh2[c] + 2.0 fe3[c] --> fad[c] + 2.0 fe2[c] + 2.0 h[c]
FETRANS	FETRANS	Redox Metabolism	fmcbtt[c] <=> fe2[c] + mcbtt[c]
FHL	Formate-hydrogen lyase	Redox Metabolism	for[c] + h[c] --> co2[c] + h2[c]	Rv0084
FORMCOAL	FORMCOAL	Redox Metabolism	atp[c] + coa[c] + for[c] <=> amp[c] + forcoa[c] + ppi[c]
GTHS	Glutathione synthetase	Redox Metabolism	atp[c] + glucys[c] + gly[c] --> adp[c] + gthrd[c] + h[c] + pi[c]
MSHOXH	MSHOXH	Redox Metabolism	h2o[c] + mshfaldox[c] --> for[c] + h[c] + msh[c]
MYCTR	MYCTR	Redox Metabolism	2.0 msh[c] + nadp[c] <=> h[c] + mssg[c] + nadph[c]	Rv2855
MYCTR2	MYCTR2	Redox Metabolism	gthox[c] + 2.0 msh[c] --> 2.0 gthrd[c] + mssg[c]	Rv2855
NO	NO	Redox Metabolism	no[c] + o2s[c] --> no3[c]
NTRIR2x	Nitrite Reductase (NADH)	Redox Metabolism	5.0 h[c] + 3.0 nadh[c] + no2[c] --> 2.0 h2o[c] + 3.0 nad[c] + nh4[c]	Rv0252 and Rv0253
NTRIRy	Nitrite reductase (NADPH)	Redox Metabolism	4.0 h[c] + 3.0 nadph[c] + no2[c] --> h2o[c] + 3.0 nadp[c] + nh4oh[c]	Rv0252 and Rv0253
PRDX	Peroxidase (multiple substrates)	Redox Metabolism	h2o2[c] + meoh[c] --> fald[c] + 2.0 h2o[c]
NAGINS	MNXR21171	Redox Metabolism	h2o[c] + iacgam3p[c] <=> 2.0 h[c] + iacgam[c] + pi[c]
NMO	Nitronate Monooxygenase	Redox Metabolism	etha[c] + fmnh2[c] + o2[c] --> acald[c] + fmn[c] + no2[c]	Rv0021c or Rv1533 or Rv1894c or Rv2781c or Rv3553
SIRA2	MNXR84814	Redox Metabolism	6.0 fdxox[c] + 3.0 h2o[c] + h2s[c] <=> 6.0 fdxrd[c] + 8.0 h[c] + so3[c]	Rv2391
ACP1_FMN	Acid phosphatase (FMN)	Riboflavin Metabolism	fmn[c] + h2o[c] --> pi[c] + ribflv[c]	Rv3310
APRAUR	5-amino-6-(5-phosphoribosylamino)uracil reductase	Riboflavin Metabolism	5apru[c] + h[c] + nadph[c] --> 5aprbu[c] + nadp[c]	Rv2671 or Rv1409
DHPPDA	Diaminohydroxyphosphoribosylaminopyrimidine deaminase	Riboflavin Metabolism	25dhpp[c] + h2o[c] + h[c] --> 5apru[c] + nh4[c]	Rv1409
DHPPDA2	Diaminohydroxyphosphoribosylaminopryrimidine deaminase (25drapp)	Riboflavin Metabolism	25drapp[c] + h2o[c] + h[c] --> 5apru[c] + nh4[c]	Rv2671 or Rv1409
FMNAT	FMN adenylyltransferase	Riboflavin Metabolism	atp[c] + fmn[c] + h[c] --> fad[c] + ppi[c]	Rv2786c
GTPCII	GTP cyclohydrolase II	Riboflavin Metabolism	gtp[c] + 3.0 h2o[c] --> 25dhpp[c] + for[c] + 2.0 h[c] + ppi[c]	Rv1415 or Rv1940
NNDMBRT	Nicotinate-nucleotide dimethylbenzimidazole phosphoribosyltransferase	Riboflavin Metabolism	dmbzid[c] + nicrnt[c] --> 5prdmbz[c] + h[c] + nac[c]	Rv2207
RBFK	Riboflavin kinase	Riboflavin Metabolism	atp[c] + ribflv[c] --> adp[c] + fmn[c] + h[c]	Rv2786c
RBFSa	Riboflavin synthase	Riboflavin Metabolism	4r5au[c] + db4p[c] --> dmlz[c] + 2.0 h2o[c] + pi[c]	Rv1416
RBFSb	Riboflavin synthase	Riboflavin Metabolism	2.0 dmlz[c] --> 4r5au[c] + ribflv[c]	Rv1412
ORNDC	Ornithine Decarboxylase	Spermidine biosynthesis	h[c] + orn[c] --> co2[c] + ptrc[c]	Rv2531c
GLGE	GLGE	Starch and sucrose metabolism	malt1p[c] --> 2.0 14glucan[c] + pi[c]	Rv1327c
TREY	MNXR86764	Starch and sucrose metabolism	2.0 14glucan[c] + h2o[c] --> tre[c]	Rv1564c and Rv1563c and Rv1562c
GLGB	MNXR80417	Starch and sucrose metabolism	14glucan[c] --> glycogen[c]	Rv1326c and Rv3031
GLGP	GLGP	Starch and sucrose metabolism	14glucan[c] + glycogen[c] + 2.0 pi[c] --> 2.0 g1p[c]	Rv1328
AMYL2	MNXR87084	Starch and sucrose metabolism	adpglc[c] <=> 14glucan[c] + adp[c] + h[c]	Rv3032 or Rv1212c
PEPA	MNXR86162	Starch and sucrose metabolism	malt[c] + pi[c] --> h2o[c] + malt6p[c]	Rv0125
ADSK	Adenylyl-sulfate kinase	Sulfur metabolism	aps[c] + atp[c] --> adp[c] + h[c] + paps[c]	Rv1286
IGAMD	1D-myo-inositol 2-Acetamido-2-deoxy-D-glucopyranoside deacetylase	Sulfur metabolism	h2o[c] + iacgam[c] --> ac[c] + igam[c]	Rv1170
MDFDH	MDFDH	Sulfur metabolism	mshfald[c] + nad[c] <=> h[c] + mshfaldox[c] + nadh[c]	Rv2259
MSHAMID	MSHAMID	Sulfur metabolism	bmnmsh[c] + h2o[c] --> acysbmn[c] + igam[c]	Rv1082
MSHS	Mycothiol synthase	Sulfur metabolism	accoa[c] + cigam[c] --> coa[c] + msh[c]	Rv0819
PAPA1	PAPA1	Sulfur metabolism	hphthiocnylcoa[c] + sl659[c] --> coa[c] + sl1278[c]	Rv3824c
PAPA2	PAPA2	Sulfur metabolism	h[c] + pmtcoa[c] + tres[c] --> coa[c] + sl659[c]	Rv3820c
MMPL8	MMPL8	Sulfur metabolism	2.0 hphthiocnylcoa[c] + sl1278[c] --> 2.0 coa[c] + sl1[c]	Rv3823c
APSR	Adenosine 5'-phosphosulfate reductase;	Sulfur metabolism	aps[c] + trdrd[c] --> amp[c] + 2.0 h[c] + so3[c] + trdox[c]	Rv2392
BPNT2	3'-Phospho-5'-adenylyl sulfate 3'-phosphohydrolase	Sulfur metabolism	h2o[c] + paps[c] --> aps[c] + pi[c]	Rv2131c
PMPK	Phosphomethylpyrimidine kinase	Thiamine Metabolism	4ampm[c] + atp[c] --> 2mahmp[c] + adp[c]	Rv0422c
TMPK	Thiamine-phosphate kinase	Thiamine Metabolism	atp[c] + thmmp[c] <=> adp[c] + thmpp[c]	Rv2977c
TMPPP	Thiamine-phosphate diphosphorylase	Thiamine Metabolism	2mahmp[c] + 4mpetz[c] + h[c] --> ppi[c] + thmmp[c]	Rv0414c
DAPDC	Diaminopimelate decarboxylase	Threonine and Lysine Metabolism	26dap__M[c] + h[c] --> co2[c] + lys__L[c]	Rv1293
DAPE	Diaminopimelate epimerase	Threonine and Lysine Metabolism	26dap_LL[c] <=> 26dap__M[c]	Rv2726c
DHDPRy	Dihydrodipicolinate reductase (NADPH)	Threonine and Lysine Metabolism	23dhdp[c] + h[c] + nadph[c] --> nadp[c] + thdp[c]	Rv2773c
DHDPS	Dihydrodipicolinate synthase	Threonine and Lysine Metabolism	aspsa[c] + pyr[c] --> 23dhdp[c] + 2.0 h2o[c] + h[c]	Rv2753c
SDPDS	Succinyl-diaminopimelate desuccinylase	Threonine and Lysine Metabolism	h2o[c] + sl26da[c] --> 26dap_LL[c] + succ[c]	Rv1202
SDPTA	Succinyldiaminopimelate transaminase	Threonine and Lysine Metabolism	akg[c] + sl26da[c] <=> glu__L[c] + sl2a6o[c]	Rv1655 or Rv0858c
THDPS	Tetrahydrodipicolinate succinylase	Threonine and Lysine Metabolism	h2o[c] + succoa[c] + thdp[c] --> coa[c] + sl2a6o[c]	Rv1201c
ACYSBMNt	ACYSBMNt	Transpor	acysbmn[c] <=> acysbmn[e]
ALAt2r	L alanine reversible transport via proton symport	Transpor	ala__L[e] + h[e] <=> ala__L[c] + h[c]
ARB_Dabc	ARB Dabc	Transpor	arab__D[e] + atp[c] + h2o[c] --> adp[c] + arab__D[c] + h[c] + pi[c]
ARBabc	L-arabinose transport via ABC system	Transpor	arab__L[e] + atp[c] + h2o[c] --> adp[c] + arab__L[c] + h[c] + pi[c]
ARBt2r	L-arabinose transport via proton symport	Transpor	arab__L[e] + h[e] <=> arab__L[c] + h[c]
ARGt5r	ARGtiDF	Transpor	arg__L[e] <=> arg__L[c]	Rv2320c
ASNt2r	L asparagine reversible transport via proton symport	Transpor	asn__L[e] + h[e] <=> asn__L[c] + h[c]	Rv2127 or Rv0346c
ASPt2r	L aspartate reversible transport via proton symport	Transpor	asp__L[e] + h[e] <=> asp__L[c] + h[c]	Rv0346c or Rv2127
BALAt2r	Beta Alanine transport in via proton symport	Transpor	ala_B[e] + h[e] <=> ala_B[c] + h[c]	Rv0522
BMNt	BMNt	Transpor	bmn[c] <=> bmn[e]
CAATPS	CAATPS	Transpor	atp[c] + 2.0 ca2[c] + h2o[c] --> adp[c] + 2.0 ca2[e] + h[e] + pi[c]	Rv0107c
CAt4	Calcium transport inout via proton antiporter	Transpor	ca2[c] + h[e] <=> ca2[e] + h[c]	Rv1607
CHLabc	Choline transport via ABC system	Transpor	atp[c] + chol[e] + h2o[c] --> adp[c] + chol[c] + h[c] + pi[c]	Rv3756c and Rv3757c and Rv3758c and Rv3759c
CITabc	Citrate transport via ABC system	Transpor	atp[c] + cit[e] + h2o[c] --> adp[c] + cit[c] + h[c] + pi[c]
CO2t	CO2 transporter via diffusion	Transpor	co2[e] <=> co2[c]
COAt	COAt	Transpor	coa[e] <=> coa[c]
COBALTt5	COBALTt5	Transpor	cobalt2[c] <=> cobalt2[e]	Rv1239c
COt	CO transporter via diffusion	Transpor	co[c] <=> co[e]
CRNabc	L-carnitine transport via ABC system	Transpor	atp[c] + crn[e] + h2o[c] --> adp[c] + crn[c] + h[c] + pi[c]	Rv3756c and Rv3757c and Rv3758c and Rv3759c
CYTDt2	Cytidine transport in via proton symport	Transpor	cytd[e] + h[e] <=> cytd[c] + h[c]
Clt	Major Facilitator(MFS) TCDB:2.A.1.14.6	Transpor	cl[e] <=> cl[c]	Rv0143c
Cuabc	Copper transport via ABC system	Transpor	atp[c] + cu2[e] + h2o[c] --> adp[c] + cu2[c] + h[c] + pi[c]	Rv0092 or Rv0103c
Cut1	Copper export via ATPase	Transpor	atp[c] + cu2[c] + h2o[c] --> adp[c] + cu2[e] + h[c] + pi[c]	Rv0092 or Rv0103c
DALAt2r	D-alanine transport via proton symport	Transpor	ala__D[e] + h[e] <=> ala__D[c] + h[c]	Rv1704c
DSERt2	D-serine transport via proton symport	Transpor	h[e] + ser__D[e] <=> h[c] + ser__D[c]	Rv1704c
ETHAt	Ethanolamine transport via diffusion extracellular	Transpor	etha[e] <=> etha[c]
ADtr	Acetamide transport, extracellular	Transpor	ad[e] <=> ad[c]
FUMt2r	Fumarate reversible transport via symport	Transpor	fum[e] + h[e] <=> fum[c] + h[c]	Rv2443
GALt2	D galactose transport in via proton symport	Transpor	gal[e] + h[e] --> gal[c] + h[c]	Rv3331
GLCabc	D-glucose transport via ABC system	Transpor	atp[c] + glc__D[e] + h2o[c] --> adp[c] + glc__D[c] + h[c] + pi[c]	(Rv2316 and Rv2317 and Rv2318) or (Rv1235 and Rv1236 and Rv1237 and Rv1238) or (Rv2038c and Rv2039c and Rv2040c and Rv2041c)
GLUt2r	L glutamate transport via proton symport reversible	Transpor	glu__L[e] + h[e] <=> glu__L[c] + h[c]
GLYBabc	Glycine betaine transport via ABC system	Transpor	atp[c] + glyb[e] + h2o[c] --> adp[c] + glyb[c] + h[c] + pi[c]	Rv3757c and Rv3759c and Rv3756c and Rv3758c
GLYC3Pabc	Sn-Glycerol 3-phosphate transport via ABC system	Transpor	atp[c] + glyc3p[e] + h2o[c] --> adp[c] + glyc3p[c] + h[c] + pi[c]	Rv2832c and Rv2833c and Rv2834c and Rv2835c
GLYCt	Glycerol transport via channel	Transpor	glyc[c] <=> glyc[e]
GLYt2r	Glycine reversible transport via proton symport	Transpor	gly[e] + h[e] <=> gly[c] + h[c]	Rv1704c
GTHRDt2_1	Glutathione transport	Transpor	atp[c] + gthrd[e] + h2o[c] --> adp[c] + gthrd[c] + h[c] + pi[c]	Rv1280c and Rv1281c and Rv1282c and Rv1283c
H2CO3TP	H2CO3TP	Transpor	h2co3[e] <=> h2co3[c]
H2Ot	H2O transport via diffusion	Transpor	h2o[e] <=> h2o[c]
H2St1	H2s transport (diffusion)	Transpor	h2s[c] --> h2s[e]
H2td	Hydrogen transport	Transpor	h2[c] <=> h2[e]
HDCAt2	Hexadecanoate transport via proton symport	Transpor	h[e] + hdca[e] --> h[c] + hdca[c]
HISt2r	L histidine reversible transport via proton symport	Transpor	h[e] + his__L[e] <=> h[c] + his__L[c]
ID3ACALDt	Indoleacetaldehyde transport extracellular	Transpor	id3acald[c] <=> id3acald[e]
ILEt2r	L isoleucine reversible transport via proton symport	Transpor	h[e] + ile__L[e] <=> h[c] + ile__L[c]
Kabc	Potassium ABC transporter	Transpor	atp[c] + h2o[c] + k[e] --> adp[c] + h[c] + k[c] + pi[c]	(Rv1029 and Rv1030 and Rv1031) or Rv1373 or Rv2267c or Rv3529c
Kt1	Potassium transport via uniport (facilitated diffusion)	Transpor	k[e] --> k[c]	Rv2691 and Rv2692
LCTSabc	Lactose transport via ABC system (import)	Transpor	atp[c] + h2o[c] + lcts[e] --> adp[c] + h[c] + lcts[c] + pi[c]	Rv2316 and Rv2317 and Rv2318
LEUt2r	L leucine reversible transport via proton symport	Transpor	h[e] + leu__L[e] <=> h[c] + leu__L[c]
LYSt5r	LYStiDF	Transpor	lys__L[e] <=> lys__L[c]	Rv2320c
L_LACt2r	L lactate reversible transport via proton symport	Transpor	h[e] + lac__L[e] <=> h[c] + lac__L[c]	Rv0191
L_LACt3	L LACt3	Transpor	h[e] + lac__L[c] --> h[c] + lac__L[e]	Rv0191
MALTHPabc	MALTHPabc	Transpor	atp[c] + h2o[c] + malthp[e] --> adp[c] + h[c] + malthp[c] + pi[c]	Rv1236 and Rv1237 and Rv1238
MALTabc	Maltose transport via ABC system	Transpor	atp[c] + h2o[c] + malt[e] --> adp[c] + h[c] + malt[c] + pi[c]	(Rv2316 and Rv2317 and Rv2318) or (Rv1235 and Rv1236 and Rv1237 and Rv1238) or (Rv2038c and Rv2039c and Rv2040c and Rv2041c)
MALt2r	L malate reversible transport via proton symport	Transpor	h[e] + mal__L[e] <=> h[c] + mal__L[c]	Rv2443
MEOHt2	Methanol diffusion	Transpor	meoh[e] <=> meoh[c]
METabc	L-methionine transport via ABC system	Transpor	atp[c] + h2o[c] + met__L[e] --> adp[c] + h[c] + met__L[c] + pi[c]
MGt5	Magnesium transport in/out via permease (no H+)	Transpor	mg2[c] <=> mg2[e]	Rv1239c
NAKtr	NAKtr	Transpor	k[c] + na1[e] --> k[e] + na1[c]	Rv3236c
NARK	Nitrite transport, extracellular	Transpor	no2[c] --> no2[e]	(Rv1737c and Rv2329c and Rv0261c) or Rv0267
NAt	Sodium transport (uniport)	Transpor	na1[e] <=> na1[c]	Rv2287
NH4t	Ammonia reversible transport	Transpor	nh4[e] <=> nh4[c]	Rv2920c
NOt	NO transport (diffusion)	Transpor	no[e] <=> no[c]
O2t	O2 transport diffusion	Transpor	o2[e] <=> o2[c]
OCDCAt2	Octadecanoate transport via proton symport	Transpor	h[e] + ocdca[e] --> h[c] + ocdca[c]
ORNt	Ornithine transport via diffusion	Transpor	orn[e] <=> orn[c]	Rv2320c
PACt2r	PACt2r	Transpor	h[e] + pac[e] <=> h[c] + pac[c]
PDIMAT	Pdima translocase	Transpor	pdima[c] --> pdima[e]	Rv2942 and Rv2936 and Rv2937 and Rv2938 and Rv2945c
PHDCAt	PHDCAt	Transpor	phdca[e] <=> phdca[c]
PHEt2r	L phenylalanine reversible transport via proton symport	Transpor	h[e] + phe__L[e] <=> h[c] + phe__L[c]
PIabc	Phosphate transport via ABC system	Transpor	atp[c] + h2o[c] + pi[e] --> adp[c] + h[c] + 2.0 pi[c]	(Rv0934 and Rv0936 and Rv0935 and Rv0933) or (Rv0932c and Rv0930 and Rv0929 and Rv0933) or (Rv0928 and Rv0930 and Rv0933) or Rv0545c or Rv2281 or Rv0820 or (Rv0935 and Rv0930 and Rv0933 and Rv0936 and Rv0929)
PPAtr	Propionate transport, diffusion	Transpor	ppa[e] <=> ppa[c]
PPDIMAT	Ppdima translocase	Transpor	ppdima[c] --> ppdima[e]	Rv2942 and Rv2936 and Rv2937 and Rv2938 and Rv2945c
PROabc	L-proline transport via ABC system	Transpor	atp[c] + h2o[c] + pro__L[e] --> adp[c] + h[c] + pi[c] + pro__L[c]	Rv3756c and Rv3757c and Rv3758c and Rv3759c
PROt2r	L proline reversible transport via proton symport	Transpor	h[e] + pro__L[e] <=> h[c] + pro__L[c]
PYRt2	Pyruvate transport in via proton symport	Transpor	h[e] + pyr[e] <=> h[c] + pyr[c]	Rv1902c
RIBabc	D-ribose transport via ABC system	Transpor	atp[c] + h2o[c] + rib__D[e] --> adp[c] + h[c] + pi[c] + rib__D[c]	(Rv2316 and Rv2317 and Rv2318) or (Rv1235 and Rv1236 and Rv1237 and Rv1238) or (Rv2038c and Rv2039c and Rv2040c and Rv2041c)
SERt2r	L serine reversible transport via proton symport	Transpor	h[e] + ser__L[e] <=> h[c] + ser__L[c]	Rv1704c
SKMt2	SKMt2	Transpor	h[e] + skm[e] <=> h[c] + skm[c]	Rv1200
SUCCt2r	Succinate transport via proton symport	Transpor	h[e] + succ[e] <=> h[c] + succ[c]	Rv2443
SULabc	Sulfate transport via ABC system	Transpor	atp[c] + h2o[c] + so4[e] --> adp[c] + h[c] + pi[c] + so4[c]	Rv2397c and Rv2398c and Rv2399c and Rv2400c and Rv1739c
TARTRt7	Tartrate/succinate antiporter	Transpor	succ[c] + tartr__L[e] <=> succ[e] + tartr__L[c]	Rv1672c
THRt2r	L threonine reversible transport via proton symport	Transpor	h[e] + thr__L[e] <=> h[c] + thr__L[c]	Rv3737
TREabc	Trehalose transport via ABC system	Transpor	atp[c] + h2o[c] + tre[e] --> adp[c] + h[c] + pi[c] + tre[c]	Rv1236 and Rv1237 and Rv1238
TRPt2r	L tryptophan reversible transport via proton symport	Transpor	h[e] + trp__L[e] <=> h[c] + trp__L[c]
TSULabc	Thiosulfate transport via ABC system	Transpor	atp[c] + h2o[c] + tsul[e] --> adp[c] + h[c] + pi[c] + tsul[c]	Rv2397c and Rv2398c and Rv2399c and Rv2400c and Rv1739c
TTDCAt2	Tetradecanoate transport via proton symport	Transpor	h[e] + ttdca[e] --> h[c] + ttdca[c]
TYRt2r	L tyrosine reversible transport via proton symport	Transpor	h[e] + tyr__L[e] <=> h[c] + tyr__L[c]
VALt2r	L valine reversible transport via proton symport	Transpor	h[e] + val__L[e] <=> h[c] + val__L[c]
GLNabc	L-glutamine transport via ABC system	Transpor	atp[c] + gln__L[e] + h2o[c] --> adp[c] + gln__L[c] + h[c] + pi[c]	(Rv0072 and Rv0073) or (Rv0411c and Rv2564)
NIt5	NIt5	Transpor	ni2[c] <=> ni2[e]	Rv2856
Mn2t	R_Mn2t	Transpor	2.0 h[c] + mn2[e] <=> 2.0 h[e] + mn2[c]	Rv0924c
HIAt	THIA Transport	Transpor	hia[e] <=> hia[c]
CHSTEROLt_1	MNXR1163	Transpor	atp[c] + chsterol[e] + h2o[c] --> adp[c] + chsterol[c] + h[c] + pi[c]	Rv3499c and Rv3498c and Rv3497c and Rv3496c and Rv3495c and Rv3494c and Rv3500c and Rv3501c
MOBDabc	Molybdate transport via ABC system	Transpor	atp[c] + h2o[c] + mobd[e] --> adp[c] + h[c] + mobd[c] + pi[c]	Rv1857 and Rv1858 and Rv1859
MOBDabc_rev	T06232b	Transpor	atp[c] + h2o[c] + mobd[c] --> adp[c] + h[c] + mobd[e] + pi[c]	Rv1857 and Rv1858 and Rv1859
ACt2r_1	Acetate reversible transport via proton symport	Transpor	ac[e] + h[c] <=> ac[c] + h[e]
4HBAt	MNXR68734	Transpor	4hba[e] <=> 4hba[c]
4ABZt	4 Aminobenzoate mitochondrial transport via diffusion	Transpor	4abz[c] <=> 4abz[e]
CHLabc_rev	T00114b	Transpor	atp[c] + chol[c] + h2o[c] --> adp[c] + chol[e] + h[c] + pi[c]	Rv3756c and Rv3757c and Rv3758c and Rv3759c
PYDXNtr	Pyridoxine transport via diffusion	Transpor	pydxn[e] <=> pydxn[c]
FORt	Formate transport via diffusion	Transpor	for[e] <=> for[c]
GLYCLTt	Glycolate transport via diffusion	Transpor	glyclt[e] <=> glyclt[c]
NO3t3	Nitrate transport in via proton symport	Transpor	h[e] + no3[c] <=> h[c] + no3[e]
MNabc_rev	T0034b	Transpor	atp[c] + h2o[c] + mn2[c] --> adp[c] + h[c] + mn2[e] + pi[c]	Rv2059 and Rv2060 and Rv2061c
ADOCBLabc	MNXR81564	Transpor	adocbl[e] + atp[c] + h2o[c] <=> adocbl[c] + adp[c] + h[c] + pi[c]	Rv1819c
AKGt2r_1	2-oxoglutarate reversible transport via symport	Transpor	akg[e] + h[c] <=> akg[c] + h[e]
ACALDt	Acetaldehyde reversible transport	Transpor	acald[e] <=> acald[c]
OCDCEAt	Octadecenoate n C181 transport in via uniport	Transpor	ocdcea[e] <=> ocdcea[c]
UREAt_2	Urea transport via facilitate diffusion	Transpor	h[e] + urea[e] <=> h[c] + urea[c]
VIUB	VIUB	Transpor	atp[c] + fe3[e] + h2o[c] + 0.0005 mcbts[c] + 0.0005 mcbtt[c] --> adp[c] + fe3[c] + pi[c]	Rv2895c and Rv1348 and Rv1349
ETOHt3	Ethanol transport out via proton antiport	Transpor	etoh[c] + h[e] <=> etoh[e] + h[c]
BTNTe	Release of biotin across the basolatral membrane	Transpor	btn[c] <=> btn[e]
NODCOAt	NODCOA IN	Transpor	nodcoa[e] --> nodcoa[c]
OCTSCOAt	OCTSCOA IN	Transpor	octscoa[e] --> octscoa[c]
PC_TBt	T00157	Transpor	pc_TB[e] <=> pc_TB[c]
GLYTRS	Glycyl-tRNA synthetase	tRNA Charging	atp[c] + gly[c] + trnagly[c] --> amp[c] + glytrna[c] + ppi[c]	Rv2357c
SELCYSS	Selenocysteine synthase	tRNA Charging	selnp[c] + sertrna_sec[c] --> h[c] + pi[c] + sectrna[c]
TYRTRS	Tyrosyl-tRNA synthetase	tRNA Charging	atp[c] + trnatyr[c] + tyr__L[c] --> amp[c] + ppi[c] + tyrtrna[c]	Rv1689
ALDD19xr	Aldehyde dehydrogenase (phenylacetaldehyde, NAD)	Tyrosine, Tryptophan, and Phenylalanine Metabolism	h2o[c] + nad[c] + pacald[c] --> 2.0 h[c] + nadh[c] + pac[c]	Rv2858c
ANPRT	Anthranilate phosphoribosyltransferase	Tyrosine, Tryptophan, and Phenylalanine Metabolism	anth[c] + prpp[c] --> ppi[c] + pran[c]	Rv2192c
ANS	Anthranilate synthase	Tyrosine, Tryptophan, and Phenylalanine Metabolism	chor[c] + gln__L[c] --> anth[c] + glu__L[c] + h[c] + pyr[c]	Rv1609
CHORM	Chorismate mutase	Tyrosine, Tryptophan, and Phenylalanine Metabolism	chor[c] --> pphn[c]	Rv1885c or Rv0948c
CHORS	Chorismate synthase	Tyrosine, Tryptophan, and Phenylalanine Metabolism	3psme[c] --> chor[c] + pi[c]	Rv2540c
DDPA	3-deoxy-D-arabino-heptulosonate 7-phosphate synthetase	Tyrosine, Tryptophan, and Phenylalanine Metabolism	e4p[c] + h2o[c] + pep[c] --> 2dda7p[c] + pi[c]	Rv2178c
DHQTi	3-dehydroquinate dehydratase, irreversible	Tyrosine, Tryptophan, and Phenylalanine Metabolism	3dhq[c] <=> 3dhsk[c] + h2o[c]	Rv2537c
DHQS	3-dehydroquinate synthase	Tyrosine, Tryptophan, and Phenylalanine Metabolism	2dda7p[c] --> 3dhq[c] + pi[c]	Rv2538c
IGPS	Indole-3-glycerol-phosphate synthase	Tyrosine, Tryptophan, and Phenylalanine Metabolism	2cpr5p[c] + h[c] --> 3ig3p[c] + co2[c] + h2o[c]	Rv1611
PEAMNO	Phenethylamine oxidase	Tyrosine, Tryptophan, and Phenylalanine Metabolism	h2o[c] + o2[c] + peamn[c] --> h2o2[c] + nh4[c] + pacald[c]
PHYCBOXL	L-Phenylalanine carboxy-lyase	Tyrosine, Tryptophan, and Phenylalanine Metabolism	h[c] + phe__L[c] --> co2[c] + peamn[c]	Rv2531c
PPND	Prephenate dehydrogenase	Tyrosine, Tryptophan, and Phenylalanine Metabolism	nad[c] + pphn[c] --> 34hpp[c] + co2[c] + nadh[c]	Rv3754
PPNDH	Prephenate dehydratase	Tyrosine, Tryptophan, and Phenylalanine Metabolism	h[c] + pphn[c] --> co2[c] + h2o[c] + phpyr[c]	Rv3838c
PSCVT	3-phosphoshikimate 1-carboxyvinyltransferase	Tyrosine, Tryptophan, and Phenylalanine Metabolism	pep[c] + skm5p[c] --> 3psme[c] + pi[c]	Rv3227
SHK3Dr	Shikimate dehydrogenase	Tyrosine, Tryptophan, and Phenylalanine Metabolism	3dhsk[c] + h[c] + nadph[c] <=> nadp[c] + skm[c]	Rv2552c
SHKK	Shikimate kinase	Tyrosine, Tryptophan, and Phenylalanine Metabolism	atp[c] + skm[c] --> adp[c] + h[c] + skm5p[c]	Rv2539c
TRPS1	Tryptophan synthase (indoleglycerol phosphate)	Tyrosine, Tryptophan, and Phenylalanine Metabolism	3ig3p[c] + ser__L[c] --> g3p[c] + h2o[c] + trp__L[c]	Rv1613 and Rv1612
TRPS2	Tryptophan synthase (indole)	Tyrosine, Tryptophan, and Phenylalanine Metabolism	indole[c] + ser__L[c] --> h2o[c] + trp__L[c]	Rv1612 and Rv1613
TRPS3	Tryptophan synthase (indoleglycerol phosphate)	Tyrosine, Tryptophan, and Phenylalanine Metabolism	3ig3p[c] --> g3p[c] + indole[c]	Rv1612 and Rv1613
ACONMT	Trans-aconitate methyltransferase	Unassigned	acon_T[c] + amet[c] --> aconm[c] + ahcys[c]	Rv0294
ACGS	N-acetylglutamate synthase	Urea Cycle	accoa[c] + glu__L[c] --> acglu[c] + coa[c] + h[c]	Rv2747
G5SD	Glutamate-5-semialdehyde dehydrogenase	Urea Cycle	glu5p[c] + h[c] + nadph[c] --> glu5sa[c] + nadp[c] + pi[c]	Rv2427c
G5SD2	Glutamate 5 semialdehyde dehydrogenase	Urea Cycle	glu5p[c] + h[c] + nadh[c] --> glu5sa[c] + nad[c] + pi[c]	Rv2427c
GLU5K	Glutamate 5-kinase	Urea Cycle	atp[c] + glu__L[c] --> adp[c] + glu5p[c]	Rv2439c
SPMS	Spermidine synthase	Urea Cycle	ametam[c] + ptrc[c] --> 5mta[c] + h[c] + spmd[c]	Rv2601
ACHBS	2-aceto-2-hydroxybutanoate synthase	Valine, Leucine, and Isoleucine Metabolism	2obut[c] + h[c] + pyr[c] --> 2ahbut[c] + co2[c]	Rv3003c or (Rv3470c and Rv3002c)
ACLS	Acetolactate synthase	Valine, Leucine, and Isoleucine Metabolism	h[c] + 2.0 pyr[c] --> alac__S[c] + co2[c]	(Rv3002c and Rv3003c) or Rv1820 or Rv3509c
DHAD1	Dihydroxy-acid dehydratase (2,3-dihydroxy-3-methylbutanoate)	Valine, Leucine, and Isoleucine Metabolism	23dhmb[c] --> 3mob[c] + h2o[c]	Rv0189c
DHAD2	Dihydroxy-acid dehydratase (2,3-dihydroxy-3-methylpentanoate)	Valine, Leucine, and Isoleucine Metabolism	23dhmp[c] --> 3mop[c] + h2o[c]	Rv0189c
ILETA	Isoleucine transaminase	Valine, Leucine, and Isoleucine Metabolism	akg[c] + ile__L[c] <=> 3mop[c] + glu__L[c]	Rv2210c
IPMD	3-isopropylmalate dehydrogenase	Valine, Leucine, and Isoleucine Metabolism	3c2hmp[c] + nad[c] --> 3c4mop[c] + h[c] + nadh[c]	Rv2995c
IPPMIa	3-isopropylmalate dehydratase	Valine, Leucine, and Isoleucine Metabolism	3c2hmp[c] <=> 2ippm[c] + h2o[c]	Rv2988c and Rv2987c
IPPMIb	2-isopropylmalate hydratase	Valine, Leucine, and Isoleucine Metabolism	2ippm[c] + h2o[c] <=> 3c3hmp[c]	Rv2988c and Rv2987c
IPPS	2-isopropylmalate synthase	Valine, Leucine, and Isoleucine Metabolism	3mob[c] + accoa[c] + h2o[c] --> 3c3hmp[c] + coa[c] + h[c]	Rv3710
KARA1	Ketol-acid reductoisomerase (2,3-dihydroxy-3-methylbutanoate)	Valine, Leucine, and Isoleucine Metabolism	23dhmb[c] + nadp[c] <-- alac__S[c] + h[c] + nadph[c]	Rv3001c
KARA2	Ketol-acid reductoisomerase (2-Acetolactate)	Valine, Leucine, and Isoleucine Metabolism	2ahbut[c] + h[c] + nadph[c] --> 23dhmp[c] + nadp[c]	Rv3001c
LEUTA	Leucine transaminase	Valine, Leucine, and Isoleucine Metabolism	akg[c] + leu__L[c] <=> 4mop[c] + glu__L[c]	Rv2210c
OMCDC	2-Oxo-4-methyl-3-carboxypentanoate decarboxylation	Valine, Leucine, and Isoleucine Metabolism	3c4mop[c] + h[c] --> 4mop[c] + co2[c]
VALTA	Valine transaminase	Valine, Leucine, and Isoleucine Metabolism	akg[c] + val__L[c] <=> 3mob[c] + glu__L[c]	Rv2210c
MACCOAT	2-Methylacetyl-CoA thiolase	Valine, Leucine, and Isoleucine Metabolism	2maacoa[c] + coa[c] <=> accoa[c] + ppcoa[c]	Rv1135A or Rv0243 or Rv1323 or Rv3556c or Rv1074c or Rv0859
ECOAH12	3-hydroxyacyl-CoA dehydratase (3-hydroxyisobutyryl-CoA) (mitochondria)	Valine, Leucine, and Isoleucine Metabolism	2mp2coa[c] + h2o[c] --> 3hibutcoa[c]	Rv1070c or Rv0905 or Rv2486 or Rv1472 or Rv3774
3HBCOAHL	3-hydroxyisobutyryl-CoA hydrolase	Valine, Leucine, and Isoleucine Metabolism	3hibutcoa[c] + h2o[c] --> 3hmp[c] + coa[c] + h[c]	Rv1071c
HACD9	3 hydroxyacyl CoA dehydrogenase 2 Methylacetoacetyl CoA	Valine, Leucine, and Isoleucine Metabolism	3hmbcoa[c] + nad[c] --> 2maacoa[c] + h[c] + nadh[c]	Rv3774 or Rv1144
ECOAH9ir	2 Methylprop 2 enoyl CoA 2 Methylbut 2 enoyl CoA	Valine, Leucine, and Isoleucine Metabolism	2mb2coa[c] + h2o[c] --> 3hmbcoa[c]	Rv1070c or Rv0905 or Rv2486 or Rv1472 or Rv3774
VPAMTr	Valine-pyruvate aminotransferase	Valine, Leucine, and Isoleucine Metabolism	3mob[c] + ala__L[c] <=> pyr[c] + val__L[c]	Rv3565
EGTD	S-adenosyl-L-methionine:L-histidine Nalpha-methyltransferase		3.0 amet[c] + his__L[c] --> 3.0 ahcys[c] + 3.0 h[c] + hercyn[c]	Rv3701c
DGTP8DETOX	8-oxo-dGTP diphosphohydrolase		8oxdgtp[c] + h2o[c] --> 8oxdgmp[c] + h[c] + ppi[c]	Rv0413 or Rv1160
DGTP8OXO	RXN-11410		dgtp[c] + 2.0 oh1[c] --> 8oxdgtp[c] + h2o[c]
GTP8OXO	RXN-11409		gtp[c] + 2.0 oh1[c] --> 8oxgtp[c] + h2o[c]
MMSAD2	Methylmalonate-semialdehyde dehydrogenase (propanol)	Cholesterol degradation	coa[c] + nad[c] + ppal[c] --> h[c] + nadh[c] + ppcoa[c]	Rv3535c
ECHA20	MNXR84970	Cholesterol degradation	h2o[c] + hipecoa[c] --> hipohcoa[c]	Rv3550
CHOL1	MNXR19104	Cholesterol degradation	chsterol[c] + nad[c] --> chol4en3one[c] + h[c] + nadh[c]	Rv1106c
FADE282	MNXR87738	Cholesterol degradation	cholc3coa[c] + fad[c] --> cholenec3coa[c] + fadh2[c]	Rv3544c and Rv3543c
HOPNTAL2_1	4-hydroxy-2-oxopentanoate aldolase(p-xylene)	Cholesterol degradation	4hoxoh[c] --> h[c] + ppal[c] + pyr[c]
ECHA192	ECHA192	Cholesterol degradation	cholenec5coa[c] + h2o[c] <=> hcholc5coa[c]	Rv3516 or Rv3538
HSA	MNXR75761	Cholesterol degradation	3hsa[c] + fmnh2[c] + o2[c] --> 34dhsa[c] + fmn[c] + h2o[c]	Rv3570c and Rv3567c
FADB3	FADB3	Cholesterol degradation	hcholc5coa[c] + nad[c] --> h[c] + nadh[c] + ocholc5coa[c]	Rv3502c
FADB2	FADB2	Cholesterol degradation	hcholc8coa[c] + nad[c] --> h[c] + nadh[c] + ocholc8coa[c]	Rv3502c
CHCD	MNXR22345	Cholesterol degradation	hipohcoa[c] + nad[c] --> h[c] + hipocoa[c] + nadh[c]
HDAD	MNXR76953	Cholesterol degradation	49dsha[c] + h2o[c] --> hhd[c] + hip[c]	Rv3569c
CHOD	MNXR6103	Cholesterol degradation	chsterol[c] + o2[c] --> chol4en3one[c] + h2o2[c]	Rv3409c
3HSA	MNXR19078	Cholesterol degradation	9ohadd[c] --> 3hsa[c]
HSAC	R04597	Cholesterol degradation	34dhsa[c] + o2[c] --> 49dsha[c]	Rv3568c
HSAE	R09960	Cholesterol degradation	h2o[c] + hhd[c] --> 4hoxoh[c]	Rv3536c
HIAA	HIAA	Cholesterol degradation	h2o[c] + hipocoa[c] --> accoa[c] + hia[c]
IPDAB	IPDAB	Cholesterol degradation	5ohhip[c] + atp[c] + coa[c] + 3.0 h[c] --> 5ohhipcoa[c] + amp[c] + ppi[c]	Rv3551 and Rv3552
KSH	R09860	Cholesterol degradation	andrs14dn317dn[c] + h[c] + nadh[c] + o2[c] --> 9ohadd[c] + h2o[c] + nad[c]	Rv3526 and Rv3571
ECHA193	ECHA193	Cholesterol degradation	cholenec3coa[c] + h2o[c] <=> hcholc3coa[c]	Rv3541c and Rv3541c
CYP1	MNXR19061	Cholesterol degradation	chol4en3one[c] + h[c] + nadh[c] + o2[c] --> h2o[c] + hchol[c] + nad[c]	Rv3518c or Rv3545c
IPDF	IPDF	Cholesterol degradation	h[c] + hipcoa[c] + nadh[c] --> 5ohhipcoa[c] + nad[c]
HIPA	HIPA	Cholesterol degradation	h[c] + hip[c] + nadh[c] --> 5ohhip[c] + nad[c]
CHOLCOA	MNXR87732	Cholesterol degradation	cholc5coa[c] + fad[c] --> cholenec5coa[c] + fadh2[c]	Rv3573c
ECHA191	ECHA191	Cholesterol degradation	cholenec8coa[c] + h2o[c] <=> hcholc8coa[c]	Rv3516 or Rv3538
FADE30	MNXR87739	Cholesterol degradation	5ohhipcoa[c] + fad[c] --> fadh2[c] + hipecoa[c]	Rv3560c
CYP3	CYP3	Cholesterol degradation	h[c] + nadh[c] + o2[c] + ochol[c] --> cchol[c] + h2o[c] + nad[c]	Rv3518c or Rv3545c
CYP2	CYP2	Cholesterol degradation	hchol[c] + nad[c] --> h[c] + nadh[c] + ochol[c]	Rv3518c or Rv3545c
PRCOA1	MNXR76960	Cholesterol degradation	hcholc3coa[c] --> andrstndn[c] + 4.0 h[c] + ppcoa[c]	Rv3540c
FADE281	MNXR87732	Cholesterol degradation	cholc8coa[c] + fad[c] --> cholenec8coa[c] + fadh2[c]	Rv3504 or Rv3505
FADD3	MNXR22341	Cholesterol degradation	atp[c] + coa[c] + 3.0 h[c] + hip[c] --> amp[c] + hipcoa[c] + ppi[c]	(Rv3551 and Rv3552) or Rv3561
KSTD	MNXR85993	Cholesterol degradation	andrstndn[c] + nad[c] --> andrs14dn317dn[c] + h[c] + nadh[c]	Rv3537
FADD17	MNXR86378	Cholesterol degradation	atp[c] + cchol[c] + coa[c] + 3.0 h[c] --> adp[c] + cholc8coa[c] + pi[c]	Rv3506 or Rv3515c
FADE51	MNXR76950	Cholesterol degradation	coa[c] + ocholc8coa[c] --> cholc5coa[c] + ppcoa[c]	Rv3546 or Rv3523
FADE52	MNXR22325	Cholesterol degradation	coa[c] + ocholc5coa[c] --> accoa[c] + cholc3coa[c]	Rv3546 or Rv3522
HIPEOX	HIPEOX	Cholesterol degradation	coa[c] + h2o[c] + hipecoa[c] + nad[c] --> 5ohhiccoa[c] + accoa[c] + h[c] + nadh[c]
IPDCF	IPDCF	Cholesterol degradation	5ohhiccoa[c] + 2.0 nad[c] --> 2.0 h[c] + hieccoa[c] + 2.0 nadh[c]	Rv3553 and Rv3559c
ECHA20_2	ECHA20_2	Cholesterol degradation	h2o[c] + h[c] + hieccoa[c] --> cocheacoa[c]	Rv3550
FADA6	FADA6	Cholesterol degradation	coa[c] + cocheacoa[c] + h2o[c] --> accoa[c] + moodacoa[c]	Rv3551 and Rv3552 and Rv3556c
FADE31	FADE31	Cholesterol degradation	coa[c] + fad[c] + h2o[c] + moodacoa[c] + nad[c] --> accoa[c] + fadh2[c] + h[c] + mbkacoa[c] + nadh[c]	Rv3562 or Rv3563
MBKTHIO	MBKTHIO	Cholesterol degradation	coa[c] + mbkacoa[c] --> h2o[c] + h[c] + ppcoa[c] + succoa[c]
EX_cbi_e	Cobinamide exchange	Extracellular exchange	cbi[e] <=>
BACA	Transport cobinamide	Transpor	atp[c] + cbi[e] + h2o[c] --> adp[c] + cbi[c] + pi[c]
SDH1	Succinate dehydrogenase	Citric Acid Cycle	mqn8[c] + succ[c] --> fum[c] + mql8[c]	Rv0247c and Rv0248c and Rv0249c
ATPM	ATP maintenance requirement	Biomass and maintenance functions	atp[c] + h2o[c] --> adp[c] + h[c] + pi[c]
DHFR_copy1	R_DHFR_copy1	Folate Metabolism	dhf[c] + h[c] + nadph[c] <=> nadp[c] + thf[c]	Rv2763c
BiomassGrowth_sMtb	BiomassGrowth_sMtb	Biomass and maintenance functions	0.2352 14glucan[c] + 0.0024 Ac1PIM1[c] + 0.0014 Ac1PIM2[c] + 0.0024 Ac1PIM3[c] + 0.0024 Ac1PIM4[c] + 0.0024 Ac2PIM2[c] + 0.1625 acser[c] + 0.2184 ala__D[c] + 0.0347 amet[c] + 0.1148 arg__L[c] + 0.0351 asn__L[c] + 0.0886 asp__L[c] + 57.03 atp[c] + 0.0295 c78mycolatepp[c] + 0.0091 clpn160190[c] + 0.0397 cmcbtt[c] + 0.0132 coa[c] + 0.0168 ctp[c] + 0.0155 cys__L[c] + 0.0102 datp[c] + 0.0194 dctp[c] +…
BIOMASS__2	R_BIOMASS__2	Biomass and maintenance functions	0.2352 14glucan[c] + 0.001681 Ac1PIM1[c] + 0.001488 Ac1PIM2[c] + 0.001335 Ac1PIM3[c] + 0.001211 Ac1PIM4[c] + 0.001274 Ac2PIM2[c] + 0.001573 PIM3[c] + 0.001403 PIM4[c] + 0.001266 PIM5[c] + 0.001154 PIM6[c] + 0.23018 acgam1p[c] + 0.40596 ala__L[c] + 0.0347 amet[c] + 0.000731 arabinanagalfragund[c] + 0.015676 arach[c] + 0.12042 arg__L[c] + 0.047699 asn__L[c] + 0.12031 asp__L[c] + 60.0 atp[c] + 0.029…
BIOMASS__2.1	BIOMASS_2 Including Universal Cofactors (Xavier et al., 2017)	Biomass and maintenance functions	0.2352 14glucan[c] + 1e-06 5fthf[c] + 0.001681 Ac1PIM1[c] + 0.001488 Ac1PIM2[c] + 0.001335 Ac1PIM3[c] + 0.001211 Ac1PIM4[c] + 0.001274 Ac2PIM2[c] + 0.001573 PIM3[c] + 0.001403 PIM4[c] + 0.001266 PIM5[c] + 0.001154 PIM6[c] + 0.23018 acgam1p[c] + 1e-06 adocbl[c] + 0.40596 ala__L[c] + 0.0347 amet[c] + 0.13903 amp[c] + 0.000731 arabinanagalfragund[c] + 0.015676 arach[c] + 0.12042 arg__L[c] + 0.047699…
QRr	QRr	Oxidative Phosphorylation	h[c] + nadph[c] + q[c] <=> nadp[c] + qh2[c]	Rv3777
NADH2r	NADH2r	Oxidative Phosphorylation	h[c] + nadh[c] + q[c] <=> nad[c] + qh2[c]	Rv0082 and Rv3145 and Rv3146 and Rv3147 and Rv3148 and Rv3149 and Rv3150 and Rv3151 and Rv3152 and Rv3153 and Rv3154 and Rv3155 and Rv3156 and Rv3157 and Rv3158
ADK2	Adenylate kinase (Inorganic triphosphate)	Purine and Pyrimidine Biosynthesis	adp[c] + ppi[c] <=> amp[c] + pppi[c]	Rv0733
