# Supplementary material for: In Silico Exploration of Mycobacterium tuberculosis Metabolic Networks Shows Host-Associated Convergent Fluxomic Phenotypes
Source: Biomolecules. 2022 Feb 28;12(3):376. doi: 10.3390/biom12030376 (PMC8945471; doi:10.3390/biom12030376)
Supplement: Supplementary file 1 [file biomolecules-12-00376-s001.zip › Table S3.xlsx]

## Sheet: S3
Reaction	A1	A2	A3	A4	L1	L2	L3	L4	L5	L6	L7	L8	L9	name	subsystem	GPR	delets	stopGa	msProv
ARGDC	1	1	1	1	1	1	1	1	0	1	1	0	1	Arginine decarboxylase	Alanine, Aspartate, and Glutamate Metabolism	Rv2531c	NA	NA	L5: Rv2531c. L8: Rv2531c
GLUDxi	1	1	0	1	1	1	1	1	1	1	1	1	1	Glutamate dehydrogenase NAD	Alanine, Aspartate, and Glutamate Metabolism	Rv2476c	NA	NA	A3: Rv2476c
GLUSy	1	1	1	1	1	1	1	1	1	1	0	1	1	Glutamate synthase (NADPH)	Alanine, Aspartate, and Glutamate Metabolism	Rv3859c and Rv3858c	NA	NA	L7: Rv3859c
SSALx	1	1	0	1	1	1	1	1	1	1	0	0	1	Succinate-semialdehyde dehydrogenase (NAD)	Alanine, Aspartate, and Glutamate Metabolism	Rv0234c and Rv1731	NA	NA	A3: Rv1731. L7: Rv0234c. L8: Rv1731
HOAS	1	1	1	0	1	1	1	1	1	0	1	1	0	R_HOAS	Alanine, Aspartate, and Glutamate Metabolism	Rv1248c	NA	NA	A4: Rv1248c. L6: Rv1248c. L9: Rv1248c
ACS2	1	1	0	1	1	1	1	1	1	1	1	1	1	Acetyl-CoA synthase (propionate)	Alternate Carbon Metabolism	Rv3667	NA	NA	A3: Rv3667
AGDC	1	1	1	1	1	1	1	1	1	1	0	1	1	N-acetylglucosamine-6-phosphate deacetylase	Alternate Carbon Metabolism	Rv3332	NA	NA	L7: Rv3332
MALT	0	1	0	0	1	1	1	1	1	1	1	1	1	Alpha glucosidase	Alternate Carbon Metabolism	Rv2471	NA	NA	A1: Rv2471. A3: Rv2471. A4: Rv2471
MMSAD1	1	1	1	1	1	1	1	1	1	1	0	1	1	Methylmalonate semialdehyde dehydrogenase	Alternate Carbon Metabolism	Rv0753c	NA	NA	L7: Rv0753c
XYLK	1	1	1	1	1	1	1	1	1	1	1	1	0	Xylulokinase	Alternate Carbon Metabolism	Rv0729	NA	NA	L9: Rv0729
TREP	1	1	0	1	1	1	1	1	1	1	1	1	1	R_TREP	Alternate Carbon Metabolism	Rv3401	NA	NA	A3: Rv3401
MANPGH	1	1	1	0	1	1	1	1	1	1	1	1	1	2-O-alpha-mannosyl-6-phosphate-D-glycerate hydrolase	Alternate Carbon Metabolism	Rv0648	NA	NA	A4: Rv0648
MANT1	1	1	1	1	1	1	1	1	1	1	0	1	1	R_MANT1	Arabinogalactan biosynthesis	Rv1635c and Rv2174 and Rv2181	NA	NA	L7: Rv2174
PROD2	1	1	1	1	1	1	1	1	0	1	1	1	1	Proline dehydrogenase	Arginine and Proline Metabolism	Rv1188	NA	NA	L5: Rv1188
COCO2	1	1	1	1	1	1	1	1	1	0	1	1	1	MNXR26399	Carbon metabolism	Rv0373c and Rv0374c and Rv0375c	NA	NA	L6: Rv0375c
PC	1	1	1	1	1	1	1	1	0	1	1	1	1	Pyruvate carboxylase	Citric Acid Cycle	Rv2967c	NA	NA	L5: Rv2967c
PEPCK_re	1	1	1	1	1	1	1	1	1	1	1	0	1	Phosphoenolpyruvate carboxykinase (GTP)	Citric Acid Cycle	Rv0211	NA	NA	L8: Rv0211
AKGDa	1	1	1	0	1	1	1	1	1	0	1	1	0	Oxoglutarate dehydrogenase (lipoamide)	Citric Acid Cycle	Rv1248c	NA	NA	A4: Rv1248c. L6: Rv1248c. L9: Rv1248c
ACBIPGT	1	1	1	1	1	1	1	1	0	1	1	1	1	Adenosyl cobinamide phosphate guanyltransferase	Cofactor and Prosthetic Group Biosynthesis	Rv0254c	NA	NA	L5: Rv0254c
ADCYRS	1	1	0	1	1	1	1	1	1	1	1	1	1	Adenosylcobyric acid synthase (glutamine-hydrolysing)	Cofactor and Prosthetic Group Biosynthesis	Rv0255c	NA	NA	A3: Rv0255c
ADOCBIK	1	1	1	1	1	1	1	1	0	1	1	1	1	Adenosyl cobinamide kinase	Cofactor and Prosthetic Group Biosynthesis	Rv0254c	NA	NA	L5: Rv0254c
AOXSr	1	1	0	1	1	1	1	1	1	1	1	1	1	8-amino-7-oxononanoate synthase	Cofactor and Prosthetic Group Biosynthesis	Rv1569 and Rv0032	A3: Rv0032	NA	NA
BTS2	1	1	0	1	1	1	1	1	1	1	1	1	1	Biotin synthase (ala-L producing)	Cofactor and Prosthetic Group Biosynthesis	Rv1589	NA	NA	A3: Rv1589
BTS3r	1	1	0	1	1	1	1	1	1	1	1	1	1	Biotin synthase	Cofactor and Prosthetic Group Biosynthesis	Rv1589	NA	NA	A3: Rv1589
CBIAT	1	1	1	1	1	1	1	1	0	1	1	1	1	Cobinamide adenyltransferase	Cofactor and Prosthetic Group Biosynthesis	Rv2849c	NA	NA	L5: Rv2849c
COCHL	1	1	1	0	1	1	1	1	1	1	0	1	1	Cobaltochelatase	Cofactor and Prosthetic Group Biosynthesis	Rv2062c	NA	NA	A4: Rv2062c. L7: Rv2062c
CPC6R	1	1	0	1	1	1	1	1	1	1	1	1	1	Precorrin-6A reductase	Cofactor and Prosthetic Group Biosynthesis	Rv2070c	NA	NA	A3: Rv2070c
CYRDAAT	1	1	1	1	1	1	1	1	0	1	1	1	1	Cob(I)yrinic acid a,c-diamide adenosyltransferase	Cofactor and Prosthetic Group Biosynthesis	Rv2849c	NA	NA	L5: Rv2849c
NO3R1	1	1	1	0	1	1	1	1	1	1	1	1	1	Nitrate reductase (Ubiquinol-8)	Cofactor and Prosthetic Group Biosynthesis	(Rv1161 and Rv1162 and Rv1164 and Rv1163) or Rv1736c	NA	NA	A4: Rv1736c. L2: Rv1736c. L3: Rv1736c
NO3R2	1	0	1	0	1	0	0	1	1	1	1	1	1	Nitrate reductase (Menaquinol-8)	Cofactor and Prosthetic Group Biosynthesis	Rv1161 and Rv1162 and Rv1163 and Rv1164 and Rv1736c	NA	NA	A2: Rv1161. A4: Rv1161, Rv1736c. L2: Rv1736c. L3: Rv1736c
PC11M	1	1	1	1	1	1	1	1	0	1	1	1	1	Precorrin-4 C11-methyltransferase	Cofactor and Prosthetic Group Biosynthesis	Rv2071c	NA	NA	L5: Rv2071c
PC17M	1	1	1	1	1	1	1	1	1	1	1	0	1	Precorrin-3B C17-methyltransferase	Cofactor and Prosthetic Group Biosynthesis	Rv2066	NA	NA	L8: Rv2066
PC20M	1	1	1	1	1	1	1	1	1	1	1	0	1	Precorrin-2 C20-methyltransferase	Cofactor and Prosthetic Group Biosynthesis	Rv2066	NA	NA	L8: Rv2066
PC6AR	1	1	0	1	1	1	1	1	1	1	1	1	1	Precorrin-6A reductase	Cofactor and Prosthetic Group Biosynthesis	Rv2070c	NA	NA	A3: Rv2070c
THMDP	1	1	0	0	1	1	1	1	1	1	1	1	1	THMDP	Cofactor and Prosthetic Group Biosynthesis	Rv3113	A3: Rv3113	NA	A4: Rv3113
DTBTST	1	1	0	1	1	1	1	1	1	1	1	1	1	R_DTBTST	Cofactor and Prosthetic Group Biosynthesis	Rv1589	NA	NA	A3: Rv1589
LPFPLT	1	1	0	1	1	1	1	1	1	1	1	1	1	LPPG:Fo 2-phospho-L-lactate transferase	Cofactor and Prosthetic Group Biosynthesis	Rv3261 and Rv3262	NA	NA	A3: Rv3262
GF4GL_1	1	1	0	1	1	1	1	1	1	1	1	1	1	GF4GL 1	Cofactor and Prosthetic Group Biosynthesis	Rv3261 and Rv3262	NA	NA	A3: Rv3262
CPMPS	1	1	0	1	1	1	1	1	1	1	1	1	0	Cyclic pyranopterin monophosphate synthase	Cofactor and Prosthetic Group Biosynthesis	((Rv3109 or Rv0869c) and Rv3116 and Rv3111)	A3: Rv3116	NA	NA
AHCYSNS	0	1	1	1	1	1	1	1	1	1	1	1	1	S-adenosylhomocysteine nucleosidase	Cysteine and methionine metabolism	Rv0091	NA	NA	A1: Rv0091
CYSTL	1	1	1	1	1	1	1	1	1	1	1	0	1	Cystathionine b-lyase	Cysteine and methionine metabolism	Rv0075 or Rv2294	L8: Rv0075	NA	L8: Rv2294
MTAN	0	1	1	1	1	1	1	1	1	1	1	1	1	Methylthioadenosine nucleosidase	Cysteine and methionine metabolism	Rv0091	NA	NA	A1: Rv0091
SERD_L	1	1	1	1	1	1	1	1	0	1	1	1	1	L-serine deaminase	Cysteine and methionine metabolism	Rv0069c	NA	NA	L5: Rv0069c
AHSERL2	1	1	0	1	1	1	1	1	1	1	1	1	1	O acetylhomoserine thiol lyase	Cysteine and methionine metabolism	Rv3340	NA	NA	A3: Rv3340
CYST_II	1	1	1	1	1	1	0	1	1	1	1	1	1	R_CYST_II	Cysteine and methionine metabolism	Rv0848	NA	NA	L3: Rv0848
CYSK2_I	1	1	1	1	1	1	0	1	1	1	1	1	1	O-Phospho-L-Serine-dependent S-Suflocysteine Synthase	Cysteine and methionine metabolism	Rv0848	NA	NA	L3: Rv0848
DESAT18_1	1	1	1	1	1	1	1	1	1	1	0	1	1	Stearoyl CoA desaturase n C180CoA n C181CoA	Fatty Acid Metabolism	Rv1094 and Rv0824c and Rv3229c	NA	NA	L7: Rv0824c
FAO1	1	1	1	1	1	1	1	1	1	1	0	1	1	Fatty acid oxidation (tetradecanoate)	Fatty Acid Metabolism	Rv0468 and Rv0859 and Rv0860 and Rv1144 and Rv1323	NA	NA	L7: Rv0859
FAO10	1	1	1	1	1	1	1	1	1	1	0	1	1	FAO10	Fatty Acid Metabolism	Rv0468 and Rv0859 and Rv0860 and Rv1144 and Rv1323	NA	NA	L7: Rv0859
FAO11	1	1	1	1	1	1	1	1	1	1	0	1	1	FAO11	Fatty Acid Metabolism	Rv0468 and Rv0859 and Rv0860 and Rv1144 and Rv1323	NA	NA	L7: Rv0859
FAO2	1	1	1	1	1	1	1	1	1	1	0	1	1	Fatty acid oxidation (n-C16:0)	Fatty Acid Metabolism	Rv0468 and Rv0859 and Rv0860 and Rv1144 and Rv1323	NA	NA	L7: Rv0859
FAO3	1	1	1	1	1	1	1	1	1	1	0	1	1	Fatty acid oxidation (octadecanoate)	Fatty Acid Metabolism	Rv0468 and Rv0859 and Rv0860 and Rv1144 and Rv1323	NA	NA	L7: Rv0859
OCOAT1	1	1	1	1	1	1	1	1	0	0	1	0	1	3-oxoacid CoA-transferase (Succinyl-CoA: acetoacetate)	Fatty Acid Metabolism	Rv2503c and Rv2504c	NA	NA	L5: Rv2503c. L6: Rv2504c. L8: Rv2504c
PAPA160	1	1	0	1	1	0	1	1	1	1	1	1	1	Phosphatidate phosphatase (n-C16:0)	Fatty Acid Metabolism	Rv1755c	A3: Rv1755c. L2: Rv1755c	NA	NA
PLCD	1	1	0	1	1	0	1	1	1	1	1	1	1	PLCD	Fatty Acid Metabolism	Rv1755c	A3: Rv1755c. L2: Rv1755c	NA	NA
FTHFD	1	1	0	1	1	1	1	1	1	1	1	0	1	Formyltetrahydrofolate deformylase	Folate Metabolism	Rv2964	NA	NA	A3: Rv2964. L8: Rv2964
GLYCL	1	1	1	1	1	1	0	1	1	1	1	1	1	Glycine Cleavage System	Folate Metabolism	Rv1826	NA	NA	L3: Rv1826
GFUCS	1	1	1	0	1	1	1	1	1	1	1	1	1	GDP-L-fucose synthase	Fructose and mannose metabolism	Rv1512	A4: Rv1512	NA	NA
CHOLK_1	1	1	1	1	1	1	1	1	1	1	0	1	1	Choline kinase	Glycerophospholipid metabolism	Rv3817	NA	NA	L7: Rv3817
ACS	1	1	0	1	1	1	1	1	1	1	1	1	1	Acetyl-CoA synthetase	Glycolysis/Gluconeogenesis	Rv3667	NA	NA	A3: Rv3667
ENO	0	1	1	1	1	1	1	1	1	1	1	1	1	Enolase	Glycolysis/Gluconeogenesis	Rv1023	NA	NA	A1: Rv1023
GCCb	1	1	1	1	1	1	0	1	1	1	1	1	1	Glycine cleavage complex	Glycolysis/Gluconeogenesis	Rv2211c and Rv1826	NA	NA	L3: Rv1826
PFK	1	1	0	1	1	1	1	1	1	1	1	1	1	Phosphofructokinase	Glycolysis/Gluconeogenesis	Rv2029c and Rv3010c	NA	NA	A3: Rv2029c
PGI	1	1	1	1	1	1	1	1	1	1	1	0	1	Glucose-6-phosphate isomerase	Glycolysis/Gluconeogenesis	Rv0946c	NA	NA	L8: Rv0946c
PYK	1	0	0	0	1	1	1	1	0	0	1	1	1	Pyruvate kinase	Glycolysis/Gluconeogenesis	Rv1617	NA	NA	A2: Rv1617. A3: Rv1617. A4: Rv1617. L5: Rv1617. L6: Rv1617
SERD_D	1	1	1	1	1	1	1	1	0	1	1	1	1	D-serine deaminase	Glycolysis/Gluconeogenesis	Rv0069c	NA	NA	L5: Rv0069c
THRD	1	1	0	1	1	1	1	1	1	1	1	1	1	L-threonine dehydrogenase	Glycolysis/Gluconeogenesis	Rv2259	NA	NA	A3: Rv2259
GLYCTO1	1	1	1	0	1	1	1	1	1	1	1	1	1	Glycolate oxidase	Glyoxylate Metabolism	Rv1257c	A4: Rv1257c	NA	NA
GLYCTO2	1	1	1	0	1	1	1	1	1	1	1	1	1	Glycolate oxidase	Glyoxylate Metabolism	Rv1257c	A4: Rv1257c	NA	NA
GLYCTO3	1	1	1	0	1	1	1	1	1	1	1	1	1	Glycolate oxidase	Glyoxylate Metabolism	Rv1257c	A4: Rv1257c	NA	NA
GLYCTO4	1	1	1	0	1	1	1	1	1	1	1	1	1	Glycolate oxidase	Glyoxylate Metabolism	Rv1257c	A4: Rv1257c	NA	NA
LAT	1	1	0	1	1	1	1	1	1	1	1	1	1	R00457	L-alpha-aminoadipic acid (L-AAA) biosynthesis	Rv3290c	NA	NA	A3: Rv3290c
PKS122	1	1	0	1	1	1	1	1	1	1	1	0	1	PKS122	Lipid metabolism	Rv2048c	NA	NA	A3: Rv2048c. L8: Rv2048c
PKS121	1	1	0	1	1	1	1	1	1	1	1	0	1	PKS121	Lipid metabolism	Rv2048c	NA	NA	A3: Rv2048c. L8: Rv2048c
GMHEPPA	1	1	1	1	1	1	1	1	1	1	0	0	1	D-glycero-D-manno-heptose 1,7-bisphosphate phosphatase	Lipopolysaccharide Biosynthesis / Recycling	Rv0114	L8: Rv0114	NA	L7: Rv0114
FACOALPREPH	1	1	0	1	1	1	1	1	1	1	1	1	1	FACOALPREPH	Membrane Metabolism	Rv2930	NA	NA	A3: Rv2930
MCBTS_1	1	1	1	1	1	1	0	1	0	1	1	1	1	MCBTS	Membrane Metabolism	Rv2383c and Rv2381c and Rv2379c and Rv2378c and Rv2380c and Rv2382c and Rv2384	NA	NA	L3: Rv2378c. L5: Rv2380c
MCBTS2_1	1	1	1	1	1	1	0	1	0	1	1	1	1	MCBTS2	Membrane Metabolism	Rv2383c and Rv2381c and Rv2379c and Rv2378c and Rv2380c and Rv2382c and Rv2384	NA	NA	L3: Rv2378c. L5: Rv2380c
MCBTS3	1	1	1	1	1	1	0	1	0	1	1	1	1	MCBTS3	Membrane Metabolism	Rv2378c and Rv2379c and Rv2380c and Rv2381c and Rv2382c and Rv2383c and Rv2384	NA	NA	L3: Rv2378c. L5: Rv2380c
PHTHS	1	1	1	1	1	1	1	1	1	1	0	1	1	PHTHS	Membrane Metabolism	Rv2951c and Rv2952	NA	NA	L7: Rv2952
PHTHS2	1	1	1	1	1	1	1	1	1	1	0	1	1	PHTHS2	Membrane Metabolism	Rv2951c and Rv2952	NA	NA	L7: Rv2952
S7PI	1	1	1	1	1	1	1	1	1	1	1	0	1	Sedoheptulose 7-phosphate isomerase	Membrane Metabolism	Rv0113	L8: Rv0113	NA	NA
GMHEPK	1	1	1	1	1	0	1	1	1	1	1	1	1	D-glycero-D-manno-heptose 7-phosphate kinase	Membrane Metabolism	Rv0115	NA	NA	L2: Rv0115
MBTG	1	1	1	1	1	1	0	1	1	1	1	1	1	MNXR6565	Mycobactin biosynthesis	Rv2378c	NA	NA	L3: Rv2378c
MBTA3	1	1	1	1	1	1	1	1	0	1	1	1	1	MBTA3	Mycobactin biosynthesis	Rv2384 and Rv2383c and Rv2382c and Rv2381c and Rv2380c and Rv2379c and Rv2377c	NA	NA	L5: Rv2380c
MBTA1	1	1	1	1	1	1	1	1	0	1	1	1	1	MBTA1	Mycobactin biosynthesis	Rv2384 and Rv2383c and Rv2382c and Rv2381c and Rv2380c and Rv2379c and Rv2377c	NA	NA	L5: Rv2380c
FBPA	1	1	0	1	1	1	0	1	1	1	1	0	1	MNXR90624	Mycolic acid pathway	Rv3804c and Rv1886c and Rv0129c and Rv3803c	NA	NA	A3: Rv3804c. L3: Rv0129c. L8: Rv1886c
ACCD3	1	1	1	1	1	1	1	1	1	0	1	1	0	ACCD3	Mycolic acid pathway	Rv0904c	NA	NA	L6: Rv0904c. L9: Rv0904c
NADDP_1	1	1	1	1	1	1	1	1	1	0	0	1	0	NAD diphosphatase	Nicotinate and nicotinamide metabolism	Rv3199c	NA	NA	L6: Rv3199c. L7: Rv3199c. L9: Rv3199c
UDPGD	1	1	0	1	1	1	1	1	1	1	1	1	1	UDPglucose 6-dehydrogenase	Nucleotide Salvage Pathway	Rv0322	NA	NA	A3: Rv0322
BETALDHx	0	0	0	0	1	1	0	1	1	0	1	1	0	Betaine-aldehyde dehydrogenase	Other Amino Acid Metabolism	Rv0223c	A1: Rv0223c. A2: Rv0223c. A3: Rv0223c. A4: Rv0223c. L6: Rv0223c. L9: Rv0223c	NA	A4: Rv0223c. L3: Rv0223c
GTMLT	1	1	1	1	1	0	1	1	1	1	1	1	1	G glutamyltransferase	Other Amino Acid Metabolism	Rv0773c and Rv2394	NA	NA	L2: Rv0773c
METSOXR1	1	1	1	1	1	1	1	1	1	1	1	1	0	L-methionine-S-oxide reductase	Other Amino Acid Metabolism	Rv0137c	NA	NA	L9: Rv0137c
MAK	0	1	1	1	1	1	1	1	1	1	1	1	1	RXN-12960	Other	Rv0127	NA	NA	A1: Rv0127
TBSNLS1	1	1	1	1	1	1	1	1	1	1	1	0	1	Tuberculosinyl diphosphate diphosphohydrolase (tuberculosinol forming)	Other	Rv3378c	NA	L8: Rv3378c	NA
TBSNLS2	1	1	1	1	1	1	1	1	1	1	1	0	1	Tuberculosinyl diphosphate diphosphohydrolase (isotuberculosinol forming)	Other	Rv3378c	NA	L8: Rv3378c	NA
TBSNLS3	1	1	1	1	1	1	1	1	1	1	1	0	1	RXN-14039	Other	Rv3378c	NA	L8: Rv3378c	NA
NADH10	1	1	1	1	1	1	1	1	1	1	0	0	0	NADH dehydrogenase (menaquinone-8 & 0 protons)	Oxidative Phosphorylation	Rv0082 and Rv3145 and Rv3146 and Rv3147 and Rv3148 and Rv3149 and Rv3150 and Rv3151 and Rv3152 and Rv3153 and Rv3154 and Rv3155 and Rv3156 and Rv3157 and Rv3158	NA	NA	L7: Rv3157. L8: Rv3147. L9: Rv3148
NADH9	1	1	1	1	1	1	1	1	1	1	0	0	0	NADH dehydrogenase (demethylmenaquinone-8 & 0 protons)	Oxidative Phosphorylation	Rv0082 and Rv3145 and Rv3146 and Rv3147 and Rv3148 and Rv3149 and Rv3150 and Rv3151 and Rv3152 and Rv3153 and Rv3154 and Rv3155 and Rv3156 and Rv3157 and Rv3158	NA	NA	L7: Rv3157. L8: Rv3147. L9: Rv3148
NNAM	1	1	1	0	1	1	1	1	1	1	1	1	1	Nicotinamidase	Pantothenate and CoA Metabolism	Rv2043c	NA	NA	A4: Rv2043c
RBK	1	1	1	0	1	1	1	1	1	1	1	1	1	Ribokinase	Pentose Phosphate Pathway	Rv2436	NA	NA	A4: Rv2436
G6PDH3	1	1	0	1	1	1	1	1	1	1	1	1	1	G6PDH3	Pentose Phosphate Pathway	Rv0407 and Rv0132c	NA	A3: Rv0132c	NA
GLNSP1	0	1	1	1	1	1	1	1	0	0	1	0	0	GLNSP1	Peptidoglycan Metabolism	Rv1878 and Rv2220 and Rv2222c and Rv2860c	NA	L8: Rv2860c	A1: Rv2222c. L5: Rv2222c. L6: Rv2860c. L9: Rv2860c
GLNSP2	0	1	1	1	1	1	1	1	0	0	1	0	0	Glutamine synthetase (uaaGgla)	Peptidoglycan Metabolism	Rv1878 and Rv2220 and Rv2222c and Rv2860c	NA	L8: Rv2860c	A1: Rv2222c. L5: Rv2222c. L6: Rv2860c. L9: Rv2860c
GLNSP3	0	1	1	1	1	1	1	1	0	0	1	0	0	GLNSP3	Peptidoglycan Metabolism	Rv1878 and Rv2220 and Rv2222c and Rv2860c	NA	L8: Rv2860c	A1: Rv2222c. L5: Rv2222c. L6: Rv2860c. L9: Rv2860c
PHBADC	1	1	1	0	1	1	1	1	1	1	1	1	1	PHBADC	p-HBAD biosynthesis	Rv2957 and Rv2958c	NA	A4: Rv2958c	NA
RRPPDIMAS	1	1	1	0	1	1	1	1	1	1	1	1	1	RRPPDIMAS	Phenolic glycolipid biosynthesis	Rv2958c	NA	A4: Rv2958c	NA
IPDDI	1	1	0	0	1	1	1	1	1	1	1	1	1	Isopentenyl-diphosphate D-isomerase	Polyprenyl Metabolism	Rv1745c	NA	A4: Rv1745c	A3: Rv1745c
IPDPS	0	1	1	1	1	1	1	1	1	1	1	1	1	1-hydroxy-2-methyl-2-(E)-butenyl 4-diphosphate reductase (ipdp)	Polyprenyl Metabolism	Rv3382c	NA	NA	A1: Rv3382c
MCITS	1	1	1	1	1	1	1	1	0	1	1	1	1	2-methylcitrate synthase	Propanoate Metabolism	Rv1131	NA	NA	L5: Rv1131
DCTPD	1	1	0	0	1	1	1	1	1	1	1	1	1	DCTP deaminase	Purine and Pyrimidine Biosynthesis	Rv0321	NA	NA	A3: Rv0321. A4: Rv0321
DCTPD2	1	1	0	0	1	1	1	1	1	1	1	1	1	DCTP deaminase	Purine and Pyrimidine Biosynthesis	Rv0321	NA	NA	A3: Rv0321. A4: Rv0321
GUACYC	1	1	1	1	1	1	1	1	0	1	0	1	1	Guanylate cyclase	Purine and Pyrimidine Biosynthesis	Rv2435c	NA	NA	L5: Rv2435c. L7: Rv2435c
NTPTP1	1	1	0	1	1	1	1	1	1	1	1	1	1	Nucleoside triphosphate tripolyhydrolase	Purine and Pyrimidine Biosynthesis	Rv2344c	NA	NA	A3: Rv2344c
NTPTP2	1	1	0	1	1	1	1	1	1	1	1	1	1	Nucleoside triphosphate tripolyhydrolase	Purine and Pyrimidine Biosynthesis	Rv2344c	NA	NA	A3: Rv2344c
ORPT	1	1	1	1	1	1	1	1	0	1	1	1	1	Orotate phosphoribosyltransferase	Purine and Pyrimidine Biosynthesis	Rv0382c	NA	NA	L5: Rv0382c
TMDPP	0	0	0	0	1	1	1	1	1	0	1	1	0	Thymidine phosphorylase	Purine and Pyrimidine Biosynthesis	Rv3314c	NA	NA	A1: Rv3314c. A2: Rv3314c. A3: Rv3314c. A4: Rv3314c. L6: Rv3314c. L9: Rv3314c
UREA	1	1	0	1	1	1	1	1	0	1	1	1	1	Urease	Purine and Pyrimidine Biosynthesis	Rv1850 and Rv1849 and Rv1848 and Rv1853 and Rv1851 and Rv1852	NA	NA	A3: Rv1850. L5: Rv1850
L_LACD2	1	1	1	1	1	1	1	1	1	1	0	1	1	L-Lactate dehydrogenase (ubiquinone)	Pyruvate Metabolism	Rv1872c	NA	NA	L7: Rv1872c
L_LACD3	1	1	1	1	1	1	1	1	1	1	0	1	1	L-Lactate dehydrogenase (menaquinone)	Pyruvate Metabolism	Rv1872c	NA	NA	L7: Rv1872c
PPDK	1	1	1	1	1	1	1	1	0	1	0	1	1	Pyruvate,phosphate dikinase.	Pyruvate Metabolism	Rv1127c	NA	NA	L5: Rv1127c. L7: Rv1127c
DHPPDA	1	1	1	1	1	1	1	1	1	0	1	1	1	Diaminohydroxyphosphoribosylaminopyrimidine deaminase	Riboflavin Metabolism	Rv1409	NA	NA	L6: Rv1409
ORNDC	1	1	1	1	1	1	1	1	0	1	1	0	1	Ornithine Decarboxylase	Spermidine biosynthesis	Rv2531c	NA	NA	L5: Rv2531c. L8: Rv2531c
GLGE	1	1	1	1	1	1	1	1	1	1	1	1	0	GLGE	Starch and sucrose metabolism	Rv1327c	NA	NA	L9: Rv1327c
TREY	1	0	1	1	1	1	1	1	1	1	1	1	0	MNXR86764	Starch and sucrose metabolism	Rv1564c and Rv1563c and Rv1562c	NA	NA	A2: Rv1563c. L9: Rv1562c
GLGP	1	1	1	0	1	1	1	1	1	1	1	0	1	GLGP	Starch and sucrose metabolism	Rv1328	NA	NA	A4: Rv1328. L8: Rv1328
MDFDH	1	1	0	1	1	1	1	1	1	1	1	1	1	MDFDH	Sulfur metabolism	Rv2259	NA	NA	A3: Rv2259
PAPA1	1	1	1	1	1	1	1	1	0	1	1	1	1	PAPA1	Sulfur metabolism	Rv3824c	NA	NA	L5: Rv3824c
PAPA2	1	1	0	1	1	1	1	1	1	1	0	1	1	PAPA2	Sulfur metabolism	Rv3820c	NA	NA	A3: Rv3820c. L7: Rv3820c
MMPL8	1	1	0	1	1	1	1	1	1	1	0	1	1	MMPL8	Sulfur metabolism	Rv3823c	NA	NA	A3: Rv3823c. L7: Rv3823c
BALAt2r	1	1	1	1	1	1	1	1	0	1	1	1	1	Beta Alanine transport in via proton symport	Transport	Rv0522	NA	NA	L5: Rv0522
CAATPS	1	1	1	1	1	0	1	1	1	1	0	0	1	CAATPS	Transport	Rv0107c	NA	NA	L2: Rv0107c. L7: Rv0107c. L8: Rv0107c
CAt4	1	1	1	1	1	1	1	1	1	1	0	1	1	Calcium transport inout via proton antiporter	Transport	Rv1607	NA	NA	L7: Rv1607
CHLabc	0	1	1	1	1	1	1	1	0	1	1	1	1	Choline transport via ABC system	Transport	Rv3756c and Rv3757c and Rv3758c and Rv3759c	NA	NA	A1: Rv3758c. L5: Rv3759c
CRNabc	0	1	1	1	1	1	1	1	0	1	1	1	1	L-carnitine transport via ABC system	Transport	Rv3756c and Rv3757c and Rv3758c and Rv3759c	NA	NA	A1: Rv3758c. L5: Rv3759c
Clt	1	1	1	1	1	1	1	1	1	1	1	1	0	Major Facilitator(MFS) TCDB:2.A.1.14.6	Transport	Rv0143c	NA	NA	L9: Rv0143c
DALAt2r	1	1	1	1	1	1	1	1	1	1	1	0	1	D-alanine transport via proton symport	Transport	Rv1704c	NA	NA	L8: Rv1704c
DSERt2	1	1	1	1	1	1	1	1	1	1	1	0	1	D-serine transport via proton symport	Transport	Rv1704c	NA	NA	L8: Rv1704c
GLYBabc	0	1	1	1	1	1	1	1	0	1	1	1	1	Glycine betaine transport via ABC system	Transport	Rv3757c and Rv3759c and Rv3756c and Rv3758c	NA	NA	A1: Rv3758c. L5: Rv3759c
GLYC3Pabc	0	1	1	0	1	1	1	1	1	1	1	1	1	Sn-Glycerol 3-phosphate transport via ABC system	Transport	Rv2832c and Rv2833c and Rv2834c and Rv2835c	NA	NA	A1: Rv2833c. A4: Rv2833c
GLYt2r	1	1	1	1	1	1	1	1	1	1	1	0	1	Glycine reversible transport via proton symport	Transport	Rv1704c	NA	NA	L8: Rv1704c
GTHRDt2_1	1	1	1	1	1	1	1	1	1	1	0	1	1	Glutathione transport	Transport	Rv1280c and Rv1281c and Rv1282c and Rv1283c	NA	NA	L7: Rv1283c
Kt1	1	1	1	1	1	0	1	1	0	1	1	1	1	Potassium transport via uniport (facilitated diffusion)	Transport	Rv2691 and Rv2692	NA	NA	L2: Rv2691. L5: Rv2691
NAt	1	1	1	1	1	1	1	1	0	1	1	1	1	Sodium transport (uniport)	Transport	Rv2287	NA	NA	L5: Rv2287
PDIMAT	1	1	1	1	1	1	1	1	1	1	1	1	0	Pdima translocase	Transport	Rv2942 and Rv2936 and Rv2937 and Rv2938 and Rv2945c	NA	NA	L9: Rv2942
PPDIMAT	1	1	1	1	1	1	1	1	1	1	1	1	0	Ppdima translocase	Transport	Rv2942 and Rv2936 and Rv2937 and Rv2938 and Rv2945c	NA	NA	L9: Rv2942
PROabc	0	1	1	1	1	1	1	1	0	1	1	1	1	L-proline transport via ABC system	Transport	Rv3756c and Rv3757c and Rv3758c and Rv3759c	NA	NA	A1: Rv3758c. L5: Rv3759c
SERt2r	1	1	1	1	1	1	1	1	1	1	1	0	1	L serine reversible transport via proton symport	Transport	Rv1704c	NA	NA	L8: Rv1704c
TARTRt7	1	1	1	1	0	1	1	1	1	1	1	1	0	Tartrate/succinate antiporter	Transport	Rv1672c	NA	NA	L1: Rv1672c. L9: Rv1672c
THRt2r	0	1	1	1	1	1	1	1	1	1	1	1	1	L threonine reversible transport via proton symport	Transport	Rv3737	A1: Rv3737	NA	NA
CHSTEROLt_1	1	0	1	1	1	1	1	1	0	1	1	1	1	MNXR1163	Transport	Rv3499c and Rv3498c and Rv3497c and Rv3496c and Rv3495c and Rv3494c and Rv3500c and Rv3501c	NA	NA	A2: Rv3498c. L5: Rv3500c
MOBDabc	1	1	0	1	1	1	1	1	1	1	1	1	1	Molybdate transport via ABC system	Transport	Rv1857 and Rv1858 and Rv1859	NA	NA	A3: Rv1859
MOBDabc_rev	1	1	0	1	1	1	1	1	1	1	1	1	1	T06232b	Transport	Rv1857 and Rv1858 and Rv1859	NA	NA	A3: Rv1859
CHLabc_rev	0	1	1	1	1	1	1	1	0	1	1	1	1	T00114b	Transport	Rv3756c and Rv3757c and Rv3758c and Rv3759c	NA	NA	A1: Rv3758c. L5: Rv3759c
ADOCBLabc	1	1	1	1	1	1	1	1	1	1	1	1	0	MNXR81564	Transport	Rv1819c	NA	NA	L9: Rv1819c
PHYCBOXL	1	1	1	1	1	1	1	1	0	1	1	0	1	L-Phenylalanine carboxy-lyase	Tyrosine, Tryptophan, and Phenylalanine Metabolism	Rv2531c	NA	NA	L5: Rv2531c. L8: Rv2531c
ACONMT	1	1	1	1	1	1	0	1	1	1	1	1	1	Trans-aconitate methyltransferase	Unassigned	Rv0294	NA	NA	L3: Rv0294
ACGS	0	1	1	1	1	1	1	1	1	1	1	1	1	N-acetylglutamate synthase	Urea Cycle	Rv2747	NA	NA	A1: Rv2747
SPMS	1	1	1	1	1	1	1	1	1	1	0	1	1	Spermidine synthase	Urea Cycle	Rv2601	NA	NA	L7: Rv2601
IPDAB	1	1	1	1	1	1	1	1	1	1	0	1	1	IPDAB	Cholesterol degradation	Rv3551 and Rv3552	NA	NA	L7: Rv3552
FADA6	1	1	1	1	1	1	1	1	1	1	0	1	1	FADA6	Cholesterol degradation	Rv3551 and Rv3552 and Rv3556c	NA	NA	L7: Rv3552
NADH2r	1	1	1	1	1	1	1	1	1	1	0	0	0	NADH2r	Oxidative Phosphorylation	Rv0082 and Rv3145 and Rv3146 and Rv3147 and Rv3148 and Rv3149 and Rv3150 and Rv3151 and Rv3152 and Rv3153 and Rv3154 and Rv3155 and Rv3156 and Rv3157 and Rv3158	NA	NA	L7: Rv3157. L8: Rv3147. L9: Rv3148
