# Supplementary material for: In Silico Exploration of Mycobacterium tuberculosis Metabolic Networks Shows Host-Associated Convergent Fluxomic Phenotypes
Source: Biomolecules. 2022 Feb 28;12(3):376. doi: 10.3390/biom12030376 (PMC8945471; doi:10.3390/biom12030376)
Supplement: Supplementary file 1 [file biomolecules-12-00376-s001.zip › Table S4.xlsx]

## Sheet: S4
rxnID	rxnName	rxn	subsystem	loading	VIP
BDH	BDH	bhb[c] + nad[c] <=> acac[c] + h[c] + nadh[c]	Pyruvate Metabolism	0.101271	3.07782
L_LACD3	L-Lactate dehydrogenase (menaquinone)	lac__L[c] + mqn8[c] --> mql8[c] + pyr[c]	Pyruvate Metabolism	0.0640354	1.94615
LCADi	Lactaldehyde dehydrogenase	h2o[c] + lald__L[c] + nad[c] --> 2.0 h[c] + lac__L[c] + nadh[c]	Pyruvate Metabolism	0.057838	1.7578
MGSA	Methylglyoxal synthase	dhap[c] --> mthgxl[c] + pi[c]	Pyruvate Metabolism	0.0578268	1.75746
L_LACD2	L-Lactate dehydrogenase (ubiquinone)	lac__L[c] + q8[c] --> pyr[c] + q8h2[c]	Pyruvate Metabolism	0.051158	1.55478
GLYCS_II	R_GLYCS_II	h2o[c] + lgt_s[c] --> gthrd[c] + h[c] + lac__L[c]	Pyruvate Metabolism	0.0356459	1.08334
GLYCS_I	R_GLYCS_I	gthrd[c] + mthgxl[c] --> lgt_s[c]	Pyruvate Metabolism	0.0356459	1.08334
L_LACDcm_1	L LACDcm	fmn[c] + lac__L[c] <=> fmnh2[c] + pyr[c]	Pyruvate Metabolism	0.0209258	0.635973
PTAr	Phosphotransacetylase	accoa[c] + pi[c] <-- actp[c] + coa[c]	Pyruvate Metabolism	0.0199211	0.605438
LO	LO	lac__L[c] + o2[c] --> ac[c] + co2[c] + h2o[c]	Pyruvate Metabolism	0.0147832	0.449287
PFL	Pyruvate formate lyase	coa[c] + pyr[c] --> accoa[c] + for[c]	Pyruvate Metabolism	0.00678781	0.206294
ACYP_2	Acylphosphatase (2)	actp[c] + h2o[c] --> ac[c] + h[c] + pi[c]	Pyruvate Metabolism	0.00498999	0.151655
INDPYRD	Indole 3 pyruvate decarboxylase	h[c] + indpyr[c] <=> co2[c] + id3acald[c]	Pyruvate Metabolism	0.000694746	0.0211146
ACKr	Acetate kinase	ac[c] + atp[c] <=> actp[c] + adp[c]	Pyruvate Metabolism	-0.0146783	0.446101
L_LACD	L LACD	2.0 ficytc[c] + lac__L[c] --> 2.0 focytc[c] + pyr[c]	Pyruvate Metabolism	-0.0185087	0.562512
MALS	Malate synthase	accoa[c] + glx[c] + h2o[c] --> coa[c] + h[c] + mal__L[c]	Pyruvate Metabolism	-0.0190936	0.580288
ACCOAC	Acetyl-CoA carboxylase	accoa[c] + atp[c] + hco3[c] <=> adp[c] + h[c] + malcoa[c] + pi[c]	Pyruvate Metabolism	-0.0227537	0.691525
ACALD	Acetaldehyde dehydrogenase (acetylating)	acald[c] + coa[c] + nad[c] --> accoa[c] + h[c] + nadh[c]	Pyruvate Metabolism	-0.0270399	0.82179
PPDK	Pyruvate,phosphate dikinase.	atp[c] + pi[c] + pyr[c] --> amp[c] + h[c] + pep[c] + ppi[c]	Pyruvate Metabolism	-0.0361613	1.09901
ALCD22_L	Alcohol dehydrogenase (L-lactaldehyde)	lald__L[c] + nad[c] <-- h[c] + mthgxl[c] + nadh[c]	Pyruvate Metabolism	-0.057838	1.7578
ME1	Malic enzyme (NAD)	mal__L[c] + nad[c] --> co2[c] + nadh[c] + pyr[c]	Pyruvate Metabolism	-0.0603367	1.83374
ACACT1r	Acetyl-CoA C-acetyltransferase	2.0 accoa[c] <=> aacoa[c] + coa[c]	Pyruvate Metabolism	-0.103435	3.14357
PFK	Phosphofructokinase	atp[c] + f6p[c] --> adp[c] + fdp[c] + h[c]	Glycolysis/Gluconeogenesis	0.0930165	2.82694
PYK	Pyruvate kinase	adp[c] + h[c] + pep[c] --> atp[c] + pyr[c]	Glycolysis/Gluconeogenesis	0.0924434	2.80952
ENO	Enolase	2pg[c] <=> h2o[c] + pep[c]	Glycolysis/Gluconeogenesis	0.0684296	2.0797
ACS	Acetyl-CoA synthetase	ac[c] + atp[c] + coa[c] --> accoa[c] + amp[c] + ppi[c]	Glycolysis/Gluconeogenesis	0.0546468	1.66081
FBA	Fructose-bisphosphate aldolase	fdp[c] <=> dhap[c] + g3p[c]	Glycolysis/Gluconeogenesis	0.0492812	1.49774
PDH	Pyruvate dehydrogenase	coa[c] + nad[c] + pyr[c] --> accoa[c] + co2[c] + nadh[c]	Glycolysis/Gluconeogenesis	0.048512	1.47437
FBP	Fructose-bisphosphatase	fdp[c] + h2o[c] --> f6p[c] + pi[c]	Glycolysis/Gluconeogenesis	0.0424797	1.29104
PDHbr	Pyruvate dehydrogenase (dihydrolipoamide) reversible	adhlam[c] + coa[c] <=> accoa[c] + dhlam[c]	Glycolysis/Gluconeogenesis	0.0401216	1.21937
PDHa	Pyruvate dehydrogenase (lipoamide)	h[c] + lpam[c] + pyr[c] --> adhlam[c] + co2[c]	Glycolysis/Gluconeogenesis	0.0401216	1.21937
THRS	Threonine synthase	h2o[c] + phom[c] --> pi[c] + thr__L[c]	Glycolysis/Gluconeogenesis	0.0330752	1.00521
HSK	Homoserine kinase	atp[c] + hom__L[c] --> adp[c] + h[c] + phom[c]	Glycolysis/Gluconeogenesis	0.0330752	1.00521
ASPK	Aspartate kinase	asp__L[c] + atp[c] <=> 4pasp[c] + adp[c]	Glycolysis/Gluconeogenesis	0.0308519	0.937645
GLYCK	Glycerate kinase	atp[c] + glyc__R[c] --> 3pg[c] + adp[c] + h[c]	Glycolysis/Gluconeogenesis	0.0267404	0.81269
PGI	Glucose-6-phosphate isomerase	g6p[c] <=> f6p[c]	Glycolysis/Gluconeogenesis	0.0251274	0.763667
GCCb	Glycine cleavage complex	alpro[c] + thf[c] --> dhlpro[c] + mlthf[c] + nh4[c]	Glycolysis/Gluconeogenesis	0.00829088	0.251975
GCCa	Glycine-cleavage complex	gly[c] + h[c] + lpro[c] --> alpro[c] + co2[c]	Glycolysis/Gluconeogenesis	0.00829088	0.251975
GAPD	Glyceraldehyde-3-phosphate dehydrogenase	g3p[c] + nad[c] + pi[c] <=> 13dpg[c] + h[c] + nadh[c]	Glycolysis/Gluconeogenesis	0.00304831	0.0926437
ALDD2x	Aldehyde dehydrogenase (acetaldehyde, NAD)	acald[c] + h2o[c] + nad[c] --> ac[c] + 2.0 h[c] + nadh[c]	Glycolysis/Gluconeogenesis	0.00129528	0.039366
HEX1	Hexokinase (D-glucose:ATP)	atp[c] + glc__D[c] --> adp[c] + g6p[c] + h[c]	Glycolysis/Gluconeogenesis	-0.000313655	0.00953253
PGK	Phosphoglycerate kinase	3pg[c] + atp[c] <=> 13dpg[c] + adp[c]	Glycolysis/Gluconeogenesis	-0.00304831	0.0926437
PYRDC	Pyruvate decarboxylase	h[c] + pyr[c] --> acald[c] + co2[c]	Glycolysis/Gluconeogenesis	-0.00617569	0.18769
TPI	Triose-phosphate isomerase	dhap[c] <=> g3p[c]	Glycolysis/Gluconeogenesis	-0.01189	0.361358
GHMT2r	Glycine hydroxymethyltransferase, reversible	ser__L[c] + thf[c] --> gly[c] + h2o[c] + mlthf[c]	Glycolysis/Gluconeogenesis	-0.0150472	0.457313
ALCD2ir	Alcohol dehydrogenase reverse rxn acetaldehyde ethanol	acald[c] + h[c] + nadh[c] <=> etoh[c] + nad[c]	Glycolysis/Gluconeogenesis	-0.0177468	0.539356
HSDy	Homoserine dehydrogenase (NADPH)	hom__L[c] + nadp[c] <-- aspsa[c] + h[c] + nadph[c]	Glycolysis/Gluconeogenesis	-0.0269535	0.819167
ASAD	Aspartate-semialdehyde dehydrogenase	aspsa[c] + nadp[c] + pi[c] <=> 4pasp[c] + h[c] + nadph[c]	Glycolysis/Gluconeogenesis	-0.0308519	0.937645
PSP_L	Phosphoserine phosphatase (L-serine)	h2o[c] + pser__L[c] --> pi[c] + ser__L[c]	Glycolysis/Gluconeogenesis	-0.0627258	1.90635
PGCD	Phosphoglycerate dehydrogenase	3pg[c] + nad[c] --> 3php[c] + h[c] + nadh[c]	Glycolysis/Gluconeogenesis	-0.0629605	1.91348
PSERT	Phosphoserine transaminase	3php[c] + glu__L[c] --> akg[c] + pser__L[c]	Glycolysis/Gluconeogenesis	-0.0629605	1.91348
PGM	Phosphoglycerate mutase	2pg[c] <=> 3pg[c]	Glycolysis/Gluconeogenesis	-0.0684296	2.0797
LDH_L	L-lactate dehydrogenase	lac__L[c] + nad[c] <=> h[c] + nadh[c] + pyr[c]	Glycolysis/Gluconeogenesis	-0.0735455	2.23518
G6PP	Glucose-6-phosphate phosphatase	g6p[c] + h2o[c] <=> glc__D[c] + pi[c]	Glycolysis/Gluconeogenesis	-0.0770739	2.34241
PGMT	Phosphoglucomutase	g1p[c] <=> g6p[c]	Glycolysis/Gluconeogenesis	-0.0816324	2.48095
FADD3	MNXR22341	atp[c] + coa[c] + 3.0 h[c] + hip[c] --> amp[c] + hipcoa[c] + ppi[c]	Cholesterol degradation	0.0918527	2.79157
IPDF	IPDF	h[c] + hipcoa[c] + nadh[c] --> 5ohhipcoa[c] + nad[c]	Cholesterol degradation	0.0918527	2.79157
CHOL1	MNXR19104	chsterol[c] + nad[c] --> chol4en3one[c] + h[c] + nadh[c]	Cholesterol degradation	0.0579247	1.76044
KSTD	MNXR85993	andrstndn[c] + nad[c] --> andrs14dn317dn[c] + h[c] + nadh[c]	Cholesterol degradation	0.0549686	1.67059
PRCOA1	MNXR76960	hcholc3coa[c] --> andrstndn[c] + 4.0 h[c] + ppcoa[c]	Cholesterol degradation	0.0549686	1.67059
FADE282	MNXR87738	cholc3coa[c] + fad[c] --> cholenec3coa[c] + fadh2[c]	Cholesterol degradation	0.0549686	1.67059
ECHA193	ECHA193	cholenec3coa[c] + h2o[c] <=> hcholc3coa[c]	Cholesterol degradation	0.0549686	1.67059
FADE52	MNXR22325	coa[c] + ocholc5coa[c] --> accoa[c] + cholc3coa[c]	Cholesterol degradation	0.0549686	1.67059
FADE51	MNXR76950	coa[c] + ocholc8coa[c] --> cholc5coa[c] + ppcoa[c]	Cholesterol degradation	0.0549686	1.67059
FADE30	MNXR87739	5ohhipcoa[c] + fad[c] --> fadh2[c] + hipecoa[c]	Cholesterol degradation	0.0549686	1.67059
HSAC	R04597	34dhsa[c] + o2[c] --> 49dsha[c]	Cholesterol degradation	0.0549686	1.67059
HSA	MNXR75761	3hsa[c] + fmnh2[c] + o2[c] --> 34dhsa[c] + fmn[c] + h2o[c]	Cholesterol degradation	0.0549686	1.67059
HDAD	MNXR76953	49dsha[c] + h2o[c] --> hhd[c] + hip[c]	Cholesterol degradation	0.0549686	1.67059
HOPNTAL2_1	4-hydroxy-2-oxopentanoate aldolase(p-xylene)	4hoxoh[c] --> h[c] + ppal[c] + pyr[c]	Cholesterol degradation	0.0549686	1.67059
HSAE	R09960	h2o[c] + hhd[c] --> 4hoxoh[c]	Cholesterol degradation	0.0549686	1.67059
MMSAD2	Methylmalonate-semialdehyde dehydrogenase (propanol)	coa[c] + nad[c] + ppal[c] --> h[c] + nadh[c] + ppcoa[c]	Cholesterol degradation	0.0549686	1.67059
KSH	R09860	andrs14dn317dn[c] + h[c] + nadh[c] + o2[c] --> 9ohadd[c] + h2o[c] + nad[c]	Cholesterol degradation	0.0549686	1.67059
FADB3	FADB3	hcholc5coa[c] + nad[c] --> h[c] + nadh[c] + ocholc5coa[c]	Cholesterol degradation	0.0549686	1.67059
FADD17	MNXR86378	atp[c] + cchol[c] + coa[c] + 3.0 h[c] --> adp[c] + cholc8coa[c] + pi[c]	Cholesterol degradation	0.0549686	1.67059
CYP3	CYP3	h[c] + nadh[c] + o2[c] + ochol[c] --> cchol[c] + h2o[c] + nad[c]	Cholesterol degradation	0.0549686	1.67059
CYP2	CYP2	hchol[c] + nad[c] --> h[c] + nadh[c] + ochol[c]	Cholesterol degradation	0.0549686	1.67059
CYP1	MNXR19061	chol4en3one[c] + h[c] + nadh[c] + o2[c] --> h2o[c] + hchol[c] + nad[c]	Cholesterol degradation	0.0549686	1.67059
FADB2	FADB2	hcholc8coa[c] + nad[c] --> h[c] + nadh[c] + ocholc8coa[c]	Cholesterol degradation	0.0549686	1.67059
FADE281	MNXR87732	cholc8coa[c] + fad[c] --> cholenec8coa[c] + fadh2[c]	Cholesterol degradation	0.0549686	1.67059
ECHA191	ECHA191	cholenec8coa[c] + h2o[c] <=> hcholc8coa[c]	Cholesterol degradation	0.0549686	1.67059
ECHA192	ECHA192	cholenec5coa[c] + h2o[c] <=> hcholc5coa[c]	Cholesterol degradation	0.0549686	1.67059
CHOLCOA	MNXR87732	cholc5coa[c] + fad[c] --> cholenec5coa[c] + fadh2[c]	Cholesterol degradation	0.0549686	1.67059
ECHA20	MNXR84970	h2o[c] + hipecoa[c] --> hipohcoa[c]	Cholesterol degradation	0.0430805	1.30929
CHCD	MNXR22345	hipohcoa[c] + nad[c] --> h[c] + hipocoa[c] + nadh[c]	Cholesterol degradation	0.0430805	1.30929
HIAA	HIAA	h2o[c] + hipocoa[c] --> accoa[c] + hia[c]	Cholesterol degradation	0.0430805	1.30929
HIPEOX	HIPEOX	coa[c] + h2o[c] + hipecoa[c] + nad[c] --> 5ohhiccoa[c] + accoa[c] + h[c] + nadh[c]	Cholesterol degradation	0.0199993	0.607813
ECHA20_2	ECHA20_2	h2o[c] + h[c] + hieccoa[c] --> cocheacoa[c]	Cholesterol degradation	0.0199993	0.607813
FADE31	FADE31	coa[c] + fad[c] + h2o[c] + moodacoa[c] + nad[c] --> accoa[c] + fadh2[c] + h[c] + mbkacoa[c] + nadh[c]	Cholesterol degradation	0.0199993	0.607813
IPDCF	IPDCF	5ohhiccoa[c] + 2.0 nad[c] --> 2.0 h[c] + hieccoa[c] + 2.0 nadh[c]	Cholesterol degradation	0.0199993	0.607813
FADA6	FADA6	coa[c] + cocheacoa[c] + h2o[c] --> accoa[c] + moodacoa[c]	Cholesterol degradation	0.0199993	0.607813
MBKTHIO	MBKTHIO	coa[c] + mbkacoa[c] --> h2o[c] + h[c] + ppcoa[c] + succoa[c]	Cholesterol degradation	0.0199993	0.607813
CHOD	MNXR6103	chsterol[c] + o2[c] --> chol4en3one[c] + h2o2[c]	Cholesterol degradation	-0.0183957	0.559078
HIPA	HIPA	h[c] + hip[c] + nadh[c] --> 5ohhip[c] + nad[c]	Cholesterol degradation	-0.0485338	1.47503
IPDAB	IPDAB	5ohhip[c] + atp[c] + coa[c] + 3.0 h[c] --> 5ohhipcoa[c] + amp[c] + ppi[c]	Cholesterol degradation	-0.0485338	1.47503
MDH	Malate dehydrogenase	mal__L[c] + nad[c] <=> h[c] + nadh[c] + oaa[c]	Citric Acid Cycle	0.068315	2.07622
KGD2	MNXR84838	co2[c] + 2.0 fdxrd[c] + h[c] + succoa[c] <=> akg[c] + coa[c] + 2.0 fdxox[c]	Citric Acid Cycle	0.056352	1.71264
AKGDH	2-Oxogluterate dehydrogenase	akg[c] + coa[c] + nad[c] --> co2[c] + nadh[c] + succoa[c]	Citric Acid Cycle	0.0536969	1.63194
PEPCK_re	Phosphoenolpyruvate carboxykinase (GTP)	gtp[c] + oaa[c] <=> co2[c] + gdp[c] + pep[c]	Citric Acid Cycle	0.0511093	1.5533
PDHcr	Pyruvate dehydrogenase (dihydrolipoamide dehydrogenase) reversible	dhlam[c] + nad[c] --> h[c] + lpam[c] + nadh[c]	Citric Acid Cycle	0.0492719	1.49746
AKGDb	Oxoglutarate dehydrogenase (dihydrolipoamide S-succinyltransferase)	coa[c] + sdhlam[c] --> dhlam[c] + succoa[c]	Citric Acid Cycle	0.046552	1.4148
AKGDa	Oxoglutarate dehydrogenase (lipoamide)	akg[c] + h[c] + lpam[c] <=> co2[c] + sdhlam[c]	Citric Acid Cycle	0.046552	1.4148
OXGDC	2 oxoglutarate decarboxylase	akg[c] + h[c] --> co2[c] + sucsal[c]	Citric Acid Cycle	0.0411737	1.25134
FUM	Fumarase	fum[c] + h2o[c] <=> mal__L[c]	Citric Acid Cycle	0.0404011	1.22786
CITL	Citrate lyase	cit[c] --> ac[c] + oaa[c]	Citric Acid Cycle	0.0114793	0.348876
GCCc	Glycine-cleavage complex	dhlpro[c] + nad[c] --> h[c] + lpro[c] + nadh[c]	Citric Acid Cycle	0.00829088	0.251975
ICDHyr	Isocitrate dehydrogenase (NADP)	icit[c] + nadp[c] --> akg[c] + co2[c] + nadph[c]	Citric Acid Cycle	0.00650428	0.197677
CS	Citrate synthase	accoa[c] + h2o[c] + oaa[c] --> cit[c] + coa[c] + h[c]	Citric Acid Cycle	0.00542151	0.164769
ACONT	Aconitate hydratase	cit[c] <=> icit[c]	Citric Acid Cycle	0.0029601	0.0899629
SUCOAS	Succinyl-CoA synthetase (ADP-forming)	atp[c] + coa[c] + succ[c] <=> adp[c] + pi[c] + succoa[c]	Citric Acid Cycle	0.00235298	0.0715111
PC	Pyruvate carboxylase	atp[c] + hco3[c] + pyr[c] --> adp[c] + h[c] + oaa[c] + pi[c]	Citric Acid Cycle	-0.0201264	0.611678
FRD2	Fumarate reductase	fum[c] + mql8[c] --> mqn8[c] + succ[c]	Citric Acid Cycle	-0.0264332	0.803352
SDH1	Succinate dehydrogenase	mqn8[c] + succ[c] --> fum[c] + mql8[c]	Citric Acid Cycle	-0.0291198	0.885004
SUCD1	Succinate dehydrogenase	fad[c] + succ[c] --> fadh2[c] + fum[c]	Citric Acid Cycle	-0.0355927	1.08172
FRD	FRD	fadh2[c] + fum[c] --> fad[c] + succ[c]	Citric Acid Cycle	-0.0369081	1.1217
FRD3	Fumarate reductase	2dmmql8[c] + fum[c] --> 2dmmq8[c] + succ[c]	Citric Acid Cycle	-0.119206	3.62287
TRE6PP	Trehalose-phosphatase	h2o[c] + tre6p[c] --> pi[c] + tre[c]	Membrane Metabolism	0.0526665	1.60063
TRE6PS	Alpha,alpha-trehalose-phosphate synthase (UDP-forming)	g6p[c] + udpg[c] --> h[c] + tre6p[c] + udp[c]	Membrane Metabolism	0.0526656	1.6006
FACOALPREPH	FACOALPREPH	atp[c] + coa[c] + prephth[c] <=> amp[c] + ppi[c] + prephthcoa[c]	Membrane Metabolism	0.0501185	1.52319
PREPTTA	PREPTTA	ACP[c] + prephthcoa[c] <=> coa[c] + prephthACP[c]	Membrane Metabolism	0.0501185	1.52319
PREPHACPH	PREPHACPH	h2o[c] + prephthACP[c] --> ACP[c] + h[c] + prephth[c]	Membrane Metabolism	0.0464966	1.41312
FACOALPHDCA	FACOALPHDCA	atp[c] + coa[c] + phdca[c] <=> amp[c] + phdcacoa[c] + ppi[c]	Membrane Metabolism	0.0111025	0.337424
ALAALAD	D-alanine-D-alanine dipeptidase	alaala[c] + h2o[c] --> 2.0 ala__D[c]	Membrane Metabolism	0.00905403	0.275168
GGLUCT2	GGLUCT2	gluala[c] --> 5oxpro[c] + ala__L[c]	Membrane Metabolism	0.00123232	0.0374524
GMT1	GMT1	decd_tb[c] + gdpmann[c] --> decdman1p_tb[c] + gdp[c]	Membrane Metabolism	-0.00909941	0.276547
PGPP160	Phosphatidylglycerol phosphate phosphatase (n-C16:0)	h2o[c] + pgp160[c] --> pg160[c] + pi[c]	Membrane Metabolism	-0.00909941	0.276548
PGPP190	PGPP190	h2o[c] + pgp190[c] --> pg190[c] + pi[c]	Membrane Metabolism	-0.00909941	0.276548
PGPP160190	Phosphatidylglycerol phosphate phosphatase (C16:0, C19:0)	h2o[c] + pgp160190[c] --> pg160190[c] + pi[c]	Membrane Metabolism	-0.00909941	0.276548
TRESULT	Trehalose sulfotransferase	paps[c] + tre[c] --> h[c] + pap[c] + tres[c]	Membrane Metabolism	-0.00909941	0.276548
FASm2801	FASm2801	3.0 h[c] + hmocta[c] + mmcoa__S[c] + 2.0 nadph[c] --> co2[c] + coa[c] + h2o[c] + hpmtria[c] + 2.0 nadp[c]	Membrane Metabolism	-0.00909941	0.276548
FASm1601	FASm1601	3.0 h[c] + hdca[c] + mmcoa__S[c] + 2.0 nadph[c] --> co2[c] + coa[c] + h2o[c] + m1ocdca[c] + 2.0 nadp[c]	Membrane Metabolism	-0.00909941	0.276548
FASm1801	FASm1801	3.0 h[c] + m1ocdca[c] + mmcoa__S[c] + 2.0 nadph[c] --> co2[c] + coa[c] + dmarach[c] + h2o[c] + 2.0 nadp[c]	Membrane Metabolism	-0.00909941	0.276548
FASm2201	FASm2201	3.0 h[c] + mmcoa__S[c] + 2.0 nadph[c] + tmbhn[c] --> co2[c] + coa[c] + h2o[c] + 2.0 nadp[c] + tamlgnc[c]	Membrane Metabolism	-0.00909941	0.276548
FASm2001	FASm2001	dmarach[c] + 3.0 h[c] + mmcoa__S[c] + 2.0 nadph[c] --> co2[c] + coa[c] + h2o[c] + 2.0 nadp[c] + tmbhn[c]	Membrane Metabolism	-0.00909941	0.276548
FASm2401	FASm2401	3.0 h[c] + mmcoa__S[c] + 2.0 nadph[c] + tamlgnc[c] --> co2[c] + coa[c] + h2o[c] + 2.0 nadp[c] + pmhexc[c]	Membrane Metabolism	-0.00909941	0.276548
UAMRH	UDP-MurNAc Hydroxylase	h[c] + nadph[c] + o2[c] + uamr[c] --> h2o[c] + nadp[c] + ugmr[c]	Membrane Metabolism	-0.00909941	0.276548
FASm2602	FASm2602	3.0 h[c] + mmcoa__S[c] + 2.0 nadph[c] + tmlgnc[c] --> co2[c] + coa[c] + h2o[c] + 2.0 nadp[c] + tamhexc[c]	Membrane Metabolism	-0.00909941	0.276548
FASm2802	FASm2802	3.0 h[c] + mmcoa__S[c] + 2.0 nadph[c] + tamhexc[c] --> co2[c] + coa[c] + h2o[c] + 2.0 nadp[c] + pmocta[c]	Membrane Metabolism	-0.00909941	0.276548
FASm300	FASm300	3.0 h[c] + mmcoa__S[c] + 2.0 nadph[c] + pmocta[c] --> co2[c] + coa[c] + h2o[c] + hmtria[c] + 2.0 nadp[c]	Membrane Metabolism	-0.00909941	0.276548
FASm320	FASm320	3.0 h[c] + hmtria[c] + mmcoa__S[c] + 2.0 nadph[c] --> co2[c] + coa[c] + h2o[c] + hpmdtria[c] + 2.0 nadp[c]	Membrane Metabolism	-0.00909941	0.276548
TATS	TATS	4.0 h[c] + hdca[c] + hpmtria[c] + 2.0 omtta[c] + tre[c] --> 4.0 h2o[c] + tat[c]	Membrane Metabolism	-0.00909941	0.276548
FASm340	FASm340	3.0 h[c] + hpmdtria[c] + mmcoa__S[c] + 2.0 nadph[c] --> co2[c] + coa[c] + h2o[c] + 2.0 nadp[c] + omtta[c]	Membrane Metabolism	-0.00909941	0.276548
FASm2601	FASm2601	3.0 h[c] + mmcoa__S[c] + 2.0 nadph[c] + pmhexc[c] --> co2[c] + coa[c] + h2o[c] + hmocta[c] + 2.0 nadp[c]	Membrane Metabolism	-0.00909941	0.276548
FASPHDCA	FASPHDCA	4hbzACP[c] + 24.0 h[c] + 8.0 malACP[c] + 16.0 nadph[c] --> 8.0 ACP[c] + 8.0 co2[c] + 8.0 h2o[c] + 16.0 nadp[c] + phdcaACP[c]	Membrane Metabolism	-0.0279389	0.849113
CHRPL	Chorismate pyruvate lyase	chor[c] --> 4hbz[c] + pyr[c]	Membrane Metabolism	-0.0279389	0.849113
AACPS11	AACPS11	4hbz[c] + ACP[c] + atp[c] --> 4hbzACP[c] + amp[c] + ppi[c]	Membrane Metabolism	-0.0279389	0.849113
PHTHDLS2	PHTHDLS2	h[c] + prepphth[c] --> co2[c] + pphthdl[c]	Membrane Metabolism	-0.0324735	0.986929
PHTHS2	PHTHS2	amet[c] + nadph[c] + pphthdl[c] --> ahcys[c] + nadp[c] + pphthiocerol[c]	Membrane Metabolism	-0.0324735	0.986929
PPDIMAS	PPDIMAS	2.0 h[c] + pphthiocerol[c] + 2.0 tamocta[c] --> 2.0 h2o[c] + ppdima[c]	Membrane Metabolism	-0.0324735	0.986929
PREPTHS2	PREPTHS2	14.0 h[c] + 2.0 malcoa[c] + 2.0 mmcoa__S[c] + 10.0 nadph[c] + phdcaACP[c] --> 2.0 co2[c] + 4.0 coa[c] + 5.0 h2o[c] + 10.0 nadp[c] + prepphthACP[c]	Membrane Metabolism	-0.0324735	0.986929
PREPPACPH	PREPPACPH	h2o[c] + prepphthACP[c] --> ACP[c] + h[c] + prepphth[c]	Membrane Metabolism	-0.0324735	0.986929
FACOAL200	Fatty-acid--CoA ligase	arach[c] + atp[c] + coa[c] <=> amp[c] + arachcoa[c] + ppi[c]	Membrane Metabolism	-0.0489667	1.48819
PDIMAS	PDIMAS	2.0 h[c] + phthiocerol[c] + 2.0 tamocta[c] --> 2.0 h2o[c] + pdima[c]	Membrane Metabolism	-0.0489667	1.48819
PHTHDLS	PHTHDLS	h[c] + prephth[c] --> co2[c] + phthdl[c]	Membrane Metabolism	-0.0489667	1.48819
PREPTHS	PREPTHS	arachACP[c] + 14.0 h[c] + 2.0 malcoa[c] + 2.0 mmcoa__S[c] + 10.0 nadph[c] --> 2.0 co2[c] + 4.0 coa[c] + 5.0 h2o[c] + 10.0 nadp[c] + prephthACP[c]	Membrane Metabolism	-0.0489667	1.48819
PHTHS	PHTHS	amet[c] + nadph[c] + phthdl[c] --> ahcys[c] + nadp[c] + phthiocerol[c]	Membrane Metabolism	-0.0489667	1.48819
ARACHTA	ARACHTA	ACP[c] + arachcoa[c] <=> arachACP[c] + coa[c]	Membrane Metabolism	-0.0489667	1.48819
FASm280	FASm280	3.0 h[c] + mmcoa__S[c] + 2.0 nadph[c] + tmhexc[c] --> co2[c] + coa[c] + h2o[c] + 2.0 nadp[c] + tamocta[c]	Membrane Metabolism	-0.0519569	1.57906
FASm240	FASm240	3.0 h[c] + mbhn[c] + mmcoa__S[c] + 2.0 nadph[c] --> co2[c] + coa[c] + dmlgnc[c] + h2o[c] + 2.0 nadp[c]	Membrane Metabolism	-0.0519569	1.57906
FASm260	FASm260	dmlgnc[c] + 3.0 h[c] + mmcoa__S[c] + 2.0 nadph[c] --> co2[c] + coa[c] + h2o[c] + 2.0 nadp[c] + tmhexc[c]	Membrane Metabolism	-0.0519569	1.57906
FASm220	FASm220	arach[c] + 3.0 h[c] + mmcoa__S[c] + 2.0 nadph[c] --> co2[c] + coa[c] + h2o[c] + mbhn[c] + 2.0 nadp[c]	Membrane Metabolism	-0.0520229	1.58107
GMHEPK	D-glycero-D-manno-heptose 7-phosphate kinase	atp[c] + gmhep7p[c] --> adp[c] + gmhep17bp[c] + h[c]	Membrane Metabolism	-0.0778557	2.36618
S7PI	Sedoheptulose 7-phosphate isomerase	s7p[c] --> gmhep7p[c]	Membrane Metabolism	-0.0778557	2.36618
MCBTS_1	MCBTS	atp[c] + bhb[c] + 2.0 h[c] + 2.0 lys__L[c] + 2.0 o2[c] + odecoa[c] + salc[c] + thr__L[c] --> adp[c] + co2[c] + coa[c] + 6.0 h2o[c] + mcbts[c] + pi[c]	Membrane Metabolism	-0.103435	3.14356
FBPA	MNXR90624	h2o[c] + 2.0 tre6mm[c] --> 2.0 h[c] + tdm3[c] + tre[c]	Mycolic acid pathway	0.0392689	1.19345
TMMYCO	TMMYCO	c78mycolatepp[c] + tre6p[c] --> ppm[c] + tre6mmp[c]	Mycolic acid pathway	0.0392689	1.19345
OTSB1	MNXR90564	h2o[c] + tre6mmp[c] --> h[c] + pi[c] + tre6mm[c]	Mycolic acid pathway	0.0392689	1.19345
MYCOE	MYCOE	ACP[c] + 1.75 h2o[c] + 0.25 kmycolate[c] + 0.25 mkmycolate[c] + 0.25 mmycolate[c] + 0.25 mycolate[c] --> c78mycolateACP[c] + 1.5 co2[c] + 6.0 h[c]	Mycolic acid pathway	-0.00807135	0.245303
MYCOPP	MNXR90581	c78mycolateACP[c] + ppm[c] --> ACP[c] + c78mycolatepp[c]	Mycolic acid pathway	-0.00807135	0.245303
PPM1	MNXR76028	gdpmann[c] + udcpp[c] --> gdp[c] + ppm[c]	Mycolic acid pathway	-0.00909941	0.276548
ACCD3	ACCD3	accoa[c] + bccpco2[c] --> accb[c] + h[c] + malcoa[c]	Mycolic acid pathway	-0.0343846	1.04501
ACCA3	ACCA3	atp[c] + bccp[c] + hco3[c] --> adp[c] + bccpco2[c] + pi[c]	Mycolic acid pathway	-0.0343846	1.04501
BIRA	BIRA	accb[c] + atp[c] + h2o[c] --> amp[c] + bccp[c] + h[c] + ppi[c]	Mycolic acid pathway	-0.0343846	1.04501
MCITL2	Methylisocitrate lyase	micit[c] --> pyr[c] + succ[c]	Propanoate Metabolism	0.0349336	1.06169
MCITS	2-methylcitrate synthase	h2o[c] + oaa[c] + ppcoa[c] --> 2mcit[c] + coa[c] + h[c]	Propanoate Metabolism	0.0349336	1.06169
MICITDr	2-methylisocitrate dehydratase	2mcacn[c] + h2o[c] --> micit[c]	Propanoate Metabolism	0.0349336	1.06169
MCITD	2-methylcitrate dehydratase	2mcit[c] --> 2mcacn[c] + h2o[c]	Propanoate Metabolism	0.0349336	1.06169
MBTK3	MBTK3	h[c] + malACP[c] + n6hlys[c] --> ACP[c] + n6hlysmal[c]	Mycobactin biosynthesis	-0.0792837	2.40957
MBTG	MNXR6565	lys__L[c] + nadph[c] + o2[c] <=> h2o[c] + n6hlys[c] + nadp[c]	Mycobactin biosynthesis	-0.0792837	2.40957
MBTA1	MBTA1	acac[c] + h[c] + n6hlys[c] + n6hlysmal[c] + nadh[c] + salc[c] + thr__L[c] --> 6.0 h2o[c] + mcbtt[c] + nad[c]	Mycobactin biosynthesis	-0.0792837	2.40957
SALSYN	Salicylate synthase	ichor[c] --> pyr[c] + salc[c]	Mycobactin biosynthesis	-0.103435	3.14357
