# Supplementary material for: In Silico Exploration of Mycobacterium tuberculosis Metabolic Networks Shows Host-Associated Convergent Fluxomic Phenotypes
Source: Biomolecules. 2022 Feb 28;12(3):376. doi: 10.3390/biom12030376 (PMC8945471; doi:10.3390/biom12030376)
Supplement: Supplementary file 1 [file biomolecules-12-00376-s001.zip › Table S5.xlsx]

## Sheet: S5
rxn	vip
FRD3	3.62287
NADH9	3.62287
CYTBD2	3.51455
G3PD1ir	3.44348
G3PD5	3.35708
GLYCTO1	3.33055
GLUSy	3.23626
SALSYN	3.14357
OCOAT1	3.14357
ACACT1r	3.14357
VIUB	3.14356
MCBTS_1	3.14356
BDH	3.07782
GLNS	3.07391
QRr	3.06707
NADTRHD	3.06332
NADH2r	3.05287
GLUDxi	2.92081
ALAD_L	2.91692
VALTA	2.91686
VPAMTr	2.91668
THMDP	2.83992
TMPK	2.83986
PFK	2.82694
CYTBD	2.82138
PYK	2.80952
IPDF	2.79157
FADD3	2.79157
ASPO6	2.78499
DCTPD	2.64037
EX_cytd_e	2.63714
CYTDt2	2.63714
PLPS	2.52647
PGMT	2.48095
MBTA1	2.40957
MBTG	2.40957
MBTK3	2.40957
S7PI	2.36618
GMHEPK	2.36618
DM_gmhep1p_c	2.36618
GMHEPPA	2.36618
G6PP	2.34241
P5CR	2.33589
CYO1a	2.31156
LDH_L	2.23518
UPPRT	2.15951
YUMPS	2.15951
DM_psd5p_c	2.15951
PROD2	2.09819
CYO1b	2.08585
ENO	2.0797
PGM	2.0797
MDH	2.07622
NADH10	2.07284
MALT	2.07154
DCTPD2	1.96717
L_LACD3	1.94615
PSERT	1.91348
PGCD	1.91348
PSP_L	1.90635
FAO10	1.84596
NH4t	1.84332
EX_nh4_e	1.84332
ME1	1.83374
HSERTA	1.79852
AHSERL2	1.79852
CHOL1	1.76044
ALCD22_L	1.7578
LCADi	1.7578
MGSA	1.75746
RBK	1.7489
INSH	1.74839
KGD2	1.71264
DPPS	1.70778
UDPDPS	1.70778
SHSL1	1.69225
FAS200	1.68099
KSTD	1.67059
PRCOA1	1.67059
FADE282	1.67059
ECHA193	1.67059
FADE52	1.67059
FADE51	1.67059
FADE30	1.67059
MMSAD2	1.67059
HOPNTAL2_1	1.67059
HSA	1.67059
HDAD	1.67059
HSAC	1.67059
HSAE	1.67059
KSH	1.67059
FADB3	1.67059
FADD17	1.67059
CHSTEROLt_1	1.67059
FADB2	1.67059
CYP1	1.67059
ECHA191	1.67059
CYP3	1.67059
CYP2	1.67059
FADE281	1.67059
ECHA192	1.67059
CHOLCOA	1.67059
EX_chsterol_e	1.67059
RNTR4	1.66245
ACS	1.66081
AKGDH	1.63194
CYSTL	1.6246
NTPTP2	1.61979
MAN1PT	1.60633
EX_glyclt_e	1.60214
GLYCLTt	1.60214
TRE6PP	1.60063
TRE6PS	1.6006
GALUi	1.60033
FASm220	1.58107
FASm240	1.57906
FASm260	1.57906
FASm280	1.57906
L_LACD2	1.55478
PEPCK_re	1.5533
MOBDabc_rev	1.5527
MOBDabc	1.5527
CYSTS	1.53945
ORPT	1.53194
OMPDC	1.53194
ASPCT	1.53194
DHORTS	1.53194
FACOALPREPH	1.52319
PREPTTA	1.52319
NADDP_1	1.51424
NMNAT_1	1.51424
DMPPS	1.5066
FBA	1.49774
PDHcr	1.49746
PDIMAT	1.48819
ARACHTA	1.48819
PHTHS	1.48819
PREPTHS	1.48819
PHTHDLS	1.48819
PDIMAS	1.48819
EX_pdima_e	1.48819
FACOAL200	1.48819
IPDAB	1.47503
HIPA	1.47503
PDH	1.47437
GLUt2r	1.46442
EX_glu__L_e	1.46442
THMP	1.44487
IPDDI	1.42226
EX_glc__D_e	1.4213
GLCabc	1.4213
AKGDb	1.4148
AKGDa	1.4148
PREPHACPH	1.41312
EX_pro__L_e	1.40118
RNDR4	1.39899
ADK1	1.39015
ADK2	1.38856
PPK2	1.38799
MTI	1.38633
XPPT	1.3801
NDPK1	1.37077
EX_orn_e	1.33871
ORNt	1.33871
HIAt	1.30929
EX_hia_e	1.30929
ECHA20	1.30929
CHCD	1.30929
HIAA	1.30929
MMSAD1	1.29653
BKDA2	1.29653
HIBD	1.29653
ECOAH12	1.29653
FADE233	1.29653
BKDC	1.29653
FBP	1.29104
DHORD2	1.27921
OXGDC	1.25134
PUNP5	1.22978
DESAT18_1	1.22834
FUM	1.22786
ALAt2r	1.22356
EX_ala__L_e	1.22356
PDHbr	1.21937
PDHa	1.21937
EX_ocdca_e	1.21891
OCDCAt2	1.21891
PUNP7	1.21238
NTD10	1.21238
EX_acald_e	1.19778
ACALDt	1.19778
FBPA	1.19345
TMMYCO	1.19345
OTSB1	1.19345
ASPTA	1.1906
MME_1	1.18284
MMM2r	1.18284
PROt2r	1.17784
TREP	1.1541
GLYK	1.14261
SERD_L	1.12972
TMDS	1.12954
FRD	1.1217
FACOAL181_2	1.1187
PPDK	1.09901
GLYCS_II	1.08334
GLYCS_I	1.08334
SUCD1	1.08172
FAS161	1.0766
NDPK2	1.06927
FACOAL180	1.06413
MCITL2	1.06169
MCITS	1.06169
MCITD	1.06169
MICITDr	1.06169
PDBL_3	1.0525
SSALx	1.05081
HXPRT	1.04524
BIRA	1.04501
ACCA3	1.04501
ACCD3	1.04501
CO2t	1.04497
EX_co2_e	1.04497
PRPPS	1.0422
DHFR_copy1	1.0345
CMCBTFL	1.03157
CMCBTFU	1.03157
PUNP3	1.01151
PDBL_4	1.00949
CTPS1	1.00675
THRS	1.00521
HSK	1.00521
